# Supplementary material for: Space flight associated changes in astronauts’ plasma‐derived small extracellular vesicle microRNA: Biomarker identification
Source: Clin Transl Med. 2022 Jun 2;12(6):e845. doi: 10.1002/ctm2.845 (PMC9162436; doi:10.1002/ctm2.845)
Supplement: Supplementary file 3 — Supplement Material [file CTM2-12-e845-s001.xlsx]

## Sheet: library.content.individual.samp
Supplementary File: Content and portion (percents)of coding and non-coding genes per each sequencing library
	miRNA	protein coding	miscRNA	lncRNA	Mt	snRNA
Z14-L-10	3.9032	63.9584	0.190168	14.5812	9.54645	0.413616
Z14-return	33.9643	43.3168	0.406557	14.4395	1.59646	2.63981
Z14-return3	3.7447	29.5551	0.0828648	7.58212	55.0242	0.177567
Z9-L-10	0.967616	30.2419	0.0936403	6.11393	59.6176	0.128755
Z9-return	4.34145	48.953	0.133378	9.80994	32.3074	0.216739
Z9-return3	6.26658	42.1143	0.241919	11.0962	31.1376	0.320616
Z7-L-10	7.81748	15.9244	0.0736967	2.23154	73.3089	0.0334985
Z7-return	34.7186	45.7546	0.354941	13.3691	0.761314	1.31803
Z7-return3	30.5274	46.9511	0.385079	13.0451	4.12811	0.42945
Z13-L-10	19.1259	15.2449	0.246768	2.87476	61.5911	0.091136
Z13-return	19.7019	41.9351	0.160394	6.4061	29.311	0.219486
Z13-return3	17.3297	33.9135	0.168235	5.90162	39.8568	0.147392
Z5-L-10	3.76496	47.1168	0.20392	10.2413	33.4542	0.385182
Z5-return	2.33918	63.1362	0.178687	15.1559	10.7592	0.46567
Z5-return3	3.60102	61.2928	0.215961	12.9024	15.2077	0.32143
Z10-L-10	31.4386	41.0235	0.253047	15.3392	7.23037	0.552384
Z10-return	26.3708	30.7264	0.24802	7.90388	31.7828	0.86807
Z10-return3	19.4072	50.5098	0.220802	12.8999	11.7348	0.403906
Z3-L-10	1.39691	38.3596	0.140344	9.42916	45.9773	0.231731
Z3-return	0.982549	23.3905	0.0219974	3.52691	70.0983	0.102654
Z3-return3	3.98769	45.9407	0.178981	8.96334	35.2305	0.229095
Z2-L-10	34.4866	38.8952	0.353132	10.5141	12.1713	0.952558
Z2-return	1.23137	40.6837	0.194426	8.31173	42.7819	0.170123
Z2-return3	2.16869	28.603	0.102513	5.36781	61.485	0.159072
Z11-L-10	2.20575	29.5076	0.0854231	6.42809	59.0396	0.335591
Z11-return	15.4473	52.6233	0.220244	13.269	12.6535	0.36808
Z11-return3	25.8339	52.5901	0.151943	12.7067	2.41343	0.374558
Z6-L-10	0.68978	51.9706	0.0688651	4.11723	40.9262	0.174985
Z6-return	2.6546	46.9055	0.130349	7.91618	39.0444	0.135362
Z6-return3	37.3213	44.0089	0.326703	11.2096	2.55474	1.09509
Z1-L-10	1.861	58.875	0.215464	12.823	19.3403	0.289827
Z1-return	2.50014	67.7124	0.257158	17.1153	4.48597	0.32859
Z1-return3	1.8369	66.7318	0.276992	18.853	4.32399	0.440272
Z4-L-10	68.9869	16.2527	0.181208	9.88521	3.11924	0.152834
Z4-return	42.7675	31.2683	0.277017	12.8	7.95218	1.80663
Z4-return3	33.8169	24.0784	0.251032	6.8348	31.3893	1.28363
Z8-L-10	1.16067	11.0243	0.0510249	1.90552	84.9899	0.0363626
Z8-return	1.80598	15.6888	0.0594332	3.30053	77.6888	0.0530937
Z8-return3	3.47568	44.2883	0.21597	10.7611	35.9432	0.233248
Z12-L-10	1.18027	19.0516	0.0464673	3.7383	74.3663	0.118492
Z12-return	3.6503	11.0901	0.113631	1.83924	82.6435	0.0475666
Z12-return3	3.37085	23.2541	0.103422	4.3367	66.8981	0.145492
