# Supplementary material for: Space flight associated changes in astronauts’ plasma‐derived small extracellular vesicle microRNA: Biomarker identification
Source: Clin Transl Med. 2022 Jun 2;12(6):e845. doi: 10.1002/ctm2.845 (PMC9162436; doi:10.1002/ctm2.845)
Supplement: Supplementary file 4 — Supplement Material [file CTM2-12-e845-s002.xlsx]

## Sheet: Gene Hubs
	database	mature_mirna_acc	mature_mirna_id	target_symbol	target_entrez	target_ensembl	experiment	support_type	pubmed_id	type
1	mirecords	MIMAT0001341	hsa-miR-424-5p	NFIA	4774	ENSG00000162599	activity assay//Luciferase activity assay		18056638	validated
2	mirecords	MIMAT0001341	hsa-miR-424-5p	CDK6	1021	ENSG00000105810	Western blot		18701644	validated
3	mirecords	MIMAT0001341	hsa-miR-424-5p	CCNE1	898	ENSG00000105173	Western blot		18701644	validated
4	mirecords	MIMAT0001341	hsa-miR-424-5p	CCND3	896	ENSG00000112576	Western blot		18701644	validated
5	mirecords	MIMAT0001341	hsa-miR-424-5p	CCND1	595	ENSG00000110092	Western blot		18701644	validated
6	mirecords	MIMAT0001341	hsa-miR-424-5p	FGFR1	2260	ENSG00000077782			20065103	validated
7	mirecords	MIMAT0001341	hsa-miR-424-5p	MAP2K1	5604	ENSG00000169032			20065103	validated
8	mirecords	MIMAT0001341	hsa-miR-424-5p	PLAG1	5324	ENSG00000181690			19692702	validated
9	mirecords	MIMAT0001341	hsa-miR-424-5p	VEGFR2			Western blot		21885851	validated
10	mirecords	MIMAT0001341	hsa-miR-424-5p	FGFR1	2260	ENSG00000077782	Western blot		21885851	validated
11	mirecords	MIMAT0001341	hsa-miR-424-5p	VEGF		ENSG00000112715	Western blot		21885851	validated
12	mirtarbase	MIMAT0001341	hsa-miR-424-5p	ABL2	27	ENSG00000143322	PAR-CLIP	Functional MTI (Weak)	23592263	validated
13	mirtarbase	MIMAT0001341	hsa-miR-424-5p	ABL2	27	ENSG00000143322	PAR-CLIP	Functional MTI (Weak)	24398324	validated
14	mirtarbase	MIMAT0001341	hsa-miR-424-5p	ABL2	27	ENSG00000143322	PAR-CLIP	Functional MTI (Weak)	23446348	validated
15	mirtarbase	MIMAT0001341	hsa-miR-424-5p	ABL2	27	ENSG00000143322	PAR-CLIP	Functional MTI (Weak)	21572407	validated
16	mirtarbase	MIMAT0001341	hsa-miR-424-5p	ABL2	27	ENSG00000143322	PAR-CLIP	Functional MTI (Weak)	20371350	validated
17	mirtarbase	MIMAT0001341	hsa-miR-424-5p	ACVR2A	92	ENSG00000121989	PAR-CLIP	Functional MTI (Weak)	20371350	validated
18	mirtarbase	MIMAT0001341	hsa-miR-424-5p	ADORA3	140	ENSG00000282608	HITS-CLIP	Functional MTI (Weak)	19536157	validated
19	mirtarbase	MIMAT0001341	hsa-miR-424-5p	ADRA2B	151	ENSG00000274286	HITS-CLIP	Functional MTI (Weak)	23824327	validated
20	mirtarbase	MIMAT0001341	hsa-miR-424-5p	AP2B1	163	ENSG00000006125	PAR-CLIP	Functional MTI (Weak)	26701625	validated
21	mirtarbase	MIMAT0001341	hsa-miR-424-5p	ALDH3B1	221	ENSG00000006534	PAR-CLIP	Functional MTI (Weak)	23592263	validated
22	mirtarbase	MIMAT0001341	hsa-miR-424-5p	APBB2	323	ENSG00000163697	CLASH	Functional MTI (Weak)	23622248	validated
23	mirtarbase	MIMAT0001341	hsa-miR-424-5p	APP	351	ENSG00000142192	PAR-CLIP	Functional MTI (Weak)	21572407	validated
24	mirtarbase	MIMAT0001341	hsa-miR-424-5p	ABCC6	368	ENSG00000091262	PAR-CLIP	Functional MTI (Weak)	23592263	validated
25	mirtarbase	MIMAT0001341	hsa-miR-424-5p	ABCC6	368	ENSG00000275331	PAR-CLIP	Functional MTI (Weak)	23592263	validated
26	mirtarbase	MIMAT0001341	hsa-miR-424-5p	ABCC6	368	ENSG00000091262	PAR-CLIP	Functional MTI (Weak)	20371350	validated
27	mirtarbase	MIMAT0001341	hsa-miR-424-5p	ABCC6	368	ENSG00000275331	PAR-CLIP	Functional MTI (Weak)	20371350	validated
28	mirtarbase	MIMAT0001341	hsa-miR-424-5p	ARHGDIA	396	ENSG00000141522	PAR-CLIP	Functional MTI (Weak)	23446348	validated
29	mirtarbase	MIMAT0001341	hsa-miR-424-5p	ARHGDIA	396	ENSG00000141522	PAR-CLIP	Functional MTI (Weak)	21572407	validated
30	mirtarbase	MIMAT0001341	hsa-miR-424-5p	ARHGDIA	396	ENSG00000141522	PAR-CLIP	Functional MTI (Weak)	20371350	validated
31	mirtarbase	MIMAT0001341	hsa-miR-424-5p	ASGR2	433	ENSG00000161944	PAR-CLIP	Functional MTI (Weak)	23446348	validated
32	mirtarbase	MIMAT0001341	hsa-miR-424-5p	ASGR2	433	ENSG00000161944	PAR-CLIP	Functional MTI (Weak)	21572407	validated
33	mirtarbase	MIMAT0001341	hsa-miR-424-5p	ASGR2	433	ENSG00000161944	PAR-CLIP	Functional MTI (Weak)	20371350	validated
34	mirtarbase	MIMAT0001341	hsa-miR-424-5p	ATP5MC3	518	ENSG00000154518	PAR-CLIP	Functional MTI (Weak)	21572407	validated
35	mirtarbase	MIMAT0001341	hsa-miR-424-5p	CCND1	595	ENSG00000110092	qRT-PCR//flow//Luciferase reporter assay//Western blot	Functional MTI	18701644	validated
36	mirtarbase	MIMAT0001341	hsa-miR-424-5p	CCND1	595	ENSG00000110092	Luciferase reporter assay	Functional MTI	19956200	validated
37	mirtarbase	MIMAT0001341	hsa-miR-424-5p	CCND1	595	ENSG00000110092	PAR-CLIP	Functional MTI (Weak)	24398324	validated
38	mirtarbase	MIMAT0001341	hsa-miR-424-5p	CA8	767	ENSG00000178538	PAR-CLIP	Functional MTI (Weak)	21572407	validated
39	mirtarbase	MIMAT0001341	hsa-miR-424-5p	CALU	813	ENSG00000128595	PAR-CLIP	Functional MTI (Weak)	23592263	validated
40	mirtarbase	MIMAT0001341	hsa-miR-424-5p	CANX	821	ENSG00000127022	PAR-CLIP	Functional MTI (Weak)	21572407	validated
41	mirtarbase	MIMAT0001341	hsa-miR-424-5p	CANX	821	ENSG00000283777	PAR-CLIP	Functional MTI (Weak)	21572407	validated
42	mirtarbase	MIMAT0001341	hsa-miR-424-5p	CAPZA2	830	ENSG00000198898	PAR-CLIP	Functional MTI (Weak)	20371350	validated
43	mirtarbase	MIMAT0001341	hsa-miR-424-5p	RUNX1T1	862	ENSG00000079102	PAR-CLIP	Functional MTI (Weak)	21572407	validated
44	mirtarbase	MIMAT0001341	hsa-miR-424-5p	CCIN	881	ENSG00000185972	CLASH	Functional MTI (Weak)	23622248	validated
45	mirtarbase	MIMAT0001341	hsa-miR-424-5p	CCND2	894	ENSG00000118971	PAR-CLIP	Functional MTI (Weak)	21572407	validated
46	mirtarbase	MIMAT0001341	hsa-miR-424-5p	CCND2	894	ENSG00000118971	PAR-CLIP	Functional MTI (Weak)	20371350	validated
47	mirtarbase	MIMAT0001341	hsa-miR-424-5p	CCND3	896	ENSG00000112576	qRT-PCR//flow//Luciferase reporter assay//Western blot	Functional MTI	18701644	validated
48	mirtarbase	MIMAT0001341	hsa-miR-424-5p	CCNE1	898	ENSG00000105173	qRT-PCR//flow//Western blot	Functional MTI	18701644	validated
49	mirtarbase	MIMAT0001341	hsa-miR-424-5p	CCNE1	898	ENSG00000105173	Luciferase reporter assay	Functional MTI	19956200	validated
50	mirtarbase	MIMAT0001341	hsa-miR-424-5p	CCNE1	898	ENSG00000105173	Immunohistochemistry//qRT-PCR//Western blot	Functional MTI	21179471	validated
51	mirtarbase	MIMAT0001341	hsa-miR-424-5p	CCNE1	898	ENSG00000105173	PAR-CLIP	Functional MTI (Weak)	21572407	validated
52	mirtarbase	MIMAT0001341	hsa-miR-424-5p	CCNE1	898	ENSG00000105173	PAR-CLIP	Functional MTI (Weak)	20371350	validated
53	mirtarbase	MIMAT0001341	hsa-miR-424-5p	CCNF	899	ENSG00000162063	Luciferase reporter assay	Functional MTI	19956200	validated
54	mirtarbase	MIMAT0001341	hsa-miR-424-5p	CCNT1	904	ENSG00000129315	PAR-CLIP	Functional MTI (Weak)	20371350	validated
55	mirtarbase	MIMAT0001341	hsa-miR-424-5p	ENTPD1	953	ENSG00000138185	PAR-CLIP	Functional MTI (Weak)	21572407	validated
56	mirtarbase	MIMAT0001341	hsa-miR-424-5p	CDK1	983	ENSG00000170312	PAR-CLIP	Functional MTI (Weak)	23446348	validated
57	mirtarbase	MIMAT0001341	hsa-miR-424-5p	CDK1	983	ENSG00000170312	PAR-CLIP	Functional MTI (Weak)	21572407	validated
58	mirtarbase	MIMAT0001341	hsa-miR-424-5p	CDK1	983	ENSG00000170312	PAR-CLIP	Functional MTI (Weak)	20371350	validated
59	mirtarbase	MIMAT0001341	hsa-miR-424-5p	CDC25A	993	ENSG00000164045	Luciferase reporter assay	Functional MTI	19956200	validated
60	mirtarbase	MIMAT0001341	hsa-miR-424-5p	CDC25A	993	ENSG00000164045	PAR-CLIP	Functional MTI (Weak)	23592263	validated
61	mirtarbase	MIMAT0001341	hsa-miR-424-5p	CDK6	1021	ENSG00000105810	qRT-PCR//flow//Luciferase reporter assay//Western blot	Functional MTI	18701644	validated
62	mirtarbase	MIMAT0001341	hsa-miR-424-5p	CDK6	1021	ENSG00000105810	PAR-CLIP	Functional MTI (Weak)	23592263	validated
63	mirtarbase	MIMAT0001341	hsa-miR-424-5p	CDX2	1045	ENSG00000165556	Luciferase reporter assay//qRT-PCR//Western blot	Functional MTI	23801117	validated
64	mirtarbase	MIMAT0001341	hsa-miR-424-5p	CHEK1	1111	ENSG00000149554	Luciferase reporter assay	Functional MTI	19956200	validated
65	mirtarbase	MIMAT0001341	hsa-miR-424-5p	CHEK1	1111	ENSG00000149554	Luciferase reporter assay//Western blot	Functional MTI	22469983	validated
66	mirtarbase	MIMAT0001341	hsa-miR-424-5p	CHEK1	1111	ENSG00000149554	HITS-CLIP	Functional MTI (Weak)	23313552	validated
67	mirtarbase	MIMAT0001341	hsa-miR-424-5p	CLU	1191	ENSG00000120885	PAR-CLIP	Functional MTI (Weak)	26701625	validated
68	mirtarbase	MIMAT0001341	hsa-miR-424-5p	CREBL2	1389	ENSG00000111269	PAR-CLIP	Functional MTI (Weak)	21572407	validated
69	mirtarbase	MIMAT0001341	hsa-miR-424-5p	CREBL2	1389	ENSG00000111269	PAR-CLIP	Functional MTI (Weak)	20371350	validated
70	mirtarbase	MIMAT0001341	hsa-miR-424-5p	CRK	1398	ENSG00000167193	PAR-CLIP	Functional MTI (Weak)	21572407	validated
71	mirtarbase	MIMAT0001341	hsa-miR-424-5p	CRKL	1399	ENSG00000099942	PAR-CLIP	Functional MTI (Weak)	21572407	validated
72	mirtarbase	MIMAT0001341	hsa-miR-424-5p	CSNK1E	1454	ENSG00000213923	PAR-CLIP	Functional MTI (Weak)	23592263	validated
73	mirtarbase	MIMAT0001341	hsa-miR-424-5p	DDX3X	1654	ENSG00000215301	PAR-CLIP	Functional MTI (Weak)	24398324	validated
74	mirtarbase	MIMAT0001341	hsa-miR-424-5p	DDX3X	1654	ENSG00000215301	PAR-CLIP	Functional MTI (Weak)	23446348	validated
75	mirtarbase	MIMAT0001341	hsa-miR-424-5p	DDX3X	1654	ENSG00000215301	PAR-CLIP	Functional MTI (Weak)	21572407	validated
76	mirtarbase	MIMAT0001341	hsa-miR-424-5p	DDX3X	1654	ENSG00000215301	PAR-CLIP	Functional MTI (Weak)	20371350	validated
77	mirtarbase	MIMAT0001341	hsa-miR-424-5p	DECR1	1666	ENSG00000104325	PAR-CLIP	Functional MTI (Weak)	21572407	validated
78	mirtarbase	MIMAT0001341	hsa-miR-424-5p	DIAPH1	1729	ENSG00000131504	PAR-CLIP	Functional MTI (Weak)	26701625	validated
79	mirtarbase	MIMAT0001341	hsa-miR-424-5p	DMPK	1760	ENSG00000104936	PAR-CLIP	Functional MTI (Weak)	23446348	validated
80	mirtarbase	MIMAT0001341	hsa-miR-424-5p	DMPK	1760	ENSG00000104936	PAR-CLIP	Functional MTI (Weak)	21572407	validated
81	mirtarbase	MIMAT0001341	hsa-miR-424-5p	DMPK	1760	ENSG00000104936	HITS-CLIP	Functional MTI (Weak)	24906430	validated
82	mirtarbase	MIMAT0001341	hsa-miR-424-5p	DMPK	1760	ENSG00000104936	HITS-CLIP	Functional MTI (Weak)	23824327	validated
83	mirtarbase	MIMAT0001341	hsa-miR-424-5p	DMPK	1760	ENSG00000104936	HITS-CLIP	Functional MTI (Weak)	22927820	validated
84	mirtarbase	MIMAT0001341	hsa-miR-424-5p	DMPK	1760	ENSG00000104936	PAR-CLIP	Functional MTI (Weak)	27292025	validated
85	mirtarbase	MIMAT0001341	hsa-miR-424-5p	DMPK	1760	ENSG00000104936	HITS-CLIP	Functional MTI (Weak)	27418678	validated
86	mirtarbase	MIMAT0001341	hsa-miR-424-5p	DMPK	1760	ENSG00000104936	HITS-CLIP	Functional MTI (Weak)	28735896	validated
87	mirtarbase	MIMAT0001341	hsa-miR-424-5p	EFNB2	1948	ENSG00000125266	PAR-CLIP	Functional MTI (Weak)	22012620	validated
88	mirtarbase	MIMAT0001341	hsa-miR-424-5p	EFNB2	1948	ENSG00000125266	PAR-CLIP	Functional MTI (Weak)	20371350	validated
89	mirtarbase	MIMAT0001341	hsa-miR-424-5p	EIF1AX	1964	ENSG00000173674	PAR-CLIP	Functional MTI (Weak)	23592263	validated
90	mirtarbase	MIMAT0001341	hsa-miR-424-5p	EIF1AX	1964	ENSG00000173674	PAR-CLIP	Functional MTI (Weak)	23446348	validated
91	mirtarbase	MIMAT0001341	hsa-miR-424-5p	EIF1AX	1964	ENSG00000173674	PAR-CLIP	Functional MTI (Weak)	21572407	validated
92	mirtarbase	MIMAT0001341	hsa-miR-424-5p	EIF1AX	1964	ENSG00000173674	PAR-CLIP	Functional MTI (Weak)	20371350	validated
93	mirtarbase	MIMAT0001341	hsa-miR-424-5p	EIF1AX	1964	ENSG00000173674	PAR-CLIP	Functional MTI (Weak)	27292025	validated
94	mirtarbase	MIMAT0001341	hsa-miR-424-5p	EIF4G2	1982	ENSG00000110321	CLASH	Functional MTI (Weak)	23622248	validated
95	mirtarbase	MIMAT0001341	hsa-miR-424-5p	ELK4	2005	ENSG00000158711	PAR-CLIP	Functional MTI (Weak)	23446348	validated
96	mirtarbase	MIMAT0001341	hsa-miR-424-5p	ELK4	2005	ENSG00000158711	PAR-CLIP	Functional MTI (Weak)	20371350	validated
97	mirtarbase	MIMAT0001341	hsa-miR-424-5p	EN2	2020	ENSG00000164778	PAR-CLIP	Functional MTI (Weak)	23446348	validated
98	mirtarbase	MIMAT0001341	hsa-miR-424-5p	EN2	2020	ENSG00000164778	PAR-CLIP	Functional MTI (Weak)	21572407	validated
99	mirtarbase	MIMAT0001341	hsa-miR-424-5p	EN2	2020	ENSG00000164778	PAR-CLIP	Functional MTI (Weak)	20371350	validated
100	mirtarbase	MIMAT0001341	hsa-miR-424-5p	SLC29A1	2030	ENSG00000112759	PAR-CLIP	Functional MTI (Weak)	21572407	validated
101	mirtarbase	MIMAT0001341	hsa-miR-424-5p	SLC29A1	2030	ENSG00000112759	PAR-CLIP	Functional MTI (Weak)	20371350	validated
102	mirtarbase	MIMAT0001341	hsa-miR-424-5p	EXT1	2131	ENSG00000182197	PAR-CLIP	Functional MTI (Weak)	21572407	validated
103	mirtarbase	MIMAT0001341	hsa-miR-424-5p	FASN	2194	ENSG00000169710	Luciferase reporter assay//Western blot	Functional MTI	23599729	validated
104	mirtarbase	MIMAT0001341	hsa-miR-424-5p	FASN	2194	ENSG00000169710	PAR-CLIP	Functional MTI (Weak)	21572407	validated
105	mirtarbase	MIMAT0001341	hsa-miR-424-5p	FASN	2194	ENSG00000169710	PAR-CLIP	Functional MTI (Weak)	20371350	validated
106	mirtarbase	MIMAT0001341	hsa-miR-424-5p	FGF2	2247	ENSG00000138685	PAR-CLIP	Functional MTI (Weak)	23446348	validated
107	mirtarbase	MIMAT0001341	hsa-miR-424-5p	FGF2	2247	ENSG00000138685	PAR-CLIP	Functional MTI (Weak)	20371350	validated
108	mirtarbase	MIMAT0001341	hsa-miR-424-5p	FGF2	2247	ENSG00000138685	Immunohistochemistry//Luciferase reporter assay//Microarray//Northern blot//qRT-PCR	Functional MTI	23263626	validated
109	mirtarbase	MIMAT0001341	hsa-miR-424-5p	FGF2	2247	ENSG00000138685	qRT-PCR//Western blot	Functional MTI	28186136	validated
110	mirtarbase	MIMAT0001341	hsa-miR-424-5p	FGFR1	2260	ENSG00000077782	Luciferase reporter assay	Functional MTI	20065103	validated
111	mirtarbase	MIMAT0001341	hsa-miR-424-5p	FGFR1	2260	ENSG00000077782	Luciferase reporter assay//qRT-PCR//Western blot	Functional MTI	23803556	validated
112	mirtarbase	MIMAT0001341	hsa-miR-424-5p	FGFR1	2260	ENSG00000077782	Immunohistochemistry//Luciferase reporter assay//Microarray//Northern blot//qRT-PCR	Functional MTI	23263626	validated
113	mirtarbase	MIMAT0001341	hsa-miR-424-5p	FGFR4	2264	ENSG00000160867	PAR-CLIP	Functional MTI (Weak)	23592263	validated
114	mirtarbase	MIMAT0001341	hsa-miR-424-5p	FKBP1A	2280	ENSG00000088832	PAR-CLIP	Functional MTI (Weak)	21572407	validated
115	mirtarbase	MIMAT0001341	hsa-miR-424-5p	FLOT2	2319	ENSG00000132589	HITS-CLIP	Functional MTI (Weak)	23313552	validated
116	mirtarbase	MIMAT0001341	hsa-miR-424-5p	GABPA	2551	ENSG00000154727	PAR-CLIP	Functional MTI (Weak)	21572407	validated
117	mirtarbase	MIMAT0001341	hsa-miR-424-5p	GABPA	2551	ENSG00000154727	PAR-CLIP	Functional MTI (Weak)	20371350	validated
118	mirtarbase	MIMAT0001341	hsa-miR-424-5p	GALNT1	2589	ENSG00000141429	PAR-CLIP	Functional MTI (Weak)	21572407	validated
119	mirtarbase	MIMAT0001341	hsa-miR-424-5p	GALNT1	2589	ENSG00000141429	PAR-CLIP	Functional MTI (Weak)	20371350	validated
120	mirtarbase	MIMAT0001341	hsa-miR-424-5p	NR6A1	2649	ENSG00000148200	PAR-CLIP	Functional MTI (Weak)	23592263	validated
121	mirtarbase	MIMAT0001341	hsa-miR-424-5p	GNAL	2774	ENSG00000141404	PAR-CLIP	Functional MTI (Weak)	23592263	validated
122	mirtarbase	MIMAT0001341	hsa-miR-424-5p	GNAL	2774	ENSG00000141404	PAR-CLIP//HITS-CLIP	Functional MTI (Weak)	21572407	validated
123	mirtarbase	MIMAT0001341	hsa-miR-424-5p	GNAL	2774	ENSG00000141404	PAR-CLIP	Functional MTI (Weak)	20371350	validated
124	mirtarbase	MIMAT0001341	hsa-miR-424-5p	GNAT1	2779	ENSG00000114349	PAR-CLIP	Functional MTI (Weak)	21572407	validated
125	mirtarbase	MIMAT0001341	hsa-miR-424-5p	GNAT1	2779	ENSG00000114349	HITS-CLIP	Functional MTI (Weak)	23706177	validated
126	mirtarbase	MIMAT0001341	hsa-miR-424-5p	GNB1	2782	ENSG00000078369	PAR-CLIP	Functional MTI (Weak)	23592263	validated
127	mirtarbase	MIMAT0001341	hsa-miR-424-5p	GNB1	2782	ENSG00000078369	PAR-CLIP	Functional MTI (Weak)	21572407	validated
128	mirtarbase	MIMAT0001341	hsa-miR-424-5p	GNB1	2782	ENSG00000078369	PAR-CLIP	Functional MTI (Weak)	20371350	validated
129	mirtarbase	MIMAT0001341	hsa-miR-424-5p	GPR27	2850	ENSG00000170837	PAR-CLIP	Functional MTI (Weak)	21572407	validated
130	mirtarbase	MIMAT0001341	hsa-miR-424-5p	GPR27	2850	ENSG00000170837	PAR-CLIP	Functional MTI (Weak)	20371350	validated
131	mirtarbase	MIMAT0001341	hsa-miR-424-5p	GRB2	2885	ENSG00000177885	PAR-CLIP	Functional MTI (Weak)	21572407	validated
132	mirtarbase	MIMAT0001341	hsa-miR-424-5p	GRB2	2885	ENSG00000177885	PAR-CLIP	Functional MTI (Weak)	20371350	validated
133	mirtarbase	MIMAT0001341	hsa-miR-424-5p	GTF2A1	2957	ENSG00000165417	CLASH	Functional MTI (Weak)	23622248	validated
134	mirtarbase	MIMAT0001341	hsa-miR-424-5p	HDGF	3068	ENSG00000143321	PAR-CLIP	Functional MTI (Weak)	23592263	validated
135	mirtarbase	MIMAT0001341	hsa-miR-424-5p	HDGF	3068	ENSG00000143321	PAR-CLIP	Functional MTI (Weak)	20371350	validated
136	mirtarbase	MIMAT0001341	hsa-miR-424-5p	HDGF	3068	ENSG00000143321	PAR-CLIP	Functional MTI (Weak)	26701625	validated
137	mirtarbase	MIMAT0001341	hsa-miR-424-5p	HIF1A	3091	ENSG00000100644	ChIP-seq//Luciferase reporter assay//Microarray//qRT-PCR//Western blot	Functional MTI	20972335	validated
138	mirtarbase	MIMAT0001341	hsa-miR-424-5p	HNRNPA1	3178	ENSG00000135486	HITS-CLIP	Functional MTI (Weak)	23313552	validated
139	mirtarbase	MIMAT0001341	hsa-miR-424-5p	HNRNPA2B1	3181	ENSG00000122566	PAR-CLIP	Functional MTI (Weak)	20371350	validated
140	mirtarbase	MIMAT0001341	hsa-miR-424-5p	HOXA3	3200	ENSG00000105997	PAR-CLIP	Functional MTI (Weak)	23592263	validated
141	mirtarbase	MIMAT0001341	hsa-miR-424-5p	HOXA3	3200	ENSG00000105997	PAR-CLIP	Functional MTI (Weak)	23446348	validated
142	mirtarbase	MIMAT0001341	hsa-miR-424-5p	HOXA3	3200	ENSG00000105997	PAR-CLIP//HITS-CLIP	Functional MTI (Weak)	21572407	validated
143	mirtarbase	MIMAT0001341	hsa-miR-424-5p	HOXA3	3200	ENSG00000105997	PAR-CLIP	Functional MTI (Weak)	20371350	validated
144	mirtarbase	MIMAT0001341	hsa-miR-424-5p	HOXA10	3206	ENSG00000253293	PAR-CLIP	Functional MTI (Weak)	21572407	validated
145	mirtarbase	MIMAT0001341	hsa-miR-424-5p	HOXC8	3224	ENSG00000037965	PAR-CLIP	Functional MTI (Weak)	21572407	validated
146	mirtarbase	MIMAT0001341	hsa-miR-424-5p	DNAJA1	3301	ENSG00000086061	PAR-CLIP	Functional MTI (Weak)	24398324	validated
147	mirtarbase	MIMAT0001341	hsa-miR-424-5p	DNAJA1	3301	ENSG00000086061	PAR-CLIP	Functional MTI (Weak)	23446348	validated
148	mirtarbase	MIMAT0001341	hsa-miR-424-5p	DNAJA1	3301	ENSG00000086061	PAR-CLIP//HITS-CLIP	Functional MTI (Weak)	21572407	validated
149	mirtarbase	MIMAT0001341	hsa-miR-424-5p	DNAJA1	3301	ENSG00000086061	PAR-CLIP	Functional MTI (Weak)	20371350	validated
150	mirtarbase	MIMAT0001341	hsa-miR-424-5p	HSPA1B	3304	ENSG00000231555	PAR-CLIP	Functional MTI (Weak)	24398324	validated
151	mirtarbase	MIMAT0001341	hsa-miR-424-5p	HSPA1B	3304	ENSG00000232804	PAR-CLIP	Functional MTI (Weak)	24398324	validated
152	mirtarbase	MIMAT0001341	hsa-miR-424-5p	HSPA1B	3304	ENSG00000204388	PAR-CLIP	Functional MTI (Weak)	24398324	validated
153	mirtarbase	MIMAT0001341	hsa-miR-424-5p	HSPA1B	3304	ENSG00000224501	PAR-CLIP	Functional MTI (Weak)	24398324	validated
154	mirtarbase	MIMAT0001341	hsa-miR-424-5p	HSPA1B	3304	ENSG00000212866	PAR-CLIP	Functional MTI (Weak)	24398324	validated
155	mirtarbase	MIMAT0001341	hsa-miR-424-5p	HSPA1B	3304	ENSG00000231555	PAR-CLIP	Functional MTI (Weak)	21572407	validated
156	mirtarbase	MIMAT0001341	hsa-miR-424-5p	HSPA1B	3304	ENSG00000232804	PAR-CLIP	Functional MTI (Weak)	21572407	validated
157	mirtarbase	MIMAT0001341	hsa-miR-424-5p	HSPA1B	3304	ENSG00000204388	PAR-CLIP	Functional MTI (Weak)	21572407	validated
158	mirtarbase	MIMAT0001341	hsa-miR-424-5p	HSPA1B	3304	ENSG00000224501	PAR-CLIP	Functional MTI (Weak)	21572407	validated
159	mirtarbase	MIMAT0001341	hsa-miR-424-5p	HSPA1B	3304	ENSG00000212866	PAR-CLIP	Functional MTI (Weak)	21572407	validated
160	mirtarbase	MIMAT0001341	hsa-miR-424-5p	HSPA1B	3304	ENSG00000231555	PAR-CLIP	Functional MTI (Weak)	20371350	validated
161	mirtarbase	MIMAT0001341	hsa-miR-424-5p	HSPA1B	3304	ENSG00000232804	PAR-CLIP	Functional MTI (Weak)	20371350	validated
162	mirtarbase	MIMAT0001341	hsa-miR-424-5p	HSPA1B	3304	ENSG00000204388	PAR-CLIP	Functional MTI (Weak)	20371350	validated
163	mirtarbase	MIMAT0001341	hsa-miR-424-5p	HSPA1B	3304	ENSG00000224501	PAR-CLIP	Functional MTI (Weak)	20371350	validated
164	mirtarbase	MIMAT0001341	hsa-miR-424-5p	HSPA1B	3304	ENSG00000212866	PAR-CLIP	Functional MTI (Weak)	20371350	validated
165	mirtarbase	MIMAT0001341	hsa-miR-424-5p	HSPA8	3312	ENSG00000109971	PAR-CLIP	Functional MTI (Weak)	26701625	validated
166	mirtarbase	MIMAT0001341	hsa-miR-424-5p	IARS1	3376	ENSG00000196305	CLASH	Functional MTI (Weak)	23622248	validated
167	mirtarbase	MIMAT0001341	hsa-miR-424-5p	RBPJ	3516	ENSG00000168214	PAR-CLIP	Functional MTI (Weak)	23592263	validated
168	mirtarbase	MIMAT0001341	hsa-miR-424-5p	RBPJ	3516	ENSG00000168214	PAR-CLIP	Functional MTI (Weak)	23446348	validated
169	mirtarbase	MIMAT0001341	hsa-miR-424-5p	RBPJ	3516	ENSG00000168214	PAR-CLIP	Functional MTI (Weak)	22012620	validated
170	mirtarbase	MIMAT0001341	hsa-miR-424-5p	RBPJ	3516	ENSG00000168214	PAR-CLIP	Functional MTI (Weak)	20371350	validated
171	mirtarbase	MIMAT0001341	hsa-miR-424-5p	ITGA2	3673	ENSG00000164171	PAR-CLIP	Functional MTI (Weak)	21572407	validated
172	mirtarbase	MIMAT0001341	hsa-miR-424-5p	ITPR1	3708	ENSG00000150995	Luciferase reporter assay	Non-Functional MTI	20065103	validated
173	mirtarbase	MIMAT0001341	hsa-miR-424-5p	JARID2	3720	ENSG00000008083	PAR-CLIP	Functional MTI (Weak)	23446348	validated
174	mirtarbase	MIMAT0001341	hsa-miR-424-5p	JARID2	3720	ENSG00000008083	PAR-CLIP	Functional MTI (Weak)	22012620	validated
175	mirtarbase	MIMAT0001341	hsa-miR-424-5p	JARID2	3720	ENSG00000008083	PAR-CLIP	Functional MTI (Weak)	21572407	validated
176	mirtarbase	MIMAT0001341	hsa-miR-424-5p	JARID2	3720	ENSG00000008083	PAR-CLIP	Functional MTI (Weak)	20371350	validated
177	mirtarbase	MIMAT0001341	hsa-miR-424-5p	KIF5B	3799	ENSG00000170759	PAR-CLIP	Functional MTI (Weak)	24398324	validated
178	mirtarbase	MIMAT0001341	hsa-miR-424-5p	KIF5B	3799	ENSG00000170759	PAR-CLIP	Functional MTI (Weak)	23446348	validated
179	mirtarbase	MIMAT0001341	hsa-miR-424-5p	KIF5B	3799	ENSG00000170759	PAR-CLIP	Functional MTI (Weak)	21572407	validated
180	mirtarbase	MIMAT0001341	hsa-miR-424-5p	KIF5B	3799	ENSG00000170759	PAR-CLIP	Functional MTI (Weak)	20371350	validated
181	mirtarbase	MIMAT0001341	hsa-miR-424-5p	KPNA1	3836	ENSG00000114030	PAR-CLIP	Functional MTI (Weak)	21572407	validated
182	mirtarbase	MIMAT0001341	hsa-miR-424-5p	KPNA1	3836	ENSG00000114030	PAR-CLIP	Functional MTI (Weak)	20371350	validated
183	mirtarbase	MIMAT0001341	hsa-miR-424-5p	KPNA3	3839	ENSG00000102753	PAR-CLIP//HITS-CLIP	Functional MTI (Weak)	21572407	validated
184	mirtarbase	MIMAT0001341	hsa-miR-424-5p	KRT33B	3884	ENSG00000263012	PAR-CLIP	Functional MTI (Weak)	20371350	validated
185	mirtarbase	MIMAT0001341	hsa-miR-424-5p	KRT33B	3884	ENSG00000131738	PAR-CLIP	Functional MTI (Weak)	20371350	validated
186	mirtarbase	MIMAT0001341	hsa-miR-424-5p	LAMC1	3915	ENSG00000135862	PAR-CLIP	Functional MTI (Weak)	23592263	validated
187	mirtarbase	MIMAT0001341	hsa-miR-424-5p	LAMP2	3920	ENSG00000005893	PAR-CLIP	Functional MTI (Weak)	23446348	validated
188	mirtarbase	MIMAT0001341	hsa-miR-424-5p	LAMP2	3920	ENSG00000005893	PAR-CLIP	Functional MTI (Weak)	21572407	validated
189	mirtarbase	MIMAT0001341	hsa-miR-424-5p	LAMP2	3920	ENSG00000005893	PAR-CLIP	Functional MTI (Weak)	20371350	validated
190	mirtarbase	MIMAT0001341	hsa-miR-424-5p	CD180	4064	ENSG00000134061	PAR-CLIP	Functional MTI (Weak)	22291592	validated
191	mirtarbase	MIMAT0001341	hsa-miR-424-5p	TM4SF1	4071	ENSG00000169908	PAR-CLIP	Functional MTI (Weak)	23592263	validated
192	mirtarbase	MIMAT0001341	hsa-miR-424-5p	SMAD3	4088	ENSG00000166949	Immunohistochemistry//Luciferase reporter assay//qRT-PCR//Western blot	Functional MTI	27655675	validated
193	mirtarbase	MIMAT0001341	hsa-miR-424-5p	SMAD7	4092	ENSG00000101665	PAR-CLIP	Functional MTI (Weak)	24398324	validated
194	mirtarbase	MIMAT0001341	hsa-miR-424-5p	SMAD7	4092	ENSG00000101665	PAR-CLIP	Functional MTI (Weak)	23446348	validated
195	mirtarbase	MIMAT0001341	hsa-miR-424-5p	SMAD7	4092	ENSG00000101665	PAR-CLIP	Functional MTI (Weak)	21572407	validated
196	mirtarbase	MIMAT0001341	hsa-miR-424-5p	SMAD7	4092	ENSG00000101665	PAR-CLIP	Functional MTI (Weak)	20371350	validated
197	mirtarbase	MIMAT0001341	hsa-miR-424-5p	SMAD7	4092	ENSG00000101665	Luciferase reporter assay//qRT-PCR//Western blot	Functional MTI	27628042	validated
198	mirtarbase	MIMAT0001341	hsa-miR-424-5p	MTHFR	4524	ENSG00000177000	PAR-CLIP	Functional MTI (Weak)	21572407	validated
199	mirtarbase	MIMAT0001341	hsa-miR-424-5p	MYB	4602	ENSG00000118513	Immunohistochemistry//Luciferase reporter assay//Northern blot//qRT-PCR//Western blot	Functional MTI	21062812	validated
200	mirtarbase	MIMAT0001341	hsa-miR-424-5p	MYB	4602	ENSG00000118513	Luciferase reporter assay//qRT-PCR//Western blot	Functional MTI	24675898	validated
201	mirtarbase	MIMAT0001341	hsa-miR-424-5p	MYO5A	4644	ENSG00000197535	PAR-CLIP	Functional MTI (Weak)	23446348	validated
202	mirtarbase	MIMAT0001341	hsa-miR-424-5p	MYO5A	4644	ENSG00000197535	PAR-CLIP	Functional MTI (Weak)	21572407	validated
203	mirtarbase	MIMAT0001341	hsa-miR-424-5p	MYO5A	4644	ENSG00000197535	PAR-CLIP	Functional MTI (Weak)	20371350	validated
204	mirtarbase	MIMAT0001341	hsa-miR-424-5p	NFIA	4774	ENSG00000162599	Luciferase reporter assay//Northern blot//Western blot	Functional MTI	18056638	validated
205	mirtarbase	MIMAT0001341	hsa-miR-424-5p	NFIC	4782	ENSG00000141905	PAR-CLIP	Functional MTI (Weak)	23592263	validated
206	mirtarbase	MIMAT0001341	hsa-miR-424-5p	NOTCH2	4853	ENSG00000134250	HITS-CLIP	Functional MTI (Weak)	23824327	validated
207	mirtarbase	MIMAT0001341	hsa-miR-424-5p	OCRL	4952	ENSG00000122126	HITS-CLIP	Functional MTI (Weak)	23313552	validated
208	mirtarbase	MIMAT0001341	hsa-miR-424-5p	ORC4	5000	ENSG00000115947	PAR-CLIP	Functional MTI (Weak)	24398324	validated
209	mirtarbase	MIMAT0001341	hsa-miR-424-5p	ORC4	5000	ENSG00000115947	PAR-CLIP	Functional MTI (Weak)	23446348	validated
210	mirtarbase	MIMAT0001341	hsa-miR-424-5p	ORC4	5000	ENSG00000115947	PAR-CLIP	Functional MTI (Weak)	21572407	validated
211	mirtarbase	MIMAT0001341	hsa-miR-424-5p	ORC4	5000	ENSG00000115947	PAR-CLIP	Functional MTI (Weak)	20371350	validated
212	mirtarbase	MIMAT0001341	hsa-miR-424-5p	ORC4	5000	ENSG00000115947	PAR-CLIP	Functional MTI (Weak)	27292025	validated
213	mirtarbase	MIMAT0001341	hsa-miR-424-5p	FURIN	5045	ENSG00000140564	PAR-CLIP	Functional MTI (Weak)	23592263	validated
214	mirtarbase	MIMAT0001341	hsa-miR-424-5p	FURIN	5045	ENSG00000140564	PAR-CLIP	Functional MTI (Weak)	26701625	validated
215	mirtarbase	MIMAT0001341	hsa-miR-424-5p	PAFAH1B2	5049	ENSG00000168092	PAR-CLIP	Functional MTI (Weak)	20371350	validated
216	mirtarbase	MIMAT0001341	hsa-miR-424-5p	PAK2	5062	ENSG00000180370	PAR-CLIP	Functional MTI (Weak)	21572407	validated
217	mirtarbase	MIMAT0001341	hsa-miR-424-5p	CDK17	5128	ENSG00000059758	PAR-CLIP	Functional MTI (Weak)	21572407	validated
218	mirtarbase	MIMAT0001341	hsa-miR-424-5p	PDCD1	5133	ENSG00000276977	PAR-CLIP	Functional MTI (Weak)	21572407	validated
219	mirtarbase	MIMAT0001341	hsa-miR-424-5p	PDCD1	5133	ENSG00000188389	PAR-CLIP	Functional MTI (Weak)	21572407	validated
220	mirtarbase	MIMAT0001341	hsa-miR-424-5p	PDCD1	5133	ENSG00000276977	HITS-CLIP	Functional MTI (Weak)	24906430	validated
221	mirtarbase	MIMAT0001341	hsa-miR-424-5p	PDCD1	5133	ENSG00000188389	HITS-CLIP	Functional MTI (Weak)	24906430	validated
222	mirtarbase	MIMAT0001341	hsa-miR-424-5p	PDCD1	5133	ENSG00000276977	HITS-CLIP	Functional MTI (Weak)	22927820	validated
223	mirtarbase	MIMAT0001341	hsa-miR-424-5p	PDCD1	5133	ENSG00000188389	HITS-CLIP	Functional MTI (Weak)	22927820	validated
224	mirtarbase	MIMAT0001341	hsa-miR-424-5p	PDCD1	5133	ENSG00000276977	PAR-CLIP	Functional MTI (Weak)	27292025	validated
225	mirtarbase	MIMAT0001341	hsa-miR-424-5p	PDCD1	5133	ENSG00000188389	PAR-CLIP	Functional MTI (Weak)	27292025	validated
226	mirtarbase	MIMAT0001341	hsa-miR-424-5p	PDCD1	5133	ENSG00000276977	HITS-CLIP	Functional MTI (Weak)	27418678	validated
227	mirtarbase	MIMAT0001341	hsa-miR-424-5p	PDCD1	5133	ENSG00000188389	HITS-CLIP	Functional MTI (Weak)	27418678	validated
228	mirtarbase	MIMAT0001341	hsa-miR-424-5p	PDCD1	5133	ENSG00000276977	HITS-CLIP	Functional MTI (Weak)	28735896	validated
229	mirtarbase	MIMAT0001341	hsa-miR-424-5p	PDCD1	5133	ENSG00000188389	HITS-CLIP	Functional MTI (Weak)	28735896	validated
230	mirtarbase	MIMAT0001341	hsa-miR-424-5p	PDE4D	5144	ENSG00000113448	PAR-CLIP	Functional MTI (Weak)	23592263	validated
231	mirtarbase	MIMAT0001341	hsa-miR-424-5p	PDE4D	5144	ENSG00000113448	PAR-CLIP	Functional MTI (Weak)	21572407	validated
232	mirtarbase	MIMAT0001341	hsa-miR-424-5p	PHKA1	5255	ENSG00000067177	PAR-CLIP	Functional MTI (Weak)	23446348	validated
233	mirtarbase	MIMAT0001341	hsa-miR-424-5p	PHKA1	5255	ENSG00000067177	PAR-CLIP//HITS-CLIP	Functional MTI (Weak)	21572407	validated
234	mirtarbase	MIMAT0001341	hsa-miR-424-5p	PHKA1	5255	ENSG00000067177	PAR-CLIP	Functional MTI (Weak)	20371350	validated
235	mirtarbase	MIMAT0001341	hsa-miR-424-5p	PIM1	5292	ENSG00000137193	PAR-CLIP	Functional MTI (Weak)	23446348	validated
236	mirtarbase	MIMAT0001341	hsa-miR-424-5p	PIK3R1	5295	ENSG00000145675	PAR-CLIP	Functional MTI (Weak)	23446348	validated
237	mirtarbase	MIMAT0001341	hsa-miR-424-5p	PIK3R1	5295	ENSG00000145675	PAR-CLIP//HITS-CLIP	Functional MTI (Weak)	21572407	validated
238	mirtarbase	MIMAT0001341	hsa-miR-424-5p	PIK3R1	5295	ENSG00000145675	HITS-CLIP	Functional MTI (Weak)	23824327	validated
239	mirtarbase	MIMAT0001341	hsa-miR-424-5p	PIK3R1	5295	ENSG00000145675	HITS-CLIP	Functional MTI (Weak)	23313552	validated
240	mirtarbase	MIMAT0001341	hsa-miR-424-5p	PLAG1	5324	ENSG00000181690	Western blot//Luciferase reporter assay//Microarray	Functional MTI	19692702	validated
241	mirtarbase	MIMAT0001341	hsa-miR-424-5p	PLAG1	5324	ENSG00000181690	PAR-CLIP	Functional MTI (Weak)	23446348	validated
242	mirtarbase	MIMAT0001341	hsa-miR-424-5p	PLAG1	5324	ENSG00000181690	PAR-CLIP	Functional MTI (Weak)	22012620	validated
243	mirtarbase	MIMAT0001341	hsa-miR-424-5p	PLAG1	5324	ENSG00000181690	PAR-CLIP	Functional MTI (Weak)	21572407	validated
244	mirtarbase	MIMAT0001341	hsa-miR-424-5p	PLAG1	5324	ENSG00000181690	PAR-CLIP	Functional MTI (Weak)	20371350	validated
245	mirtarbase	MIMAT0001341	hsa-miR-424-5p	PLAG1	5324	ENSG00000181690	Luciferase reporter assay	Functional MTI	27013583	validated
246	mirtarbase	MIMAT0001341	hsa-miR-424-5p	PLRG1	5356	ENSG00000171566	PAR-CLIP	Functional MTI (Weak)	23446348	validated
247	mirtarbase	MIMAT0001341	hsa-miR-424-5p	PLRG1	5356	ENSG00000171566	PAR-CLIP	Functional MTI (Weak)	20371350	validated
248	mirtarbase	MIMAT0001341	hsa-miR-424-5p	POLR2E	5434	ENSG00000099817	PAR-CLIP	Functional MTI (Weak)	26701625	validated
249	mirtarbase	MIMAT0001341	hsa-miR-424-5p	PPM1A	5494	ENSG00000100614	PAR-CLIP	Functional MTI (Weak)	20371350	validated
250	mirtarbase	MIMAT0001341	hsa-miR-424-5p	PPP2R5C	5527	ENSG00000078304	PAR-CLIP	Functional MTI (Weak)	21572407	validated
251	mirtarbase	MIMAT0001341	hsa-miR-424-5p	PPP2R5C	5527	ENSG00000078304	PAR-CLIP	Functional MTI (Weak)	20371350	validated
252	mirtarbase	MIMAT0001341	hsa-miR-424-5p	PRKAA1	5562	ENSG00000132356	PAR-CLIP	Functional MTI (Weak)	21572407	validated
253	mirtarbase	MIMAT0001341	hsa-miR-424-5p	PRKAA1	5562	ENSG00000132356	PAR-CLIP	Functional MTI (Weak)	20371350	validated
254	mirtarbase	MIMAT0001341	hsa-miR-424-5p	PRKAR2A	5576	ENSG00000114302	PAR-CLIP	Functional MTI (Weak)	23592263	validated
255	mirtarbase	MIMAT0001341	hsa-miR-424-5p	PRKAR2A	5576	ENSG00000114302	PAR-CLIP	Functional MTI (Weak)	23446348	validated
256	mirtarbase	MIMAT0001341	hsa-miR-424-5p	PRKAR2A	5576	ENSG00000114302	PAR-CLIP	Functional MTI (Weak)	21572407	validated
257	mirtarbase	MIMAT0001341	hsa-miR-424-5p	PRKAR2A	5576	ENSG00000114302	PAR-CLIP	Functional MTI (Weak)	20371350	validated
258	mirtarbase	MIMAT0001341	hsa-miR-424-5p	MAP2K1	5604	ENSG00000169032	Luciferase reporter assay	Functional MTI	20065103	validated
259	mirtarbase	MIMAT0001341	hsa-miR-424-5p	MAP2K1	5604	ENSG00000169032	Immunohistochemistry//qRT-PCR//Western blot	Functional MTI	21179471	validated
260	mirtarbase	MIMAT0001341	hsa-miR-424-5p	MAP2K3	5606	ENSG00000034152	PAR-CLIP	Functional MTI (Weak)	26701625	validated
261	mirtarbase	MIMAT0001341	hsa-miR-424-5p	PTCH1	5727	ENSG00000185920	Luciferase reporter assay	Functional MTI	24967963	validated
262	mirtarbase	MIMAT0001341	hsa-miR-424-5p	PTPRD	5789	ENSG00000153707	PAR-CLIP	Functional MTI (Weak)	21572407	validated
263	mirtarbase	MIMAT0001341	hsa-miR-424-5p	PTPRD	5789	ENSG00000282932	PAR-CLIP	Functional MTI (Weak)	21572407	validated
264	mirtarbase	MIMAT0001341	hsa-miR-424-5p	MAP4K2	5871	ENSG00000168067	PAR-CLIP	Functional MTI (Weak)	21572407	validated
265	mirtarbase	MIMAT0001341	hsa-miR-424-5p	MAP4K2	5871	ENSG00000168067	PAR-CLIP	Functional MTI (Weak)	20371350	validated
266	mirtarbase	MIMAT0001341	hsa-miR-424-5p	RAD23B	5887	ENSG00000119318	PAR-CLIP	Functional MTI (Weak)	20371350	validated
267	mirtarbase	MIMAT0001341	hsa-miR-424-5p	RARB	5915	ENSG00000077092	PAR-CLIP	Functional MTI (Weak)	23446348	validated
268	mirtarbase	MIMAT0001341	hsa-miR-424-5p	RARB	5915	ENSG00000077092	PAR-CLIP	Functional MTI (Weak)	21572407	validated
269	mirtarbase	MIMAT0001341	hsa-miR-424-5p	RARB	5915	ENSG00000077092	PAR-CLIP	Functional MTI (Weak)	20371350	validated
270	mirtarbase	MIMAT0001341	hsa-miR-424-5p	RBBP6	5930	ENSG00000122257	PAR-CLIP	Functional MTI (Weak)	24398324	validated
271	mirtarbase	MIMAT0001341	hsa-miR-424-5p	RBBP6	5930	ENSG00000122257	PAR-CLIP	Functional MTI (Weak)	23446348	validated
272	mirtarbase	MIMAT0001341	hsa-miR-424-5p	RBBP6	5930	ENSG00000122257	PAR-CLIP	Functional MTI (Weak)	21572407	validated
273	mirtarbase	MIMAT0001341	hsa-miR-424-5p	RBBP6	5930	ENSG00000122257	PAR-CLIP	Functional MTI (Weak)	20371350	validated
274	mirtarbase	MIMAT0001341	hsa-miR-424-5p	REL	5966	ENSG00000162924	PAR-CLIP	Functional MTI (Weak)	23592263	validated
275	mirtarbase	MIMAT0001341	hsa-miR-424-5p	REL	5966	ENSG00000162924	PAR-CLIP	Functional MTI (Weak)	23446348	validated
276	mirtarbase	MIMAT0001341	hsa-miR-424-5p	REL	5966	ENSG00000162924	PAR-CLIP	Functional MTI (Weak)	20371350	validated
277	mirtarbase	MIMAT0001341	hsa-miR-424-5p	REL	5966	ENSG00000162924	PAR-CLIP	Functional MTI (Weak)	27292025	validated
278	mirtarbase	MIMAT0001341	hsa-miR-424-5p	RPS6KB1	6198	ENSG00000108443	PAR-CLIP	Functional MTI (Weak)	24398324	validated
279	mirtarbase	MIMAT0001341	hsa-miR-424-5p	RS1	6247	ENSG00000102104	HITS-CLIP	Functional MTI (Weak)	23706177	validated
280	mirtarbase	MIMAT0001341	hsa-miR-424-5p	SALL1	6299	ENSG00000103449	PAR-CLIP	Functional MTI (Weak)	21572407	validated
281	mirtarbase	MIMAT0001341	hsa-miR-424-5p	SALL1	6299	ENSG00000103449	PAR-CLIP	Functional MTI (Weak)	20371350	validated
282	mirtarbase	MIMAT0001341	hsa-miR-424-5p	SRSF1	6426	ENSG00000136450	PAR-CLIP	Functional MTI (Weak)	23446348	validated
283	mirtarbase	MIMAT0001341	hsa-miR-424-5p	SRSF1	6426	ENSG00000136450	PAR-CLIP	Functional MTI (Weak)	21572407	validated
284	mirtarbase	MIMAT0001341	hsa-miR-424-5p	SRSF1	6426	ENSG00000136450	PAR-CLIP	Functional MTI (Weak)	20371350	validated
285	mirtarbase	MIMAT0001341	hsa-miR-424-5p	SIAH1	6477	ENSG00000196470	Immunohistochemistry//Luciferase reporter assay//Northern blot//qRT-PCR//Western blot	Functional MTI	21062812	validated
286	mirtarbase	MIMAT0001341	hsa-miR-424-5p	SKI	6497	ENSG00000157933	PAR-CLIP	Functional MTI (Weak)	20371350	validated
287	mirtarbase	MIMAT0001341	hsa-miR-424-5p	SLC2A3	6515	ENSG00000059804	PAR-CLIP	Functional MTI (Weak)	23446348	validated
288	mirtarbase	MIMAT0001341	hsa-miR-424-5p	SLC2A3	6515	ENSG00000059804	PAR-CLIP	Functional MTI (Weak)	21572407	validated
289	mirtarbase	MIMAT0001341	hsa-miR-424-5p	SNCG	6623	ENSG00000173267	PAR-CLIP	Functional MTI (Weak)	26701625	validated
290	mirtarbase	MIMAT0001341	hsa-miR-424-5p	SNRPB2	6629	ENSG00000125870	PAR-CLIP	Functional MTI (Weak)	24398324	validated
291	mirtarbase	MIMAT0001341	hsa-miR-424-5p	SNRPB2	6629	ENSG00000125870	PAR-CLIP	Functional MTI (Weak)	23446348	validated
292	mirtarbase	MIMAT0001341	hsa-miR-424-5p	SNRPB2	6629	ENSG00000125870	PAR-CLIP	Functional MTI (Weak)	21572407	validated
293	mirtarbase	MIMAT0001341	hsa-miR-424-5p	SNRPB2	6629	ENSG00000125870	PAR-CLIP	Functional MTI (Weak)	20371350	validated
294	mirtarbase	MIMAT0001341	hsa-miR-424-5p	SNTB2	6645	ENSG00000260873	PAR-CLIP	Functional MTI (Weak)	22012620	validated
295	mirtarbase	MIMAT0001341	hsa-miR-424-5p	SNTB2	6645	ENSG00000168807	PAR-CLIP	Functional MTI (Weak)	22012620	validated
296	mirtarbase	MIMAT0001341	hsa-miR-424-5p	SNTB2	6645	ENSG00000260873	PAR-CLIP	Functional MTI (Weak)	21572407	validated
297	mirtarbase	MIMAT0001341	hsa-miR-424-5p	SNTB2	6645	ENSG00000168807	PAR-CLIP	Functional MTI (Weak)	21572407	validated
298	mirtarbase	MIMAT0001341	hsa-miR-424-5p	SPI1	6688	ENSG00000066336	ChIP-seq//Luciferase reporter assay//Microarray//qRT-PCR//Western blot	Functional MTI	20972335	validated
299	mirtarbase	MIMAT0001341	hsa-miR-424-5p	SRPRA	6734	ENSG00000182934	PAR-CLIP	Functional MTI (Weak)	24398324	validated
300	mirtarbase	MIMAT0001341	hsa-miR-424-5p	SRPRA	6734	ENSG00000182934	PAR-CLIP	Functional MTI (Weak)	21572407	validated
301	mirtarbase	MIMAT0001341	hsa-miR-424-5p	SRPRA	6734	ENSG00000182934	HITS-CLIP	Functional MTI (Weak)	23313552	validated
302	mirtarbase	MIMAT0001341	hsa-miR-424-5p	SSRP1	6749	ENSG00000149136	PAR-CLIP	Functional MTI (Weak)	23592263	validated
303	mirtarbase	MIMAT0001341	hsa-miR-424-5p	SSRP1	6749	ENSG00000149136	PAR-CLIP	Functional MTI (Weak)	20371350	validated
304	mirtarbase	MIMAT0001341	hsa-miR-424-5p	SYPL1	6856	ENSG00000008282	PAR-CLIP	Functional MTI (Weak)	24398324	validated
305	mirtarbase	MIMAT0001341	hsa-miR-424-5p	SYPL1	6856	ENSG00000008282	PAR-CLIP	Functional MTI (Weak)	23446348	validated
306	mirtarbase	MIMAT0001341	hsa-miR-424-5p	SYPL1	6856	ENSG00000008282	PAR-CLIP	Functional MTI (Weak)	21572407	validated
307	mirtarbase	MIMAT0001341	hsa-miR-424-5p	SYPL1	6856	ENSG00000008282	PAR-CLIP	Functional MTI (Weak)	20371350	validated
308	mirtarbase	MIMAT0001341	hsa-miR-424-5p	TAF13	6884	ENSG00000197780	PAR-CLIP	Functional MTI (Weak)	21572407	validated
309	mirtarbase	MIMAT0001341	hsa-miR-424-5p	TAF13	6884	ENSG00000197780	PAR-CLIP	Functional MTI (Weak)	20371350	validated
310	mirtarbase	MIMAT0001341	hsa-miR-424-5p	MAP3K7	6885	ENSG00000135341	PAR-CLIP	Functional MTI (Weak)	20371350	validated
311	mirtarbase	MIMAT0001341	hsa-miR-424-5p	TARBP2	6895	ENSG00000139546	PAR-CLIP	Functional MTI (Weak)	21572407	validated
312	mirtarbase	MIMAT0001341	hsa-miR-424-5p	TARBP2	6895	ENSG00000139546	PAR-CLIP	Functional MTI (Weak)	20371350	validated
313	mirtarbase	MIMAT0001341	hsa-miR-424-5p	PPP1R11	6992	ENSG00000204619	HITS-CLIP	Functional MTI (Weak)	23313552	validated
314	mirtarbase	MIMAT0001341	hsa-miR-424-5p	PPP1R11	6992	ENSG00000237403	HITS-CLIP	Functional MTI (Weak)	23313552	validated
315	mirtarbase	MIMAT0001341	hsa-miR-424-5p	PPP1R11	6992	ENSG00000237829	HITS-CLIP	Functional MTI (Weak)	23313552	validated
316	mirtarbase	MIMAT0001341	hsa-miR-424-5p	PPP1R11	6992	ENSG00000234058	HITS-CLIP	Functional MTI (Weak)	23313552	validated
317	mirtarbase	MIMAT0001341	hsa-miR-424-5p	PPP1R11	6992	ENSG00000206501	HITS-CLIP	Functional MTI (Weak)	23313552	validated
318	mirtarbase	MIMAT0001341	hsa-miR-424-5p	PPP1R11	6992	ENSG00000227720	HITS-CLIP	Functional MTI (Weak)	23313552	validated
319	mirtarbase	MIMAT0001341	hsa-miR-424-5p	PPP1R11	6992	ENSG00000233314	HITS-CLIP	Functional MTI (Weak)	23313552	validated
320	mirtarbase	MIMAT0001341	hsa-miR-424-5p	PPP1R11	6992	ENSG00000236560	HITS-CLIP	Functional MTI (Weak)	23313552	validated
321	mirtarbase	MIMAT0001341	hsa-miR-424-5p	TFAP2A	7020	ENSG00000137203	PAR-CLIP	Functional MTI (Weak)	23592263	validated
322	mirtarbase	MIMAT0001341	hsa-miR-424-5p	TFAP2A	7020	ENSG00000137203	PAR-CLIP	Functional MTI (Weak)	23446348	validated
323	mirtarbase	MIMAT0001341	hsa-miR-424-5p	TFAP2A	7020	ENSG00000137203	PAR-CLIP	Functional MTI (Weak)	21572407	validated
324	mirtarbase	MIMAT0001341	hsa-miR-424-5p	TFAP2A	7020	ENSG00000137203	PAR-CLIP	Functional MTI (Weak)	20371350	validated
325	mirtarbase	MIMAT0001341	hsa-miR-424-5p	TFAP2A	7020	ENSG00000137203	PAR-CLIP	Functional MTI (Weak)	26701625	validated
326	mirtarbase	MIMAT0001341	hsa-miR-424-5p	TFAP2A	7020	ENSG00000137203	PAR-CLIP	Functional MTI (Weak)	27292025	validated
327	mirtarbase	MIMAT0001341	hsa-miR-424-5p	TGFBR3	7049	ENSG00000069702	PAR-CLIP	Functional MTI (Weak)	20371350	validated
328	mirtarbase	MIMAT0001341	hsa-miR-424-5p	TGFBR3	7049	ENSG00000069702	Luciferase reporter assay//Next Generation Sequencing (NGS)//qRT-PCR//Western blot	Functional MTI	25716682	validated
329	mirtarbase	MIMAT0001341	hsa-miR-424-5p	TLL1	7092	ENSG00000038295	PAR-CLIP	Functional MTI (Weak)	22100165	validated
330	mirtarbase	MIMAT0001341	hsa-miR-424-5p	TMF1	7110	ENSG00000144747	CLASH	Functional MTI (Weak)	23622248	validated
331	mirtarbase	MIMAT0001341	hsa-miR-424-5p	TPM2	7169	ENSG00000198467	PAR-CLIP	Functional MTI (Weak)	23592263	validated
332	mirtarbase	MIMAT0001341	hsa-miR-424-5p	TPM3	7170	ENSG00000143549	PAR-CLIP	Functional MTI (Weak)	21572407	validated
333	mirtarbase	MIMAT0001341	hsa-miR-424-5p	TPM3	7170	ENSG00000143549	PAR-CLIP	Functional MTI (Weak)	26701625	validated
334	mirtarbase	MIMAT0001341	hsa-miR-424-5p	TUBB2A	7280	ENSG00000137267	PAR-CLIP	Functional MTI (Weak)	20371350	validated
335	mirtarbase	MIMAT0001341	hsa-miR-424-5p	UBE2H	7328	ENSG00000186591	PAR-CLIP	Functional MTI (Weak)	20371350	validated
336	mirtarbase	MIMAT0001341	hsa-miR-424-5p	UBE2V1	7335	ENSG00000244687	PAR-CLIP	Functional MTI (Weak)	23592263	validated
337	mirtarbase	MIMAT0001341	hsa-miR-424-5p	UBE2V1	7335	ENSG00000244687	PAR-CLIP	Functional MTI (Weak)	23446348	validated
338	mirtarbase	MIMAT0001341	hsa-miR-424-5p	UBE2V1	7335	ENSG00000244687	PAR-CLIP	Functional MTI (Weak)	21572407	validated
339	mirtarbase	MIMAT0001341	hsa-miR-424-5p	UBE2V1	7335	ENSG00000244687	PAR-CLIP	Functional MTI (Weak)	20371350	validated
340	mirtarbase	MIMAT0001341	hsa-miR-424-5p	UBE2V1	7335	ENSG00000244687	PAR-CLIP	Functional MTI (Weak)	26701625	validated
341	mirtarbase	MIMAT0001341	hsa-miR-424-5p	UBE2V1	7335	ENSG00000244687	PAR-CLIP	Functional MTI (Weak)	27292025	validated
342	mirtarbase	MIMAT0001341	hsa-miR-424-5p	UGT2B4	7363	ENSG00000156096	PAR-CLIP	Functional MTI (Weak)	21572407	validated
343	mirtarbase	MIMAT0001341	hsa-miR-424-5p	VAV2	7410	ENSG00000160293	PAR-CLIP	Functional MTI (Weak)	20371350	validated
344	mirtarbase	MIMAT0001341	hsa-miR-424-5p	VEGFA	7422	ENSG00000112715	PAR-CLIP	Functional MTI (Weak)	23592263	validated
345	mirtarbase	MIMAT0001341	hsa-miR-424-5p	VEGFA	7422	ENSG00000112715	PAR-CLIP	Functional MTI (Weak)	24398324	validated
346	mirtarbase	MIMAT0001341	hsa-miR-424-5p	VEGFA	7422	ENSG00000112715	PAR-CLIP	Functional MTI (Weak)	23446348	validated
347	mirtarbase	MIMAT0001341	hsa-miR-424-5p	VEGFA	7422	ENSG00000112715	PAR-CLIP	Functional MTI (Weak)	22012620	validated
348	mirtarbase	MIMAT0001341	hsa-miR-424-5p	VEGFA	7422	ENSG00000112715	PAR-CLIP//HITS-CLIP	Functional MTI (Weak)	21572407	validated
349	mirtarbase	MIMAT0001341	hsa-miR-424-5p	VEGFA	7422	ENSG00000112715	PAR-CLIP	Functional MTI (Weak)	20371350	validated
350	mirtarbase	MIMAT0001341	hsa-miR-424-5p	WEE1	7465	ENSG00000166483	Luciferase reporter assay	Functional MTI	19956200	validated
351	mirtarbase	MIMAT0001341	hsa-miR-424-5p	WEE1	7465	ENSG00000166483	CLASH	Functional MTI (Weak)	23622248	validated
352	mirtarbase	MIMAT0001341	hsa-miR-424-5p	WEE1	7465	ENSG00000166483	Flow//Luciferase reporter assay//qRT-PCR//Western blot	Functional MTI	23778472	validated
353	mirtarbase	MIMAT0001341	hsa-miR-424-5p	WEE1	7465	ENSG00000166483	PAR-CLIP	Functional MTI (Weak)	21572407	validated
354	mirtarbase	MIMAT0001341	hsa-miR-424-5p	WEE1	7465	ENSG00000166483	PAR-CLIP	Functional MTI (Weak)	20371350	validated
355	mirtarbase	MIMAT0001341	hsa-miR-424-5p	YWHAH	7533	ENSG00000128245	PAR-CLIP	Functional MTI (Weak)	20371350	validated
356	mirtarbase	MIMAT0001341	hsa-miR-424-5p	ZBTB16	7704	ENSG00000109906	PAR-CLIP	Functional MTI (Weak)	20371350	validated
357	mirtarbase	MIMAT0001341	hsa-miR-424-5p	LUZP1	7798	ENSG00000169641	PAR-CLIP	Functional MTI (Weak)	23446348	validated
358	mirtarbase	MIMAT0001341	hsa-miR-424-5p	LUZP1	7798	ENSG00000169641	PAR-CLIP	Functional MTI (Weak)	21572407	validated
359	mirtarbase	MIMAT0001341	hsa-miR-424-5p	LUZP1	7798	ENSG00000169641	PAR-CLIP	Functional MTI (Weak)	20371350	validated
360	mirtarbase	MIMAT0001341	hsa-miR-424-5p	MAFK	7975	ENSG00000198517	PAR-CLIP	Functional MTI (Weak)	21572407	validated
361	mirtarbase	MIMAT0001341	hsa-miR-424-5p	MAFK	7975	ENSG00000198517	PAR-CLIP	Functional MTI (Weak)	20371350	validated
362	mirtarbase	MIMAT0001341	hsa-miR-424-5p	SHOC2	8036	ENSG00000108061	PAR-CLIP	Functional MTI (Weak)	23592263	validated
363	mirtarbase	MIMAT0001341	hsa-miR-424-5p	SHOC2	8036	ENSG00000108061	PAR-CLIP	Functional MTI (Weak)	24398324	validated
364	mirtarbase	MIMAT0001341	hsa-miR-424-5p	SHOC2	8036	ENSG00000108061	PAR-CLIP	Functional MTI (Weak)	23446348	validated
365	mirtarbase	MIMAT0001341	hsa-miR-424-5p	SHOC2	8036	ENSG00000108061	PAR-CLIP	Functional MTI (Weak)	21572407	validated
366	mirtarbase	MIMAT0001341	hsa-miR-424-5p	SHOC2	8036	ENSG00000108061	PAR-CLIP	Functional MTI (Weak)	20371350	validated
367	mirtarbase	MIMAT0001341	hsa-miR-424-5p	KMT2D	8085	ENSG00000167548	PAR-CLIP	Functional MTI (Weak)	26701625	validated
368	mirtarbase	MIMAT0001341	hsa-miR-424-5p	AXIN2	8313	ENSG00000168646	PAR-CLIP	Functional MTI (Weak)	23446348	validated
369	mirtarbase	MIMAT0001341	hsa-miR-424-5p	AXIN2	8313	ENSG00000168646	PAR-CLIP//HITS-CLIP	Functional MTI (Weak)	21572407	validated
370	mirtarbase	MIMAT0001341	hsa-miR-424-5p	AXIN2	8313	ENSG00000168646	PAR-CLIP	Functional MTI (Weak)	20371350	validated
371	mirtarbase	MIMAT0001341	hsa-miR-424-5p	FZD6	8323	ENSG00000164930	PAR-CLIP	Functional MTI (Weak)	24398324	validated
372	mirtarbase	MIMAT0001341	hsa-miR-424-5p	FZD6	8323	ENSG00000164930	PAR-CLIP	Functional MTI (Weak)	21572407	validated
373	mirtarbase	MIMAT0001341	hsa-miR-424-5p	FZD6	8323	ENSG00000164930	HITS-CLIP	Functional MTI (Weak)	23313552	validated
374	mirtarbase	MIMAT0001341	hsa-miR-424-5p	FZD9	8326	ENSG00000188763	PAR-CLIP	Functional MTI (Weak)	20371350	validated
375	mirtarbase	MIMAT0001341	hsa-miR-424-5p	H2AC18	8337	ENSG00000203812	CLASH	Functional MTI (Weak)	23622248	validated
376	mirtarbase	MIMAT0001341	hsa-miR-424-5p	H2BC21	8349	ENSG00000184678	PAR-CLIP	Functional MTI (Weak)	21572407	validated
377	mirtarbase	MIMAT0001341	hsa-miR-424-5p	RECK	8434	ENSG00000122707	PAR-CLIP	Functional MTI (Weak)	21572407	validated
378	mirtarbase	MIMAT0001341	hsa-miR-424-5p	DYRK3	8444	ENSG00000143479	PAR-CLIP	Functional MTI (Weak)	23592263	validated
379	mirtarbase	MIMAT0001341	hsa-miR-424-5p	CUL3	8452	ENSG00000036257	HITS-CLIP	Functional MTI (Weak)	23824327	validated
380	mirtarbase	MIMAT0001341	hsa-miR-424-5p	CUL2	8453	ENSG00000108094	ChIP-seq//Luciferase reporter assay//Microarray//qRT-PCR//Western blot	Functional MTI	20972335	validated
381	mirtarbase	MIMAT0001341	hsa-miR-424-5p	SMARCA5	8467	ENSG00000153147	CLASH	Functional MTI (Weak)	23622248	validated
382	mirtarbase	MIMAT0001341	hsa-miR-424-5p	OGT	8473	ENSG00000147162	PAR-CLIP	Functional MTI (Weak)	23446348	validated
383	mirtarbase	MIMAT0001341	hsa-miR-424-5p	OGT	8473	ENSG00000147162	PAR-CLIP	Functional MTI (Weak)	21572407	validated
384	mirtarbase	MIMAT0001341	hsa-miR-424-5p	OGT	8473	ENSG00000147162	PAR-CLIP	Functional MTI (Weak)	20371350	validated
385	mirtarbase	MIMAT0001341	hsa-miR-424-5p	CBX4	8535	ENSG00000141582	PAR-CLIP	Functional MTI (Weak)	21572407	validated
386	mirtarbase	MIMAT0001341	hsa-miR-424-5p	CBX4	8535	ENSG00000141582	PAR-CLIP	Functional MTI (Weak)	27292025	validated
387	mirtarbase	MIMAT0001341	hsa-miR-424-5p	PIAS1	8554	ENSG00000033800	Luciferase reporter assay	Non-Functional MTI	20065103	validated
388	mirtarbase	MIMAT0001341	hsa-miR-424-5p	CDC14A	8556	ENSG00000079335	Luciferase reporter assay	Functional MTI	19956200	validated
389	mirtarbase	MIMAT0001341	hsa-miR-424-5p	CASK	8573	ENSG00000147044	PAR-CLIP	Functional MTI (Weak)	23446348	validated
390	mirtarbase	MIMAT0001341	hsa-miR-424-5p	CASK	8573	ENSG00000147044	HITS-CLIP	Functional MTI (Weak)	22927820	validated
391	mirtarbase	MIMAT0001341	hsa-miR-424-5p	CASK	8573	ENSG00000147044	PAR-CLIP	Functional MTI (Weak)	27292025	validated
392	mirtarbase	MIMAT0001341	hsa-miR-424-5p	CASK	8573	ENSG00000147044	HITS-CLIP	Functional MTI (Weak)	27418678	validated
393	mirtarbase	MIMAT0001341	hsa-miR-424-5p	CASK	8573	ENSG00000147044	HITS-CLIP	Functional MTI (Weak)	28735896	validated
394	mirtarbase	MIMAT0001341	hsa-miR-424-5p	SLC25A12	8604	ENSG00000115840	PAR-CLIP	Functional MTI (Weak)	20371350	validated
395	mirtarbase	MIMAT0001341	hsa-miR-424-5p	PLPP3	8613	ENSG00000162407	PAR-CLIP	Functional MTI (Weak)	21572407	validated
396	mirtarbase	MIMAT0001341	hsa-miR-424-5p	TNFSF9	8744	ENSG00000125657	PAR-CLIP	Functional MTI (Weak)	23592263	validated
397	mirtarbase	MIMAT0001341	hsa-miR-424-5p	TNFSF9	8744	ENSG00000125657	PAR-CLIP	Functional MTI (Weak)	26701625	validated
398	mirtarbase	MIMAT0001341	hsa-miR-424-5p	NAPG	8774	ENSG00000134265	PAR-CLIP	Functional MTI (Weak)	23592263	validated
399	mirtarbase	MIMAT0001341	hsa-miR-424-5p	NAPG	8774	ENSG00000134265	PAR-CLIP	Functional MTI (Weak)	24398324	validated
400	mirtarbase	MIMAT0001341	hsa-miR-424-5p	NAPG	8774	ENSG00000134265	PAR-CLIP	Functional MTI (Weak)	23446348	validated
401	mirtarbase	MIMAT0001341	hsa-miR-424-5p	NAPG	8774	ENSG00000134265	PAR-CLIP	Functional MTI (Weak)	22012620	validated
402	mirtarbase	MIMAT0001341	hsa-miR-424-5p	NAPG	8774	ENSG00000134265	PAR-CLIP//HITS-CLIP	Functional MTI (Weak)	21572407	validated
403	mirtarbase	MIMAT0001341	hsa-miR-424-5p	NAPG	8774	ENSG00000134265	PAR-CLIP	Functional MTI (Weak)	20371350	validated
404	mirtarbase	MIMAT0001341	hsa-miR-424-5p	SOCS2	8835	ENSG00000120833	Luciferase reporter assay	Functional MTI	27038552	validated
405	mirtarbase	MIMAT0001341	hsa-miR-424-5p	EIF2B2	8892	ENSG00000119718	HITS-CLIP	Functional MTI (Weak)	23824327	validated
406	mirtarbase	MIMAT0001341	hsa-miR-424-5p	MTMR3	8897	ENSG00000100330	PAR-CLIP	Functional MTI (Weak)	20371350	validated
407	mirtarbase	MIMAT0001341	hsa-miR-424-5p	MBD4	8930	ENSG00000129071	PAR-CLIP	Functional MTI (Weak)	21572407	validated
408	mirtarbase	MIMAT0001341	hsa-miR-424-5p	RPL14	9045	ENSG00000188846	PAR-CLIP	Functional MTI (Weak)	21572407	validated
409	mirtarbase	MIMAT0001341	hsa-miR-424-5p	RPL14	9045	ENSG00000188846	HITS-CLIP	Functional MTI (Weak)	23824327	validated
410	mirtarbase	MIMAT0001341	hsa-miR-424-5p	GPRC5A	9052	ENSG00000013588	HITS-CLIP	Functional MTI (Weak)	23824327	validated
411	mirtarbase	MIMAT0001341	hsa-miR-424-5p	GPRC5A	9052	ENSG00000013588	HITS-CLIP	Functional MTI (Weak)	23313552	validated
412	mirtarbase	MIMAT0001341	hsa-miR-424-5p	GPRC5A	9052	ENSG00000013588	PAR-CLIP	Functional MTI (Weak)	26701625	validated
413	mirtarbase	MIMAT0001341	hsa-miR-424-5p	CCNE2	9134	ENSG00000175305	PAR-CLIP	Functional MTI (Weak)	23446348	validated
414	mirtarbase	MIMAT0001341	hsa-miR-424-5p	CCNE2	9134	ENSG00000175305	PAR-CLIP	Functional MTI (Weak)	21572407	validated
415	mirtarbase	MIMAT0001341	hsa-miR-424-5p	CCNE2	9134	ENSG00000175305	PAR-CLIP	Functional MTI (Weak)	20371350	validated
416	mirtarbase	MIMAT0001341	hsa-miR-424-5p	LRRFIP2	9209	ENSG00000093167	PAR-CLIP	Functional MTI (Weak)	21572407	validated
417	mirtarbase	MIMAT0001341	hsa-miR-424-5p	LRRFIP2	9209	ENSG00000093167	PAR-CLIP	Functional MTI (Weak)	20371350	validated
418	mirtarbase	MIMAT0001341	hsa-miR-424-5p	SOCS6	9306	ENSG00000170677	Luciferase reporter assay//Western blot	Functional MTI	23653113	validated
419	mirtarbase	MIMAT0001341	hsa-miR-424-5p	GLP2R	9340	ENSG00000065325	HITS-CLIP	Functional MTI (Weak)	23706177	validated
420	mirtarbase	MIMAT0001341	hsa-miR-424-5p	EFTUD2	9343	ENSG00000108883	PAR-CLIP	Functional MTI (Weak)	23592263	validated
421	mirtarbase	MIMAT0001341	hsa-miR-424-5p	PPIG	9360	ENSG00000138398	PAR-CLIP	Functional MTI (Weak)	23446348	validated
422	mirtarbase	MIMAT0001341	hsa-miR-424-5p	PPIG	9360	ENSG00000138398	PAR-CLIP	Functional MTI (Weak)	21572407	validated
423	mirtarbase	MIMAT0001341	hsa-miR-424-5p	PPIG	9360	ENSG00000138398	PAR-CLIP	Functional MTI (Weak)	20371350	validated
424	mirtarbase	MIMAT0001341	hsa-miR-424-5p	KIF23	9493	ENSG00000137807	Luciferase reporter assay	Functional MTI	19956200	validated
425	mirtarbase	MIMAT0001341	hsa-miR-424-5p	KIF23	9493	ENSG00000137807	PAR-CLIP	Functional MTI (Weak)	23446348	validated
426	mirtarbase	MIMAT0001341	hsa-miR-424-5p	KIF23	9493	ENSG00000137807	PAR-CLIP	Functional MTI (Weak)	21572407	validated
427	mirtarbase	MIMAT0001341	hsa-miR-424-5p	KIF23	9493	ENSG00000137807	PAR-CLIP	Functional MTI (Weak)	20371350	validated
428	mirtarbase	MIMAT0001341	hsa-miR-424-5p	MAGED1	9500	ENSG00000179222	CLASH	Functional MTI (Weak)	23622248	validated
429	mirtarbase	MIMAT0001341	hsa-miR-424-5p	TBPL1	9519	ENSG00000028839	CLASH	Functional MTI (Weak)	23622248	validated
430	mirtarbase	MIMAT0001341	hsa-miR-424-5p	TBPL1	9519	ENSG00000028839	PAR-CLIP	Functional MTI (Weak)	21572407	validated
431	mirtarbase	MIMAT0001341	hsa-miR-424-5p	GOSR1	9527	ENSG00000108587	PAR-CLIP	Functional MTI (Weak)	21572407	validated
432	mirtarbase	MIMAT0001341	hsa-miR-424-5p	BAG4	9530	ENSG00000156735	PAR-CLIP	Functional MTI (Weak)	20371350	validated
433	mirtarbase	MIMAT0001341	hsa-miR-424-5p	IER2	9592	ENSG00000160888	PAR-CLIP	Functional MTI (Weak)	26701625	validated
434	mirtarbase	MIMAT0001341	hsa-miR-424-5p	SOCS5	9655	ENSG00000171150	PAR-CLIP	Functional MTI (Weak)	23592263	validated
435	mirtarbase	MIMAT0001341	hsa-miR-424-5p	N4BP1	9683	ENSG00000102921	PAR-CLIP	Functional MTI (Weak)	20371350	validated
436	mirtarbase	MIMAT0001341	hsa-miR-424-5p	BZW1	9689	ENSG00000082153	PAR-CLIP	Functional MTI (Weak)	23592263	validated
437	mirtarbase	MIMAT0001341	hsa-miR-424-5p	BZW1	9689	ENSG00000082153	PAR-CLIP	Functional MTI (Weak)	24398324	validated
438	mirtarbase	MIMAT0001341	hsa-miR-424-5p	BZW1	9689	ENSG00000082153	PAR-CLIP	Functional MTI (Weak)	23446348	validated
439	mirtarbase	MIMAT0001341	hsa-miR-424-5p	BZW1	9689	ENSG00000082153	PAR-CLIP	Functional MTI (Weak)	22012620	validated
440	mirtarbase	MIMAT0001341	hsa-miR-424-5p	BZW1	9689	ENSG00000082153	PAR-CLIP	Functional MTI (Weak)	21572407	validated
441	mirtarbase	MIMAT0001341	hsa-miR-424-5p	BZW1	9689	ENSG00000082153	PAR-CLIP	Functional MTI (Weak)	20371350	validated
442	mirtarbase	MIMAT0001341	hsa-miR-424-5p	RUBCN	9711	ENSG00000145016	PAR-CLIP	Functional MTI (Weak)	23592263	validated
443	mirtarbase	MIMAT0001341	hsa-miR-424-5p	RUBCN	9711	ENSG00000145016	PAR-CLIP	Functional MTI (Weak)	26701625	validated
444	mirtarbase	MIMAT0001341	hsa-miR-424-5p	ARHGAP32	9743	ENSG00000134909	HITS-CLIP	Functional MTI (Weak)	19536157	validated
445	mirtarbase	MIMAT0001341	hsa-miR-424-5p	RASSF2	9770	ENSG00000101265	PAR-CLIP	Functional MTI (Weak)	23708386	validated
446	mirtarbase	MIMAT0001341	hsa-miR-424-5p	RIMS3	9783	ENSG00000117016	PAR-CLIP	Functional MTI (Weak)	23446348	validated
447	mirtarbase	MIMAT0001341	hsa-miR-424-5p	RIMS3	9783	ENSG00000117016	PAR-CLIP	Functional MTI (Weak)	21572407	validated
448	mirtarbase	MIMAT0001341	hsa-miR-424-5p	RIMS3	9783	ENSG00000117016	PAR-CLIP	Functional MTI (Weak)	20371350	validated
449	mirtarbase	MIMAT0001341	hsa-miR-424-5p	PHYHIP	9796	ENSG00000168490	PAR-CLIP	Functional MTI (Weak)	23592263	validated
450	mirtarbase	MIMAT0001341	hsa-miR-424-5p	TSC22D2	9819	ENSG00000196428	PAR-CLIP	Functional MTI (Weak)	23592263	validated
451	mirtarbase	MIMAT0001341	hsa-miR-424-5p	EPM2AIP1	9852	ENSG00000178567	PAR-CLIP	Functional MTI (Weak)	21572407	validated
452	mirtarbase	MIMAT0001341	hsa-miR-424-5p	EPM2AIP1	9852	ENSG00000178567	PAR-CLIP	Functional MTI (Weak)	27292025	validated
453	mirtarbase	MIMAT0001341	hsa-miR-424-5p	LRIG2	9860	ENSG00000198799	PAR-CLIP	Functional MTI (Weak)	24398324	validated
454	mirtarbase	MIMAT0001341	hsa-miR-424-5p	TLK1	9874	ENSG00000198586	PAR-CLIP	Functional MTI (Weak)	20371350	validated
455	mirtarbase	MIMAT0001341	hsa-miR-424-5p	AP5Z1	9907	ENSG00000242802	PAR-CLIP	Functional MTI (Weak)	21572407	validated
456	mirtarbase	MIMAT0001341	hsa-miR-424-5p	AP5Z1	9907	ENSG00000242802	PAR-CLIP	Functional MTI (Weak)	20371350	validated
457	mirtarbase	MIMAT0001341	hsa-miR-424-5p	USP15	9958	ENSG00000135655	PAR-CLIP	Functional MTI (Weak)	20371350	validated
458	mirtarbase	MIMAT0001341	hsa-miR-424-5p	THRAP3	9967	ENSG00000054118	PAR-CLIP	Functional MTI (Weak)	20371350	validated
459	mirtarbase	MIMAT0001341	hsa-miR-424-5p	HNRNPDL	9987	ENSG00000152795	PAR-CLIP	Functional MTI (Weak)	23446348	validated
460	mirtarbase	MIMAT0001341	hsa-miR-424-5p	HNRNPDL	9987	ENSG00000152795	PAR-CLIP	Functional MTI (Weak)	21572407	validated
461	mirtarbase	MIMAT0001341	hsa-miR-424-5p	HNRNPDL	9987	ENSG00000152795	PAR-CLIP	Functional MTI (Weak)	20371350	validated
462	mirtarbase	MIMAT0001341	hsa-miR-424-5p	DMTF1	9988	ENSG00000135164	PAR-CLIP	Functional MTI (Weak)	21572407	validated
463	mirtarbase	MIMAT0001341	hsa-miR-424-5p	AKT3	10000	ENSG00000275199	PAR-CLIP	Functional MTI (Weak)	23592263	validated
464	mirtarbase	MIMAT0001341	hsa-miR-424-5p	AKT3	10000	ENSG00000117020	PAR-CLIP	Functional MTI (Weak)	23592263	validated
465	mirtarbase	MIMAT0001341	hsa-miR-424-5p	AKT3	10000	ENSG00000275199	PAR-CLIP	Functional MTI (Weak)	21572407	validated
466	mirtarbase	MIMAT0001341	hsa-miR-424-5p	AKT3	10000	ENSG00000117020	PAR-CLIP	Functional MTI (Weak)	21572407	validated
467	mirtarbase	MIMAT0001341	hsa-miR-424-5p	ACTR2	10097	ENSG00000138071	PAR-CLIP	Functional MTI (Weak)	21572407	validated
468	mirtarbase	MIMAT0001341	hsa-miR-424-5p	PDIA6	10130	ENSG00000143870	PAR-CLIP	Functional MTI (Weak)	20371350	validated
469	mirtarbase	MIMAT0001341	hsa-miR-424-5p	PDIA6	10130	ENSG00000143870	HITS-CLIP	Functional MTI (Weak)	23313552	validated
470	mirtarbase	MIMAT0001341	hsa-miR-424-5p	TRAP1	10131	ENSG00000126602	CLASH	Functional MTI (Weak)	23622248	validated
471	mirtarbase	MIMAT0001341	hsa-miR-424-5p	CTDSPL	10217	ENSG00000144677	PAR-CLIP	Functional MTI (Weak)	21572407	validated
472	mirtarbase	MIMAT0001341	hsa-miR-424-5p	CTDSPL	10217	ENSG00000144677	PAR-CLIP	Functional MTI (Weak)	20371350	validated
473	mirtarbase	MIMAT0001341	hsa-miR-424-5p	ZNF267	10308	ENSG00000185947	PAR-CLIP	Functional MTI (Weak)	21572407	validated
474	mirtarbase	MIMAT0001341	hsa-miR-424-5p	LANCL1	10314	ENSG00000115365	PAR-CLIP	Functional MTI (Weak)	20371350	validated
475	mirtarbase	MIMAT0001341	hsa-miR-424-5p	BTN3A3	10384	ENSG00000111801	PAR-CLIP	Functional MTI (Weak)	21572407	validated
476	mirtarbase	MIMAT0001341	hsa-miR-424-5p	CARM1	10498	ENSG00000142453	PAR-CLIP	Functional MTI (Weak)	27292025	validated
477	mirtarbase	MIMAT0001341	hsa-miR-424-5p	IVNS1ABP	10625	ENSG00000116679	PAR-CLIP	Functional MTI (Weak)	23592263	validated
478	mirtarbase	MIMAT0001341	hsa-miR-424-5p	IVNS1ABP	10625	ENSG00000116679	PAR-CLIP	Functional MTI (Weak)	21572407	validated
479	mirtarbase	MIMAT0001341	hsa-miR-424-5p	IVNS1ABP	10625	ENSG00000116679	PAR-CLIP	Functional MTI (Weak)	20371350	validated
480	mirtarbase	MIMAT0001341	hsa-miR-424-5p	TXNIP	10628	ENSG00000265972	PAR-CLIP	Functional MTI (Weak)	27292025	validated
481	mirtarbase	MIMAT0001341	hsa-miR-424-5p	DMRT2	10655	ENSG00000173253	PAR-CLIP	Functional MTI (Weak)	22100165	validated
482	mirtarbase	MIMAT0001341	hsa-miR-424-5p	B3GNT2	10678	ENSG00000170340	PAR-CLIP	Functional MTI (Weak)	21572407	validated
483	mirtarbase	MIMAT0001341	hsa-miR-424-5p	B3GNT2	10678	ENSG00000170340	PAR-CLIP	Functional MTI (Weak)	20371350	validated
484	mirtarbase	MIMAT0001341	hsa-miR-424-5p	NUP50	10762	ENSG00000093000	PAR-CLIP	Functional MTI (Weak)	23446348	validated
485	mirtarbase	MIMAT0001341	hsa-miR-424-5p	NUP50	10762	ENSG00000093000	PAR-CLIP	Functional MTI (Weak)	21572407	validated
486	mirtarbase	MIMAT0001341	hsa-miR-424-5p	NUP50	10762	ENSG00000093000	PAR-CLIP	Functional MTI (Weak)	20371350	validated
487	mirtarbase	MIMAT0001341	hsa-miR-424-5p	KDM5B	10765	ENSG00000117139	Luciferase reporter assay	Functional MTI	28082020	validated
488	mirtarbase	MIMAT0001341	hsa-miR-424-5p	TOB2	10766	ENSG00000183864	PAR-CLIP	Functional MTI (Weak)	23592263	validated
489	mirtarbase	MIMAT0001341	hsa-miR-424-5p	NCKAP1	10787	ENSG00000061676	PAR-CLIP	Functional MTI (Weak)	20371350	validated
490	mirtarbase	MIMAT0001341	hsa-miR-424-5p	ZNF460	10794	ENSG00000197714	PAR-CLIP	Functional MTI (Weak)	23592263	validated
491	mirtarbase	MIMAT0001341	hsa-miR-424-5p	ZNF460	10794	ENSG00000197714	PAR-CLIP	Functional MTI (Weak)	24398324	validated
492	mirtarbase	MIMAT0001341	hsa-miR-424-5p	ZNF460	10794	ENSG00000197714	PAR-CLIP	Functional MTI (Weak)	23446348	validated
493	mirtarbase	MIMAT0001341	hsa-miR-424-5p	ZNF460	10794	ENSG00000197714	PAR-CLIP//HITS-CLIP	Functional MTI (Weak)	21572407	validated
494	mirtarbase	MIMAT0001341	hsa-miR-424-5p	ZNF460	10794	ENSG00000197714	PAR-CLIP	Functional MTI (Weak)	20371350	validated
495	mirtarbase	MIMAT0001341	hsa-miR-424-5p	SEC24A	10802	ENSG00000113615	PAR-CLIP	Functional MTI (Weak)	23592263	validated
496	mirtarbase	MIMAT0001341	hsa-miR-424-5p	SEC24A	10802	ENSG00000113615	PAR-CLIP	Functional MTI (Weak)	21572407	validated
497	mirtarbase	MIMAT0001341	hsa-miR-424-5p	ZNF275	10838	ENSG00000063587	PAR-CLIP	Functional MTI (Weak)	21572407	validated
498	mirtarbase	MIMAT0001341	hsa-miR-424-5p	PNPLA6	10908	ENSG00000032444	PAR-CLIP	Functional MTI (Weak)	23592263	validated
499	mirtarbase	MIMAT0001341	hsa-miR-424-5p	RNPS1	10921	ENSG00000205937	PAR-CLIP	Functional MTI (Weak)	26701625	validated
500	mirtarbase	MIMAT0001341	hsa-miR-424-5p	PRSS21	10942	ENSG00000007038	PAR-CLIP	Functional MTI (Weak)	21572407	validated
501	mirtarbase	MIMAT0001341	hsa-miR-424-5p	PRSS21	10942	ENSG00000282838	PAR-CLIP	Functional MTI (Weak)	21572407	validated
502	mirtarbase	MIMAT0001341	hsa-miR-424-5p	YWHAQ	10971	ENSG00000134308	CLASH	Functional MTI (Weak)	23622248	validated
503	mirtarbase	MIMAT0001341	hsa-miR-424-5p	YWHAQ	10971	ENSG00000134308	PAR-CLIP	Functional MTI (Weak)	21572407	validated
504	mirtarbase	MIMAT0001341	hsa-miR-424-5p	ABHD2	11057	ENSG00000140526	PAR-CLIP	Functional MTI (Weak)	23592263	validated
505	mirtarbase	MIMAT0001341	hsa-miR-424-5p	PRDM4	11108	ENSG00000110851	PAR-CLIP	Functional MTI (Weak)	21572407	validated
506	mirtarbase	MIMAT0001341	hsa-miR-424-5p	RCAN3	11123	ENSG00000117602	PAR-CLIP	Functional MTI (Weak)	23446348	validated
507	mirtarbase	MIMAT0001341	hsa-miR-424-5p	RCAN3	11123	ENSG00000117602	PAR-CLIP	Functional MTI (Weak)	20371350	validated
508	mirtarbase	MIMAT0001341	hsa-miR-424-5p	BAZ2A	11176	ENSG00000076108	PAR-CLIP	Functional MTI (Weak)	21572407	validated
509	mirtarbase	MIMAT0001341	hsa-miR-424-5p	PLPBP	11212	ENSG00000147471	PAR-CLIP	Functional MTI (Weak)	20371350	validated
510	mirtarbase	MIMAT0001341	hsa-miR-424-5p	SYNRG	11276	ENSG00000275066	HITS-CLIP	Functional MTI (Weak)	19536157	validated
511	mirtarbase	MIMAT0001341	hsa-miR-424-5p	SYNRG	11276	ENSG00000274047	HITS-CLIP	Functional MTI (Weak)	19536157	validated
512	mirtarbase	MIMAT0001341	hsa-miR-424-5p	STK38	11329	ENSG00000112079	PAR-CLIP	Functional MTI (Weak)	23592263	validated
513	mirtarbase	MIMAT0001341	hsa-miR-424-5p	STK38	11329	ENSG00000112079	PAR-CLIP	Functional MTI (Weak)	24398324	validated
514	mirtarbase	MIMAT0001341	hsa-miR-424-5p	STK38	11329	ENSG00000112079	PAR-CLIP	Functional MTI (Weak)	22012620	validated
515	mirtarbase	MIMAT0001341	hsa-miR-424-5p	STK38	11329	ENSG00000112079	PAR-CLIP	Functional MTI (Weak)	21572407	validated
516	mirtarbase	MIMAT0001341	hsa-miR-424-5p	STK38	11329	ENSG00000112079	PAR-CLIP	Functional MTI (Weak)	20371350	validated
517	mirtarbase	MIMAT0001341	hsa-miR-424-5p	STK38	11329	ENSG00000112079	PAR-CLIP	Functional MTI (Weak)	26701625	validated
518	mirtarbase	MIMAT0001341	hsa-miR-424-5p	HSPA4L	22824	ENSG00000164070	PAR-CLIP	Functional MTI (Weak)	24398324	validated
519	mirtarbase	MIMAT0001341	hsa-miR-424-5p	HSPA4L	22824	ENSG00000164070	PAR-CLIP	Functional MTI (Weak)	21572407	validated
520	mirtarbase	MIMAT0001341	hsa-miR-424-5p	CPEB3	22849	ENSG00000107864	PAR-CLIP	Functional MTI (Weak)	23446348	validated
521	mirtarbase	MIMAT0001341	hsa-miR-424-5p	CPEB3	22849	ENSG00000107864	PAR-CLIP	Functional MTI (Weak)	20371350	validated
522	mirtarbase	MIMAT0001341	hsa-miR-424-5p	ATG14	22863	ENSG00000126775	PAR-CLIP	Functional MTI (Weak)	23446348	validated
523	mirtarbase	MIMAT0001341	hsa-miR-424-5p	TRAK1	22906	ENSG00000182606	HITS-CLIP	Functional MTI (Weak)	23824327	validated
524	mirtarbase	MIMAT0001341	hsa-miR-424-5p	TRAK1	22906	ENSG00000182606	HITS-CLIP	Functional MTI (Weak)	27418678	validated
525	mirtarbase	MIMAT0001341	hsa-miR-424-5p	ATF6	22926	ENSG00000118217	Luciferase reporter assay	Functional MTI	19956200	validated
526	mirtarbase	MIMAT0001341	hsa-miR-424-5p	TTC39A	22996	ENSG00000085831	CLASH	Functional MTI (Weak)	23622248	validated
527	mirtarbase	MIMAT0001341	hsa-miR-424-5p	PHLPP2	23035	ENSG00000040199	PAR-CLIP	Functional MTI (Weak)	21572407	validated
528	mirtarbase	MIMAT0001341	hsa-miR-424-5p	SETD1B	23067	ENSG00000139718	PAR-CLIP	Functional MTI (Weak)	20371350	validated
529	mirtarbase	MIMAT0001341	hsa-miR-424-5p	AVL9	23080	ENSG00000105778	PAR-CLIP	Functional MTI (Weak)	23592263	validated
530	mirtarbase	MIMAT0001341	hsa-miR-424-5p	AVL9	23080	ENSG00000105778	PAR-CLIP	Functional MTI (Weak)	24398324	validated
531	mirtarbase	MIMAT0001341	hsa-miR-424-5p	AVL9	23080	ENSG00000105778	PAR-CLIP	Functional MTI (Weak)	20371350	validated
532	mirtarbase	MIMAT0001341	hsa-miR-424-5p	TRIM35	23087	ENSG00000104228	PAR-CLIP	Functional MTI (Weak)	23446348	validated
533	mirtarbase	MIMAT0001341	hsa-miR-424-5p	TTLL5	23093	ENSG00000119685	PAR-CLIP	Functional MTI (Weak)	20371350	validated
534	mirtarbase	MIMAT0001341	hsa-miR-424-5p	TNRC6B	23112	ENSG00000100354	HITS-CLIP	Functional MTI (Weak)	23824327	validated
535	mirtarbase	MIMAT0001341	hsa-miR-424-5p	TNRC6B	23112	ENSG00000100354	HITS-CLIP	Functional MTI (Weak)	19536157	validated
536	mirtarbase	MIMAT0001341	hsa-miR-424-5p	GPATCH8	23131	ENSG00000186566	PAR-CLIP	Functional MTI (Weak)	23446348	validated
537	mirtarbase	MIMAT0001341	hsa-miR-424-5p	GPATCH8	23131	ENSG00000186566	PAR-CLIP	Functional MTI (Weak)	20371350	validated
538	mirtarbase	MIMAT0001341	hsa-miR-424-5p	KANK1	23189	ENSG00000107104	PAR-CLIP	Functional MTI (Weak)	21572407	validated
539	mirtarbase	MIMAT0001341	hsa-miR-424-5p	KANK1	23189	ENSG00000107104	PAR-CLIP	Functional MTI (Weak)	20371350	validated
540	mirtarbase	MIMAT0001341	hsa-miR-424-5p	RPRD2	23248	ENSG00000163125	PAR-CLIP	Functional MTI (Weak)	24398324	validated
541	mirtarbase	MIMAT0001341	hsa-miR-424-5p	RPRD2	23248	ENSG00000163125	PAR-CLIP	Functional MTI (Weak)	23446348	validated
542	mirtarbase	MIMAT0001341	hsa-miR-424-5p	RPRD2	23248	ENSG00000163125	PAR-CLIP	Functional MTI (Weak)	21572407	validated
543	mirtarbase	MIMAT0001341	hsa-miR-424-5p	RPRD2	23248	ENSG00000163125	PAR-CLIP	Functional MTI (Weak)	20371350	validated
544	mirtarbase	MIMAT0001341	hsa-miR-424-5p	PPIP5K2	23262	ENSG00000145725	HITS-CLIP	Functional MTI (Weak)	19536157	validated
545	mirtarbase	MIMAT0001341	hsa-miR-424-5p	CLUH	23277	ENSG00000132361	PAR-CLIP	Functional MTI (Weak)	26701625	validated
546	mirtarbase	MIMAT0001341	hsa-miR-424-5p	KIAA0895	23366	ENSG00000164542	PAR-CLIP	Functional MTI (Weak)	22291592	validated
547	mirtarbase	MIMAT0001341	hsa-miR-424-5p	CBX6	23466	ENSG00000183741	PAR-CLIP	Functional MTI (Weak)	23446348	validated
548	mirtarbase	MIMAT0001341	hsa-miR-424-5p	NNT	23530	ENSG00000112992	PAR-CLIP	Functional MTI (Weak)	23446348	validated
549	mirtarbase	MIMAT0001341	hsa-miR-424-5p	NNT	23530	ENSG00000112992	PAR-CLIP	Functional MTI (Weak)	21572407	validated
550	mirtarbase	MIMAT0001341	hsa-miR-424-5p	NNT	23530	ENSG00000112992	PAR-CLIP	Functional MTI (Weak)	27292025	validated
551	mirtarbase	MIMAT0001341	hsa-miR-424-5p	CD2AP	23607	ENSG00000198087	PAR-CLIP	Functional MTI (Weak)	21572407	validated
552	mirtarbase	MIMAT0001341	hsa-miR-424-5p	SH3BP4	23677	ENSG00000130147	PAR-CLIP	Functional MTI (Weak)	23592263	validated
553	mirtarbase	MIMAT0001341	hsa-miR-424-5p	GABARAPL1	23710	ENSG00000139112	PAR-CLIP	Functional MTI (Weak)	23446348	validated
554	mirtarbase	MIMAT0001341	hsa-miR-424-5p	GABARAPL1	23710	ENSG00000139112	PAR-CLIP	Functional MTI (Weak)	21572407	validated
555	mirtarbase	MIMAT0001341	hsa-miR-424-5p	GABARAPL1	23710	ENSG00000139112	PAR-CLIP	Functional MTI (Weak)	20371350	validated
556	mirtarbase	MIMAT0001341	hsa-miR-424-5p	TMEM245	23731	ENSG00000106771	PAR-CLIP	Functional MTI (Weak)	23446348	validated
557	mirtarbase	MIMAT0001341	hsa-miR-424-5p	TMEM245	23731	ENSG00000106771	PAR-CLIP//HITS-CLIP	Functional MTI (Weak)	21572407	validated
558	mirtarbase	MIMAT0001341	hsa-miR-424-5p	TMEM245	23731	ENSG00000106771	PAR-CLIP	Functional MTI (Weak)	20371350	validated
559	mirtarbase	MIMAT0001341	hsa-miR-424-5p	PISD	23761	ENSG00000241878	PAR-CLIP	Functional MTI (Weak)	23592263	validated
560	mirtarbase	MIMAT0001341	hsa-miR-424-5p	PISD	23761	ENSG00000241878	PAR-CLIP	Functional MTI (Weak)	24398324	validated
561	mirtarbase	MIMAT0001341	hsa-miR-424-5p	PISD	23761	ENSG00000241878	PAR-CLIP	Functional MTI (Weak)	23446348	validated
562	mirtarbase	MIMAT0001341	hsa-miR-424-5p	PISD	23761	ENSG00000241878	PAR-CLIP	Functional MTI (Weak)	21572407	validated
563	mirtarbase	MIMAT0001341	hsa-miR-424-5p	PISD	23761	ENSG00000241878	PAR-CLIP	Functional MTI (Weak)	20371350	validated
564	mirtarbase	MIMAT0001341	hsa-miR-424-5p	PISD	23761	ENSG00000241878	PAR-CLIP	Functional MTI (Weak)	26701625	validated
565	mirtarbase	MIMAT0001341	hsa-miR-424-5p	ARIH1	25820	ENSG00000166233	PAR-CLIP	Functional MTI (Weak)	21572407	validated
566	mirtarbase	MIMAT0001341	hsa-miR-424-5p	ARIH1	25820	ENSG00000166233	PAR-CLIP	Functional MTI (Weak)	20371350	validated
567	mirtarbase	MIMAT0001341	hsa-miR-424-5p	MOB4	25843	ENSG00000115540	PAR-CLIP	Functional MTI (Weak)	24398324	validated
568	mirtarbase	MIMAT0001341	hsa-miR-424-5p	MOB4	25843	ENSG00000115540	PAR-CLIP	Functional MTI (Weak)	23446348	validated
569	mirtarbase	MIMAT0001341	hsa-miR-424-5p	MOB4	25843	ENSG00000115540	PAR-CLIP	Functional MTI (Weak)	21572407	validated
570	mirtarbase	MIMAT0001341	hsa-miR-424-5p	MOB4	25843	ENSG00000115540	PAR-CLIP	Functional MTI (Weak)	20371350	validated
571	mirtarbase	MIMAT0001341	hsa-miR-424-5p	ANAPC13	25847	ENSG00000129055	PAR-CLIP	Functional MTI (Weak)	21572407	validated
572	mirtarbase	MIMAT0001341	hsa-miR-424-5p	PNISR	25957	ENSG00000132424	CLASH	Functional MTI (Weak)	23622248	validated
573	mirtarbase	MIMAT0001341	hsa-miR-424-5p	PNISR	25957	ENSG00000132424	PAR-CLIP	Functional MTI (Weak)	21572407	validated
574	mirtarbase	MIMAT0001341	hsa-miR-424-5p	HIGD1A	25994	ENSG00000181061	PAR-CLIP	Functional MTI (Weak)	21572407	validated
575	mirtarbase	MIMAT0001341	hsa-miR-424-5p	HIGD1A	25994	ENSG00000181061	PAR-CLIP	Functional MTI (Weak)	20371350	validated
576	mirtarbase	MIMAT0001341	hsa-miR-424-5p	OSBPL3	26031	ENSG00000070882	PAR-CLIP	Functional MTI (Weak)	20371350	validated
577	mirtarbase	MIMAT0001341	hsa-miR-424-5p	ANKRD17	26057	ENSG00000132466	CLASH	Functional MTI (Weak)	23622248	validated
578	mirtarbase	MIMAT0001341	hsa-miR-424-5p	SZRD1	26099	ENSG00000055070	PAR-CLIP	Functional MTI (Weak)	21572407	validated
579	mirtarbase	MIMAT0001341	hsa-miR-424-5p	SZRD1	26099	ENSG00000055070	PAR-CLIP	Functional MTI (Weak)	20371350	validated
580	mirtarbase	MIMAT0001341	hsa-miR-424-5p	WIPI2	26100	ENSG00000157954	PAR-CLIP	Functional MTI (Weak)	21572407	validated
581	mirtarbase	MIMAT0001341	hsa-miR-424-5p	SERBP1	26135	ENSG00000142864	PAR-CLIP	Functional MTI (Weak)	20371350	validated
582	mirtarbase	MIMAT0001341	hsa-miR-424-5p	PHF19	26147	ENSG00000119403	PAR-CLIP	Functional MTI (Weak)	20371350	validated
583	mirtarbase	MIMAT0001341	hsa-miR-424-5p	SACS	26278	ENSG00000151835	CLASH	Functional MTI (Weak)	23622248	validated
584	mirtarbase	MIMAT0001341	hsa-miR-424-5p	HEYL	26508	ENSG00000163909	PAR-CLIP	Functional MTI (Weak)	23592263	validated
585	mirtarbase	MIMAT0001341	hsa-miR-424-5p	AGO2	27161	ENSG00000123908	PAR-CLIP	Functional MTI (Weak)	23592263	validated
586	mirtarbase	MIMAT0001341	hsa-miR-424-5p	AGO2	27161	ENSG00000123908	PAR-CLIP	Functional MTI (Weak)	26701625	validated
587	mirtarbase	MIMAT0001341	hsa-miR-424-5p	VPS4A	27183	ENSG00000132612	PAR-CLIP	Functional MTI (Weak)	24398324	validated
588	mirtarbase	MIMAT0001341	hsa-miR-424-5p	VPS4A	27183	ENSG00000132612	PAR-CLIP	Functional MTI (Weak)	23446348	validated
589	mirtarbase	MIMAT0001341	hsa-miR-424-5p	VPS4A	27183	ENSG00000132612	PAR-CLIP	Functional MTI (Weak)	21572407	validated
590	mirtarbase	MIMAT0001341	hsa-miR-424-5p	VPS4A	27183	ENSG00000132612	PAR-CLIP	Functional MTI (Weak)	20371350	validated
591	mirtarbase	MIMAT0001341	hsa-miR-424-5p	SLCO3A1	28232	ENSG00000176463	HITS-CLIP	Functional MTI (Weak)	23313552	validated
592	mirtarbase	MIMAT0001341	hsa-miR-424-5p	C16orf72	29035	ENSG00000182831	PAR-CLIP	Functional MTI (Weak)	23592263	validated
593	mirtarbase	MIMAT0001341	hsa-miR-424-5p	C16orf72	29035	ENSG00000182831	PAR-CLIP	Functional MTI (Weak)	24398324	validated
594	mirtarbase	MIMAT0001341	hsa-miR-424-5p	C16orf72	29035	ENSG00000182831	PAR-CLIP//HITS-CLIP	Functional MTI (Weak)	21572407	validated
595	mirtarbase	MIMAT0001341	hsa-miR-424-5p	C16orf72	29035	ENSG00000182831	PAR-CLIP	Functional MTI (Weak)	26701625	validated
596	mirtarbase	MIMAT0001341	hsa-miR-424-5p	CNIH4	29097	ENSG00000143771	CLASH	Functional MTI (Weak)	23622248	validated
597	mirtarbase	MIMAT0001341	hsa-miR-424-5p	SSU72	29101	ENSG00000160075	PAR-CLIP	Functional MTI (Weak)	21572407	validated
598	mirtarbase	MIMAT0001341	hsa-miR-424-5p	CLEC2D	29121	ENSG00000069493	PAR-CLIP	Functional MTI (Weak)	20371350	validated
599	mirtarbase	MIMAT0001341	hsa-miR-424-5p	CLEC2D	29121	ENSG00000069493	PAR-CLIP	Functional MTI (Weak)	26701625	validated
600	mirtarbase	MIMAT0001341	hsa-miR-424-5p	CD274	29126	ENSG00000120217	PAR-CLIP	Functional MTI (Weak)	27292025	validated
601	mirtarbase	MIMAT0001341	hsa-miR-424-5p	RACGAP1	29127	ENSG00000161800	PAR-CLIP	Functional MTI (Weak)	21572407	validated
602	mirtarbase	MIMAT0001341	hsa-miR-424-5p	CARD10	29775	ENSG00000100065	PAR-CLIP	Functional MTI (Weak)	23592263	validated
603	mirtarbase	MIMAT0001341	hsa-miR-424-5p	HCFC2	29915	ENSG00000111727	PAR-CLIP	Functional MTI (Weak)	21572407	validated
604	mirtarbase	MIMAT0001341	hsa-miR-424-5p	HCFC2	29915	ENSG00000111727	PAR-CLIP	Functional MTI (Weak)	20371350	validated
605	mirtarbase	MIMAT0001341	hsa-miR-424-5p	SEC61A1	29927	ENSG00000058262	PAR-CLIP	Functional MTI (Weak)	26701625	validated
606	mirtarbase	MIMAT0001341	hsa-miR-424-5p	PSAT1	29968	ENSG00000135069	PAR-CLIP	Functional MTI (Weak)	23446348	validated
607	mirtarbase	MIMAT0001341	hsa-miR-424-5p	PSAT1	29968	ENSG00000135069	PAR-CLIP	Functional MTI (Weak)	21572407	validated
608	mirtarbase	MIMAT0001341	hsa-miR-424-5p	PSAT1	29968	ENSG00000135069	PAR-CLIP	Functional MTI (Weak)	20371350	validated
609	mirtarbase	MIMAT0001341	hsa-miR-424-5p	BAZ2B	29994	ENSG00000123636	CLASH	Functional MTI (Weak)	23622248	validated
610	mirtarbase	MIMAT0001341	hsa-miR-424-5p	MINK1	50488	ENSG00000141503	PAR-CLIP	Functional MTI (Weak)	27292025	validated
611	mirtarbase	MIMAT0001341	hsa-miR-424-5p	ASCC1	51008	ENSG00000138303	PAR-CLIP	Functional MTI (Weak)	22100165	validated
612	mirtarbase	MIMAT0001341	hsa-miR-424-5p	ZNF691	51058	ENSG00000164011	PAR-CLIP	Functional MTI (Weak)	23446348	validated
613	mirtarbase	MIMAT0001341	hsa-miR-424-5p	ZNF691	51058	ENSG00000164011	PAR-CLIP	Functional MTI (Weak)	20371350	validated
614	mirtarbase	MIMAT0001341	hsa-miR-424-5p	FCF1	51077	ENSG00000119616	PAR-CLIP	Functional MTI (Weak)	21572407	validated
615	mirtarbase	MIMAT0001341	hsa-miR-424-5p	SIDT2	51092	ENSG00000149577	PAR-CLIP	Functional MTI (Weak)	22100165	validated
616	mirtarbase	MIMAT0001341	hsa-miR-424-5p	CRIM1	51232	ENSG00000277354	PAR-CLIP	Functional MTI (Weak)	23446348	validated
617	mirtarbase	MIMAT0001341	hsa-miR-424-5p	CRIM1	51232	ENSG00000150938	PAR-CLIP	Functional MTI (Weak)	23446348	validated
618	mirtarbase	MIMAT0001341	hsa-miR-424-5p	CRIM1	51232	ENSG00000277354	PAR-CLIP	Functional MTI (Weak)	21572407	validated
619	mirtarbase	MIMAT0001341	hsa-miR-424-5p	CRIM1	51232	ENSG00000150938	PAR-CLIP	Functional MTI (Weak)	21572407	validated
620	mirtarbase	MIMAT0001341	hsa-miR-424-5p	CRIM1	51232	ENSG00000277354	PAR-CLIP	Functional MTI (Weak)	20371350	validated
621	mirtarbase	MIMAT0001341	hsa-miR-424-5p	CRIM1	51232	ENSG00000150938	PAR-CLIP	Functional MTI (Weak)	20371350	validated
622	mirtarbase	MIMAT0001341	hsa-miR-424-5p	ANKMY1	51281	ENSG00000144504	HITS-CLIP	Functional MTI (Weak)	23824327	validated
623	mirtarbase	MIMAT0001341	hsa-miR-424-5p	PPIL1	51645	ENSG00000137168	PAR-CLIP	Functional MTI (Weak)	23446348	validated
624	mirtarbase	MIMAT0001341	hsa-miR-424-5p	PPIL1	51645	ENSG00000137168	PAR-CLIP	Functional MTI (Weak)	21572407	validated
625	mirtarbase	MIMAT0001341	hsa-miR-424-5p	PPIL1	51645	ENSG00000137168	PAR-CLIP	Functional MTI (Weak)	20371350	validated
626	mirtarbase	MIMAT0001341	hsa-miR-424-5p	RAB23	51715	ENSG00000112210	PAR-CLIP	Functional MTI (Weak)	21572407	validated
627	mirtarbase	MIMAT0001341	hsa-miR-424-5p	LUC7L3	51747	ENSG00000108848	PAR-CLIP	Functional MTI (Weak)	22100165	validated
628	mirtarbase	MIMAT0001341	hsa-miR-424-5p	TM7SF3	51768	ENSG00000064115	PAR-CLIP	Functional MTI (Weak)	21572407	validated
629	mirtarbase	MIMAT0001341	hsa-miR-424-5p	CHIC1	53344	ENSG00000204116	PAR-CLIP	Functional MTI (Weak)	23446348	validated
630	mirtarbase	MIMAT0001341	hsa-miR-424-5p	CHIC1	53344	ENSG00000204116	PAR-CLIP	Functional MTI (Weak)	21572407	validated
631	mirtarbase	MIMAT0001341	hsa-miR-424-5p	CHIC1	53344	ENSG00000204116	PAR-CLIP	Functional MTI (Weak)	20371350	validated
632	mirtarbase	MIMAT0001341	hsa-miR-424-5p	C11orf24	53838	ENSG00000171067	PAR-CLIP	Functional MTI (Weak)	21572407	validated
633	mirtarbase	MIMAT0001341	hsa-miR-424-5p	C11orf24	53838	ENSG00000171067	PAR-CLIP	Functional MTI (Weak)	20371350	validated
634	mirtarbase	MIMAT0001341	hsa-miR-424-5p	DNAJC10	54431	ENSG00000077232	PAR-CLIP	Functional MTI (Weak)	21572407	validated
635	mirtarbase	MIMAT0001341	hsa-miR-424-5p	ANLN	54443	ENSG00000011426	Luciferase reporter assay	Functional MTI	19956200	validated
636	mirtarbase	MIMAT0001341	hsa-miR-424-5p	USP53	54532	ENSG00000145390	PAR-CLIP	Functional MTI (Weak)	24398324	validated
637	mirtarbase	MIMAT0001341	hsa-miR-424-5p	GATAD2A	54815	ENSG00000167491	PAR-CLIP	Functional MTI (Weak)	26701625	validated
638	mirtarbase	MIMAT0001341	hsa-miR-424-5p	BSPRY	54836	ENSG00000119411	HITS-CLIP	Functional MTI (Weak)	23824327	validated
639	mirtarbase	MIMAT0001341	hsa-miR-424-5p	ANKHD1	54882	ENSG00000131503	CLASH	Functional MTI (Weak)	23622248	validated
640	mirtarbase	MIMAT0001341	hsa-miR-424-5p	AURKAIP1	54998	ENSG00000175756	PAR-CLIP	Functional MTI (Weak)	26701625	validated
641	mirtarbase	MIMAT0001341	hsa-miR-424-5p	AURKAIP1	54998	ENSG00000175756	PAR-CLIP	Functional MTI (Weak)	27292025	validated
642	mirtarbase	MIMAT0001341	hsa-miR-424-5p	CDCA4	55038	ENSG00000170779	PAR-CLIP	Functional MTI (Weak)	24398324	validated
643	mirtarbase	MIMAT0001341	hsa-miR-424-5p	CDCA4	55038	ENSG00000170779	PAR-CLIP	Functional MTI (Weak)	23446348	validated
644	mirtarbase	MIMAT0001341	hsa-miR-424-5p	CDCA4	55038	ENSG00000170779	PAR-CLIP	Functional MTI (Weak)	21572407	validated
645	mirtarbase	MIMAT0001341	hsa-miR-424-5p	CDCA4	55038	ENSG00000170779	PAR-CLIP	Functional MTI (Weak)	20371350	validated
646	mirtarbase	MIMAT0001341	hsa-miR-424-5p	PLEKHB2	55041	ENSG00000115762	PAR-CLIP	Functional MTI (Weak)	26701625	validated
647	mirtarbase	MIMAT0001341	hsa-miR-424-5p	CEP55	55165	ENSG00000138180	PAR-CLIP	Functional MTI (Weak)	24398324	validated
648	mirtarbase	MIMAT0001341	hsa-miR-424-5p	CEP55	55165	ENSG00000138180	PAR-CLIP	Functional MTI (Weak)	23446348	validated
649	mirtarbase	MIMAT0001341	hsa-miR-424-5p	CEP55	55165	ENSG00000138180	PAR-CLIP	Functional MTI (Weak)	21572407	validated
650	mirtarbase	MIMAT0001341	hsa-miR-424-5p	CEP55	55165	ENSG00000138180	PAR-CLIP	Functional MTI (Weak)	20371350	validated
651	mirtarbase	MIMAT0001341	hsa-miR-424-5p	RIF1	55183	ENSG00000080345	PAR-CLIP	Functional MTI (Weak)	20371350	validated
652	mirtarbase	MIMAT0001341	hsa-miR-424-5p	SBNO1	55206	ENSG00000139697	PAR-CLIP	Functional MTI (Weak)	23446348	validated
653	mirtarbase	MIMAT0001341	hsa-miR-424-5p	SBNO1	55206	ENSG00000139697	PAR-CLIP	Functional MTI (Weak)	21572407	validated
654	mirtarbase	MIMAT0001341	hsa-miR-424-5p	SBNO1	55206	ENSG00000139697	PAR-CLIP	Functional MTI (Weak)	20371350	validated
655	mirtarbase	MIMAT0001341	hsa-miR-424-5p	TMEM100	55273	ENSG00000166292	PAR-CLIP	Functional MTI (Weak)	23446348	validated
656	mirtarbase	MIMAT0001341	hsa-miR-424-5p	PPP6R3	55291	ENSG00000110075	PAR-CLIP	Functional MTI (Weak)	26701625	validated
657	mirtarbase	MIMAT0001341	hsa-miR-424-5p	PI4K2B	55300	ENSG00000038210	PAR-CLIP	Functional MTI (Weak)	23446348	validated
658	mirtarbase	MIMAT0001341	hsa-miR-424-5p	PI4K2B	55300	ENSG00000038210	PAR-CLIP	Functional MTI (Weak)	21572407	validated
659	mirtarbase	MIMAT0001341	hsa-miR-424-5p	PI4K2B	55300	ENSG00000038210	PAR-CLIP	Functional MTI (Weak)	20371350	validated
660	mirtarbase	MIMAT0001341	hsa-miR-424-5p	RFK	55312	ENSG00000135002	PAR-CLIP	Functional MTI (Weak)	27292025	validated
661	mirtarbase	MIMAT0001341	hsa-miR-424-5p	SLC39A9	55334	ENSG00000029364	PAR-CLIP	Functional MTI (Weak)	23592263	validated
662	mirtarbase	MIMAT0001341	hsa-miR-424-5p	SLC39A9	55334	ENSG00000029364	PAR-CLIP	Functional MTI (Weak)	23446348	validated
663	mirtarbase	MIMAT0001341	hsa-miR-424-5p	SLC39A9	55334	ENSG00000029364	PAR-CLIP	Functional MTI (Weak)	21572407	validated
664	mirtarbase	MIMAT0001341	hsa-miR-424-5p	SLC39A9	55334	ENSG00000029364	PAR-CLIP	Functional MTI (Weak)	26701625	validated
665	mirtarbase	MIMAT0001341	hsa-miR-424-5p	STRADB	55437	ENSG00000082146	PAR-CLIP	Functional MTI (Weak)	20371350	validated
666	mirtarbase	MIMAT0001341	hsa-miR-424-5p	UBE2Q1	55585	ENSG00000160714	PAR-CLIP	Functional MTI (Weak)	23592263	validated
667	mirtarbase	MIMAT0001341	hsa-miR-424-5p	UBE2Q1	55585	ENSG00000160714	PAR-CLIP	Functional MTI (Weak)	27292025	validated
668	mirtarbase	MIMAT0001341	hsa-miR-424-5p	PNRC2	55629	ENSG00000189266	PAR-CLIP	Functional MTI (Weak)	21572407	validated
669	mirtarbase	MIMAT0001341	hsa-miR-424-5p	CDC37L1	55664	ENSG00000106993	PAR-CLIP	Functional MTI (Weak)	24398324	validated
670	mirtarbase	MIMAT0001341	hsa-miR-424-5p	CDC37L1	55664	ENSG00000106993	PAR-CLIP	Functional MTI (Weak)	23446348	validated
671	mirtarbase	MIMAT0001341	hsa-miR-424-5p	CDC37L1	55664	ENSG00000106993	PAR-CLIP//HITS-CLIP	Functional MTI (Weak)	21572407	validated
672	mirtarbase	MIMAT0001341	hsa-miR-424-5p	CDC37L1	55664	ENSG00000106993	PAR-CLIP	Functional MTI (Weak)	20371350	validated
673	mirtarbase	MIMAT0001341	hsa-miR-424-5p	PAG1	55824	ENSG00000076641	PAR-CLIP	Functional MTI (Weak)	21572407	validated
674	mirtarbase	MIMAT0001341	hsa-miR-424-5p	PAG1	55824	ENSG00000076641	PAR-CLIP	Functional MTI (Weak)	20371350	validated
675	mirtarbase	MIMAT0001341	hsa-miR-424-5p	ASH1L	55870	ENSG00000116539	PAR-CLIP	Functional MTI (Weak)	21572407	validated
676	mirtarbase	MIMAT0001341	hsa-miR-424-5p	GNG12	55970	ENSG00000172380	PAR-CLIP	Functional MTI (Weak)	20371350	validated
677	mirtarbase	MIMAT0001341	hsa-miR-424-5p	MTFR1L	56181	ENSG00000117640	PAR-CLIP	Functional MTI (Weak)	20371350	validated
678	mirtarbase	MIMAT0001341	hsa-miR-424-5p	C21orf62	56245	ENSG00000262938	PAR-CLIP	Functional MTI (Weak)	27292025	validated
679	mirtarbase	MIMAT0001341	hsa-miR-424-5p	C21orf62	56245	ENSG00000205929	PAR-CLIP	Functional MTI (Weak)	27292025	validated
680	mirtarbase	MIMAT0001341	hsa-miR-424-5p	CYP26B1	56603	ENSG00000003137	PAR-CLIP	Functional MTI (Weak)	21572407	validated
681	mirtarbase	MIMAT0001341	hsa-miR-424-5p	CYP26B1	56603	ENSG00000003137	PAR-CLIP	Functional MTI (Weak)	20371350	validated
682	mirtarbase	MIMAT0001341	hsa-miR-424-5p	CDC42SE2	56990	ENSG00000158985	PAR-CLIP	Functional MTI (Weak)	21572407	validated
683	mirtarbase	MIMAT0001341	hsa-miR-424-5p	AKR1B10	57016	ENSG00000198074	PAR-CLIP	Functional MTI (Weak)	23446348	validated
684	mirtarbase	MIMAT0001341	hsa-miR-424-5p	AKR1B10	57016	ENSG00000198074	PAR-CLIP	Functional MTI (Weak)	20371350	validated
685	mirtarbase	MIMAT0001341	hsa-miR-424-5p	RTN4	57142	ENSG00000115310	PAR-CLIP	Functional MTI (Weak)	21572407	validated
686	mirtarbase	MIMAT0001341	hsa-miR-424-5p	RALGAPB	57148	ENSG00000170471	PAR-CLIP	Functional MTI (Weak)	21572407	validated
687	mirtarbase	MIMAT0001341	hsa-miR-424-5p	RALGAPB	57148	ENSG00000170471	PAR-CLIP	Functional MTI (Weak)	20371350	validated
688	mirtarbase	MIMAT0001341	hsa-miR-424-5p	SMURF1	57154	ENSG00000198742	CLASH	Functional MTI (Weak)	23622248	validated
689	mirtarbase	MIMAT0001341	hsa-miR-424-5p	SMURF1	57154	ENSG00000284126	CLASH	Functional MTI (Weak)	23622248	validated
690	mirtarbase	MIMAT0001341	hsa-miR-424-5p	ACTR3B	57180	ENSG00000133627	PAR-CLIP	Functional MTI (Weak)	23592263	validated
691	mirtarbase	MIMAT0001341	hsa-miR-424-5p	ODF2L	57489	ENSG00000122417	PAR-CLIP	Functional MTI (Weak)	24398324	validated
692	mirtarbase	MIMAT0001341	hsa-miR-424-5p	ODF2L	57489	ENSG00000122417	PAR-CLIP	Functional MTI (Weak)	23446348	validated
693	mirtarbase	MIMAT0001341	hsa-miR-424-5p	ODF2L	57489	ENSG00000122417	PAR-CLIP	Functional MTI (Weak)	21572407	validated
694	mirtarbase	MIMAT0001341	hsa-miR-424-5p	ODF2L	57489	ENSG00000122417	PAR-CLIP	Functional MTI (Weak)	20371350	validated
695	mirtarbase	MIMAT0001341	hsa-miR-424-5p	CASKIN1	57524	ENSG00000167971	PAR-CLIP	Functional MTI (Weak)	23592263	validated
696	mirtarbase	MIMAT0001341	hsa-miR-424-5p	NUFIP2	57532	ENSG00000108256	PAR-CLIP	Functional MTI (Weak)	23446348	validated
697	mirtarbase	MIMAT0001341	hsa-miR-424-5p	NUFIP2	57532	ENSG00000108256	PAR-CLIP	Functional MTI (Weak)	20371350	validated
698	mirtarbase	MIMAT0001341	hsa-miR-424-5p	NUFIP2	57532	ENSG00000108256	PAR-CLIP	Functional MTI (Weak)	27292025	validated
699	mirtarbase	MIMAT0001341	hsa-miR-424-5p	TAOK1	57551	ENSG00000160551	PAR-CLIP	Functional MTI (Weak)	21572407	validated
700	mirtarbase	MIMAT0001341	hsa-miR-424-5p	TRMT9B	57604	ENSG00000250305	PAR-CLIP	Functional MTI (Weak)	20371350	validated
701	mirtarbase	MIMAT0001341	hsa-miR-424-5p	KIAA1456	57604	ENSG00000284872	PAR-CLIP	Functional MTI (Weak)	20371350	validated
702	mirtarbase	MIMAT0001341	hsa-miR-424-5p	SRPRB	58477	ENSG00000144867	PAR-CLIP	Functional MTI (Weak)	21572407	validated
703	mirtarbase	MIMAT0001341	hsa-miR-424-5p	SRPRB	58477	ENSG00000144867	PAR-CLIP	Functional MTI (Weak)	20371350	validated
704	mirtarbase	MIMAT0001341	hsa-miR-424-5p	RPRD1B	58490	ENSG00000101413	PAR-CLIP	Functional MTI (Weak)	26701625	validated
705	mirtarbase	MIMAT0001341	hsa-miR-424-5p	DLGAP3	58512	ENSG00000116544	PAR-CLIP	Functional MTI (Weak)	20371350	validated
706	mirtarbase	MIMAT0001341	hsa-miR-424-5p	PLEKHA1	59338	ENSG00000107679	PAR-CLIP	Functional MTI (Weak)	21572407	validated
707	mirtarbase	MIMAT0001341	hsa-miR-424-5p	SCOC	60592	ENSG00000153130	CLASH	Functional MTI (Weak)	23622248	validated
708	mirtarbase	MIMAT0001341	hsa-miR-424-5p	CLSPN	63967	ENSG00000092853	PAR-CLIP	Functional MTI (Weak)	21572407	validated
709	mirtarbase	MIMAT0001341	hsa-miR-424-5p	SNX16	64089	ENSG00000104497	PAR-CLIP	Functional MTI (Weak)	23446348	validated
710	mirtarbase	MIMAT0001341	hsa-miR-424-5p	SNX16	64089	ENSG00000104497	PAR-CLIP	Functional MTI (Weak)	21572407	validated
711	mirtarbase	MIMAT0001341	hsa-miR-424-5p	SNX16	64089	ENSG00000104497	PAR-CLIP	Functional MTI (Weak)	20371350	validated
712	mirtarbase	MIMAT0001341	hsa-miR-424-5p	VSIR	64115	ENSG00000107738	PAR-CLIP	Functional MTI (Weak)	23592263	validated
713	mirtarbase	MIMAT0001341	hsa-miR-424-5p	IFIH1	64135	ENSG00000115267	CLASH	Functional MTI (Weak)	23622248	validated
714	mirtarbase	MIMAT0001341	hsa-miR-424-5p	ZMAT3	64393	ENSG00000172667	PAR-CLIP	Functional MTI (Weak)	24398324	validated
715	mirtarbase	MIMAT0001341	hsa-miR-424-5p	ZMAT3	64393	ENSG00000172667	PAR-CLIP	Functional MTI (Weak)	21572407	validated
716	mirtarbase	MIMAT0001341	hsa-miR-424-5p	NUCKS1	64710	ENSG00000069275	PAR-CLIP	Functional MTI (Weak)	21572407	validated
717	mirtarbase	MIMAT0001341	hsa-miR-424-5p	WDR13	64743	ENSG00000101940	PAR-CLIP	Functional MTI (Weak)	26701625	validated
718	mirtarbase	MIMAT0001341	hsa-miR-424-5p	C16orf58	64755	ENSG00000140688	PAR-CLIP	Functional MTI (Weak)	26701625	validated
719	mirtarbase	MIMAT0001341	hsa-miR-424-5p	IPPK	64768	ENSG00000127080	PAR-CLIP	Functional MTI (Weak)	23592263	validated
720	mirtarbase	MIMAT0001341	hsa-miR-424-5p	RAPH1	65059	ENSG00000173166	PAR-CLIP	Functional MTI (Weak)	20371350	validated
721	mirtarbase	MIMAT0001341	hsa-miR-424-5p	SOWAHC	65124	ENSG00000198142	PAR-CLIP//HITS-CLIP	Functional MTI (Weak)	21572407	validated
722	mirtarbase	MIMAT0001341	hsa-miR-424-5p	SOWAHC	65124	ENSG00000198142	PAR-CLIP	Functional MTI (Weak)	20371350	validated
723	mirtarbase	MIMAT0001341	hsa-miR-424-5p	WNK3	65267	ENSG00000196632	PAR-CLIP	Functional MTI (Weak)	20371350	validated
724	mirtarbase	MIMAT0001341	hsa-miR-424-5p	GRAMD2B	65983	ENSG00000155324	HITS-CLIP	Functional MTI (Weak)	19536157	validated
725	mirtarbase	MIMAT0001341	hsa-miR-424-5p	ZBTB10	65986	ENSG00000205189	PAR-CLIP	Functional MTI (Weak)	21572407	validated
726	mirtarbase	MIMAT0001341	hsa-miR-424-5p	ATG9A	79065	ENSG00000198925	PAR-CLIP	Functional MTI (Weak)	24398324	validated
727	mirtarbase	MIMAT0001341	hsa-miR-424-5p	ATG9A	79065	ENSG00000198925	PAR-CLIP	Functional MTI (Weak)	21572407	validated
728	mirtarbase	MIMAT0001341	hsa-miR-424-5p	ATG9A	79065	ENSG00000198925	PAR-CLIP	Functional MTI (Weak)	20371350	validated
729	mirtarbase	MIMAT0001341	hsa-miR-424-5p	CHAC1	79094	ENSG00000128965	PAR-CLIP	Functional MTI (Weak)	23592263	validated
730	mirtarbase	MIMAT0001341	hsa-miR-424-5p	CHAC1	79094	ENSG00000128965	PAR-CLIP	Functional MTI (Weak)	26701625	validated
731	mirtarbase	MIMAT0001341	hsa-miR-424-5p	HAUS3	79441	ENSG00000214367	PAR-CLIP	Functional MTI (Weak)	23446348	validated
732	mirtarbase	MIMAT0001341	hsa-miR-424-5p	HAUS3	79441	ENSG00000214367	PAR-CLIP//HITS-CLIP	Functional MTI (Weak)	21572407	validated
733	mirtarbase	MIMAT0001341	hsa-miR-424-5p	HAUS3	79441	ENSG00000214367	PAR-CLIP	Functional MTI (Weak)	20371350	validated
734	mirtarbase	MIMAT0001341	hsa-miR-424-5p	PAGR1	79447	ENSG00000280789	PAR-CLIP	Functional MTI (Weak)	23446348	validated
735	mirtarbase	MIMAT0001341	hsa-miR-424-5p	PAGR1	79447	ENSG00000280789	PAR-CLIP	Functional MTI (Weak)	20371350	validated
736	mirtarbase	MIMAT0001341	hsa-miR-424-5p	YRDC	79693	ENSG00000196449	PAR-CLIP	Functional MTI (Weak)	21572407	validated
737	mirtarbase	MIMAT0001341	hsa-miR-424-5p	CLIP4	79745	ENSG00000115295	PAR-CLIP	Functional MTI (Weak)	21572407	validated
738	mirtarbase	MIMAT0001341	hsa-miR-424-5p	CLIP4	79745	ENSG00000115295	PAR-CLIP	Functional MTI (Weak)	20371350	validated
739	mirtarbase	MIMAT0001341	hsa-miR-424-5p	ZFHX4	79776	ENSG00000091656	PAR-CLIP	Functional MTI (Weak)	23446348	validated
740	mirtarbase	MIMAT0001341	hsa-miR-424-5p	ZFHX4	79776	ENSG00000091656	PAR-CLIP//HITS-CLIP	Functional MTI (Weak)	21572407	validated
741	mirtarbase	MIMAT0001341	hsa-miR-424-5p	ZFHX4	79776	ENSG00000091656	PAR-CLIP	Functional MTI (Weak)	20371350	validated
742	mirtarbase	MIMAT0001341	hsa-miR-424-5p	ZFHX4	79776	ENSG00000091656	PAR-CLIP	Functional MTI (Weak)	26701625	validated
743	mirtarbase	MIMAT0001341	hsa-miR-424-5p	CPSF7	79869	ENSG00000149532	PAR-CLIP	Functional MTI (Weak)	23592263	validated
744	mirtarbase	MIMAT0001341	hsa-miR-424-5p	CPSF7	79869	ENSG00000149532	PAR-CLIP	Functional MTI (Weak)	21572407	validated
745	mirtarbase	MIMAT0001341	hsa-miR-424-5p	CPSF7	79869	ENSG00000149532	PAR-CLIP	Functional MTI (Weak)	20371350	validated
746	mirtarbase	MIMAT0001341	hsa-miR-424-5p	ATAD5	79915	ENSG00000176208	PAR-CLIP	Functional MTI (Weak)	23446348	validated
747	mirtarbase	MIMAT0001341	hsa-miR-424-5p	ATAD5	79915	ENSG00000176208	PAR-CLIP	Functional MTI (Weak)	20371350	validated
748	mirtarbase	MIMAT0001341	hsa-miR-424-5p	L2HGDH	79944	ENSG00000087299	PAR-CLIP	Functional MTI (Weak)	24398324	validated
749	mirtarbase	MIMAT0001341	hsa-miR-424-5p	L2HGDH	79944	ENSG00000087299	PAR-CLIP	Functional MTI (Weak)	23446348	validated
750	mirtarbase	MIMAT0001341	hsa-miR-424-5p	L2HGDH	79944	ENSG00000087299	PAR-CLIP	Functional MTI (Weak)	21572407	validated
751	mirtarbase	MIMAT0001341	hsa-miR-424-5p	L2HGDH	79944	ENSG00000087299	PAR-CLIP	Functional MTI (Weak)	20371350	validated
752	mirtarbase	MIMAT0001341	hsa-miR-424-5p	PHC3	80012	ENSG00000173889	PAR-CLIP	Functional MTI (Weak)	21572407	validated
753	mirtarbase	MIMAT0001341	hsa-miR-424-5p	NAA25	80018	ENSG00000111300	PAR-CLIP	Functional MTI (Weak)	23592263	validated
754	mirtarbase	MIMAT0001341	hsa-miR-424-5p	NAA25	80018	ENSG00000111300	PAR-CLIP	Functional MTI (Weak)	21572407	validated
755	mirtarbase	MIMAT0001341	hsa-miR-424-5p	FBXL18	80028	ENSG00000155034	PAR-CLIP	Functional MTI (Weak)	26701625	validated
756	mirtarbase	MIMAT0001341	hsa-miR-424-5p	DCAF17	80067	ENSG00000115827	HITS-CLIP	Functional MTI (Weak)	23706177	validated
757	mirtarbase	MIMAT0001341	hsa-miR-424-5p	C3orf36	80111		HITS-CLIP	Functional MTI (Weak)	23824327	validated
758	mirtarbase	MIMAT0001341	hsa-miR-424-5p	KLHL15	80311	ENSG00000174010	PAR-CLIP	Functional MTI (Weak)	20371350	validated
759	mirtarbase	MIMAT0001341	hsa-miR-424-5p	VOPP1	81552	ENSG00000154978	PAR-CLIP	Functional MTI (Weak)	27292025	validated
760	mirtarbase	MIMAT0001341	hsa-miR-424-5p	C1orf21	81563	ENSG00000116667	PAR-CLIP	Functional MTI (Weak)	23446348	validated
761	mirtarbase	MIMAT0001341	hsa-miR-424-5p	C1orf21	81563	ENSG00000116667	PAR-CLIP	Functional MTI (Weak)	21572407	validated
762	mirtarbase	MIMAT0001341	hsa-miR-424-5p	C1orf21	81563	ENSG00000116667	PAR-CLIP	Functional MTI (Weak)	20371350	validated
763	mirtarbase	MIMAT0001341	hsa-miR-424-5p	CDADC1	81602	ENSG00000102543	PAR-CLIP	Functional MTI (Weak)	20371350	validated
764	mirtarbase	MIMAT0001341	hsa-miR-424-5p	GSG1	83445	ENSG00000111305	PAR-CLIP	Functional MTI (Weak)	21572407	validated
765	mirtarbase	MIMAT0001341	hsa-miR-424-5p	BCL2L12	83596	ENSG00000126453	PAR-CLIP	Functional MTI (Weak)	26701625	validated
766	mirtarbase	MIMAT0001341	hsa-miR-424-5p	RAMAC	83640	ENSG00000169612	PAR-CLIP	Functional MTI (Weak)	23446348	validated
767	mirtarbase	MIMAT0001341	hsa-miR-424-5p	RAMAC	83640	ENSG00000169612	PAR-CLIP	Functional MTI (Weak)	21572407	validated
768	mirtarbase	MIMAT0001341	hsa-miR-424-5p	RAMAC	83640	ENSG00000169612	PAR-CLIP	Functional MTI (Weak)	20371350	validated
769	mirtarbase	MIMAT0001341	hsa-miR-424-5p	RBM4B	83759	ENSG00000173914	CLASH	Functional MTI (Weak)	23622248	validated
770	mirtarbase	MIMAT0001341	hsa-miR-424-5p	USP42	84132	ENSG00000106346	PAR-CLIP	Functional MTI (Weak)	23446348	validated
771	mirtarbase	MIMAT0001341	hsa-miR-424-5p	USP42	84132	ENSG00000106346	PAR-CLIP	Functional MTI (Weak)	21572407	validated
772	mirtarbase	MIMAT0001341	hsa-miR-424-5p	USP42	84132	ENSG00000106346	PAR-CLIP	Functional MTI (Weak)	20371350	validated
773	mirtarbase	MIMAT0001341	hsa-miR-424-5p	ZNRF3	84133	ENSG00000183579	PAR-CLIP	Functional MTI (Weak)	22100165	validated
774	mirtarbase	MIMAT0001341	hsa-miR-424-5p	USP48	84196	ENSG00000090686	PAR-CLIP	Functional MTI (Weak)	21572407	validated
775	mirtarbase	MIMAT0001341	hsa-miR-424-5p	USP48	84196	ENSG00000090686	PAR-CLIP	Functional MTI (Weak)	20371350	validated
776	mirtarbase	MIMAT0001341	hsa-miR-424-5p	POLDIP3	84271	ENSG00000100227	PAR-CLIP	Functional MTI (Weak)	21572407	validated
777	mirtarbase	MIMAT0001341	hsa-miR-424-5p	ZDHHC16	84287	ENSG00000171307	PAR-CLIP	Functional MTI (Weak)	21572407	validated
778	mirtarbase	MIMAT0001341	hsa-miR-424-5p	MSANTD4	84437	ENSG00000170903	PAR-CLIP	Functional MTI (Weak)	20371350	validated
779	mirtarbase	MIMAT0001341	hsa-miR-424-5p	DCTN5	84516	ENSG00000166847	PAR-CLIP	Functional MTI (Weak)	24398324	validated
780	mirtarbase	MIMAT0001341	hsa-miR-424-5p	DCTN5	84516	ENSG00000166847	PAR-CLIP	Functional MTI (Weak)	23446348	validated
781	mirtarbase	MIMAT0001341	hsa-miR-424-5p	DCTN5	84516	ENSG00000166847	PAR-CLIP	Functional MTI (Weak)	21572407	validated
782	mirtarbase	MIMAT0001341	hsa-miR-424-5p	DCTN5	84516	ENSG00000166847	PAR-CLIP	Functional MTI (Weak)	20371350	validated
783	mirtarbase	MIMAT0001341	hsa-miR-424-5p	CBX2	84733	ENSG00000173894	PAR-CLIP	Functional MTI (Weak)	20371350	validated
784	mirtarbase	MIMAT0001341	hsa-miR-424-5p	TBRG1	84897	ENSG00000154144	PAR-CLIP	Functional MTI (Weak)	21572407	validated
785	mirtarbase	MIMAT0001341	hsa-miR-424-5p	ZNRF1	84937	ENSG00000186187	PAR-CLIP	Functional MTI (Weak)	23708386	validated
786	mirtarbase	MIMAT0001341	hsa-miR-424-5p	FBXL20	84961	ENSG00000108306	PAR-CLIP	Functional MTI (Weak)	21572407	validated
787	mirtarbase	MIMAT0001341	hsa-miR-424-5p	H2BC12	85236	ENSG00000197903	CLASH	Functional MTI (Weak)	23622248	validated
788	mirtarbase	MIMAT0001341	hsa-miR-424-5p	ZCCHC3	85364	ENSG00000247315	PAR-CLIP	Functional MTI (Weak)	24398324	validated
789	mirtarbase	MIMAT0001341	hsa-miR-424-5p	ZCCHC3	85364	ENSG00000247315	PAR-CLIP	Functional MTI (Weak)	23446348	validated
790	mirtarbase	MIMAT0001341	hsa-miR-424-5p	ZCCHC3	85364	ENSG00000247315	PAR-CLIP	Functional MTI (Weak)	20371350	validated
791	mirtarbase	MIMAT0001341	hsa-miR-424-5p	MCFD2	90411	ENSG00000180398	HITS-CLIP	Functional MTI (Weak)	23313552	validated
792	mirtarbase	MIMAT0001341	hsa-miR-424-5p	ZNF622	90441	ENSG00000173545	PAR-CLIP	Functional MTI (Weak)	24398324	validated
793	mirtarbase	MIMAT0001341	hsa-miR-424-5p	ZNF622	90441	ENSG00000173545	PAR-CLIP	Functional MTI (Weak)	23446348	validated
794	mirtarbase	MIMAT0001341	hsa-miR-424-5p	ZNF622	90441	ENSG00000173545	PAR-CLIP	Functional MTI (Weak)	21572407	validated
795	mirtarbase	MIMAT0001341	hsa-miR-424-5p	ZNF622	90441	ENSG00000173545	PAR-CLIP	Functional MTI (Weak)	20371350	validated
796	mirtarbase	MIMAT0001341	hsa-miR-424-5p	JPT2	90861	ENSG00000206053	PAR-CLIP	Functional MTI (Weak)	27292025	validated
797	mirtarbase	MIMAT0001341	hsa-miR-424-5p	SESTD1	91404	ENSG00000187231	PAR-CLIP	Functional MTI (Weak)	23446348	validated
798	mirtarbase	MIMAT0001341	hsa-miR-424-5p	SESTD1	91404	ENSG00000187231	PAR-CLIP	Functional MTI (Weak)	21572407	validated
799	mirtarbase	MIMAT0001341	hsa-miR-424-5p	SESTD1	91404	ENSG00000187231	PAR-CLIP	Functional MTI (Weak)	20371350	validated
800	mirtarbase	MIMAT0001341	hsa-miR-424-5p	SMDT1	91689	ENSG00000272835	PAR-CLIP	Functional MTI (Weak)	20371350	validated
801	mirtarbase	MIMAT0001341	hsa-miR-424-5p	SMDT1	91689	ENSG00000274112	PAR-CLIP	Functional MTI (Weak)	20371350	validated
802	mirtarbase	MIMAT0001341	hsa-miR-424-5p	SMDT1	91689	ENSG00000272901	PAR-CLIP	Functional MTI (Weak)	20371350	validated
803	mirtarbase	MIMAT0001341	hsa-miR-424-5p	SMDT1	91689	ENSG00000183172	PAR-CLIP	Functional MTI (Weak)	20371350	validated
804	mirtarbase	MIMAT0001341	hsa-miR-424-5p	YTHDC1	91746	ENSG00000275272	PAR-CLIP	Functional MTI (Weak)	23446348	validated
805	mirtarbase	MIMAT0001341	hsa-miR-424-5p	YTHDC1	91746	ENSG00000083896	PAR-CLIP	Functional MTI (Weak)	23446348	validated
806	mirtarbase	MIMAT0001341	hsa-miR-424-5p	YTHDC1	91746	ENSG00000275272	PAR-CLIP	Functional MTI (Weak)	21572407	validated
807	mirtarbase	MIMAT0001341	hsa-miR-424-5p	YTHDC1	91746	ENSG00000083896	PAR-CLIP	Functional MTI (Weak)	21572407	validated
808	mirtarbase	MIMAT0001341	hsa-miR-424-5p	YTHDC1	91746	ENSG00000275272	PAR-CLIP	Functional MTI (Weak)	20371350	validated
809	mirtarbase	MIMAT0001341	hsa-miR-424-5p	YTHDC1	91746	ENSG00000083896	PAR-CLIP	Functional MTI (Weak)	20371350	validated
810	mirtarbase	MIMAT0001341	hsa-miR-424-5p	ZNF585B	92285	ENSG00000245680	PAR-CLIP	Functional MTI (Weak)	21572407	validated
811	mirtarbase	MIMAT0001341	hsa-miR-424-5p	ARHGAP12	94134	ENSG00000165322	PAR-CLIP	Functional MTI (Weak)	21572407	validated
812	mirtarbase	MIMAT0001341	hsa-miR-424-5p	ARHGAP12	94134	ENSG00000165322	PAR-CLIP	Functional MTI (Weak)	20371350	validated
813	mirtarbase	MIMAT0001341	hsa-miR-424-5p	AHNAK2	113146	ENSG00000185567	PAR-CLIP	Functional MTI (Weak)	20371350	validated
814	mirtarbase	MIMAT0001341	hsa-miR-424-5p	SCAMP4	113178	ENSG00000227500	PAR-CLIP	Functional MTI (Weak)	20371350	validated
815	mirtarbase	MIMAT0001341	hsa-miR-424-5p	SCAMP4	113178	ENSG00000227500	PAR-CLIP	Functional MTI (Weak)	26701625	validated
816	mirtarbase	MIMAT0001341	hsa-miR-424-5p	RAB3IP	117177	ENSG00000127328	PAR-CLIP	Functional MTI (Weak)	20371350	validated
817	mirtarbase	MIMAT0001341	hsa-miR-424-5p	OSCAR	126014	ENSG00000275736	PAR-CLIP	Functional MTI (Weak)	21572407	validated
818	mirtarbase	MIMAT0001341	hsa-miR-424-5p	OSCAR	126014	ENSG00000170909	PAR-CLIP	Functional MTI (Weak)	21572407	validated
819	mirtarbase	MIMAT0001341	hsa-miR-424-5p	OSCAR	126014	ENSG00000274703	PAR-CLIP	Functional MTI (Weak)	21572407	validated
820	mirtarbase	MIMAT0001341	hsa-miR-424-5p	OSCAR	126014	ENSG00000278378	PAR-CLIP	Functional MTI (Weak)	21572407	validated
821	mirtarbase	MIMAT0001341	hsa-miR-424-5p	OSCAR	126014	ENSG00000275551	PAR-CLIP	Functional MTI (Weak)	21572407	validated
822	mirtarbase	MIMAT0001341	hsa-miR-424-5p	OSCAR	126014	ENSG00000277088	PAR-CLIP	Functional MTI (Weak)	21572407	validated
823	mirtarbase	MIMAT0001341	hsa-miR-424-5p	OSCAR	126014	ENSG00000278533	PAR-CLIP	Functional MTI (Weak)	21572407	validated
824	mirtarbase	MIMAT0001341	hsa-miR-424-5p	OSCAR	126014	ENSG00000276982	PAR-CLIP	Functional MTI (Weak)	21572407	validated
825	mirtarbase	MIMAT0001341	hsa-miR-424-5p	OSCAR	126014	ENSG00000273511	PAR-CLIP	Functional MTI (Weak)	21572407	validated
826	mirtarbase	MIMAT0001341	hsa-miR-424-5p	OSCAR	126014	ENSG00000275644	PAR-CLIP	Functional MTI (Weak)	21572407	validated
827	mirtarbase	MIMAT0001341	hsa-miR-424-5p	OSCAR	126014	ENSG00000275736	PAR-CLIP	Functional MTI (Weak)	20371350	validated
828	mirtarbase	MIMAT0001341	hsa-miR-424-5p	OSCAR	126014	ENSG00000170909	PAR-CLIP	Functional MTI (Weak)	20371350	validated
829	mirtarbase	MIMAT0001341	hsa-miR-424-5p	OSCAR	126014	ENSG00000274703	PAR-CLIP	Functional MTI (Weak)	20371350	validated
830	mirtarbase	MIMAT0001341	hsa-miR-424-5p	OSCAR	126014	ENSG00000278378	PAR-CLIP	Functional MTI (Weak)	20371350	validated
831	mirtarbase	MIMAT0001341	hsa-miR-424-5p	OSCAR	126014	ENSG00000275551	PAR-CLIP	Functional MTI (Weak)	20371350	validated
832	mirtarbase	MIMAT0001341	hsa-miR-424-5p	OSCAR	126014	ENSG00000277088	PAR-CLIP	Functional MTI (Weak)	20371350	validated
833	mirtarbase	MIMAT0001341	hsa-miR-424-5p	OSCAR	126014	ENSG00000278533	PAR-CLIP	Functional MTI (Weak)	20371350	validated
834	mirtarbase	MIMAT0001341	hsa-miR-424-5p	OSCAR	126014	ENSG00000276982	PAR-CLIP	Functional MTI (Weak)	20371350	validated
835	mirtarbase	MIMAT0001341	hsa-miR-424-5p	OSCAR	126014	ENSG00000273511	PAR-CLIP	Functional MTI (Weak)	20371350	validated
836	mirtarbase	MIMAT0001341	hsa-miR-424-5p	OSCAR	126014	ENSG00000275644	PAR-CLIP	Functional MTI (Weak)	20371350	validated
837	mirtarbase	MIMAT0001341	hsa-miR-424-5p	CHMP4B	128866	ENSG00000101421	PAR-CLIP	Functional MTI (Weak)	20371350	validated
838	mirtarbase	MIMAT0001341	hsa-miR-424-5p	UBR3	130507	ENSG00000144357	PAR-CLIP//HITS-CLIP	Functional MTI (Weak)	21572407	validated
839	mirtarbase	MIMAT0001341	hsa-miR-424-5p	KLHL40	131377	ENSG00000157119	HITS-CLIP	Functional MTI (Weak)	23824327	validated
840	mirtarbase	MIMAT0001341	hsa-miR-424-5p	LSM11	134353	ENSG00000155858	PAR-CLIP	Functional MTI (Weak)	20371350	validated
841	mirtarbase	MIMAT0001341	hsa-miR-424-5p	DOCK11	139818	ENSG00000147251	PAR-CLIP	Functional MTI (Weak)	23592263	validated
842	mirtarbase	MIMAT0001341	hsa-miR-424-5p	ZFP28	140612	ENSG00000196867	PAR-CLIP	Functional MTI (Weak)	20371350	validated
843	mirtarbase	MIMAT0001341	hsa-miR-424-5p	DYNLL2	140735	ENSG00000264364	PAR-CLIP	Functional MTI (Weak)	23446348	validated
844	mirtarbase	MIMAT0001341	hsa-miR-424-5p	DYNLL2	140735	ENSG00000264364	PAR-CLIP	Functional MTI (Weak)	20371350	validated
845	mirtarbase	MIMAT0001341	hsa-miR-424-5p	SREK1	140890	ENSG00000153914	PAR-CLIP	Functional MTI (Weak)	24398324	validated
846	mirtarbase	MIMAT0001341	hsa-miR-424-5p	SREK1	140890	ENSG00000153914	PAR-CLIP	Functional MTI (Weak)	23446348	validated
847	mirtarbase	MIMAT0001341	hsa-miR-424-5p	SREK1	140890	ENSG00000153914	PAR-CLIP//HITS-CLIP	Functional MTI (Weak)	21572407	validated
848	mirtarbase	MIMAT0001341	hsa-miR-424-5p	SREK1	140890	ENSG00000153914	PAR-CLIP	Functional MTI (Weak)	20371350	validated
849	mirtarbase	MIMAT0001341	hsa-miR-424-5p	CACUL1	143384	ENSG00000151893	PAR-CLIP	Functional MTI (Weak)	21572407	validated
850	mirtarbase	MIMAT0001341	hsa-miR-424-5p	E2F7	144455	ENSG00000165891	PAR-CLIP	Functional MTI (Weak)	24398324	validated
851	mirtarbase	MIMAT0001341	hsa-miR-424-5p	E2F7	144455	ENSG00000165891	PAR-CLIP	Functional MTI (Weak)	23446348	validated
852	mirtarbase	MIMAT0001341	hsa-miR-424-5p	E2F7	144455	ENSG00000165891	PAR-CLIP	Functional MTI (Weak)	22012620	validated
853	mirtarbase	MIMAT0001341	hsa-miR-424-5p	E2F7	144455	ENSG00000165891	PAR-CLIP	Functional MTI (Weak)	21572407	validated
854	mirtarbase	MIMAT0001341	hsa-miR-424-5p	E2F7	144455	ENSG00000165891	PAR-CLIP	Functional MTI (Weak)	20371350	validated
855	mirtarbase	MIMAT0001341	hsa-miR-424-5p	HNRNPA1L2	144983	ENSG00000139675	HITS-CLIP	Functional MTI (Weak)	23313552	validated
856	mirtarbase	MIMAT0001341	hsa-miR-424-5p	CMTM4	146223	ENSG00000183723	PAR-CLIP	Functional MTI (Weak)	20371350	validated
857	mirtarbase	MIMAT0001341	hsa-miR-424-5p	SIK1	150094	ENSG00000142178	PAR-CLIP	Functional MTI (Weak)	23592263	validated
858	mirtarbase	MIMAT0001341	hsa-miR-424-5p	CCDC80	151887	ENSG00000091986	PAR-CLIP	Functional MTI (Weak)	20371350	validated
859	mirtarbase	MIMAT0001341	hsa-miR-424-5p	CREBRF	153222	ENSG00000164463	PAR-CLIP	Functional MTI (Weak)	23592263	validated
860	mirtarbase	MIMAT0001341	hsa-miR-424-5p	TMEM161B	153396	ENSG00000164180	PAR-CLIP	Functional MTI (Weak)	21572407	validated
861	mirtarbase	MIMAT0001341	hsa-miR-424-5p	CNKSR3	154043	ENSG00000153721	PAR-CLIP	Functional MTI (Weak)	21572407	validated
862	mirtarbase	MIMAT0001341	hsa-miR-424-5p	AMOT	154796	ENSG00000126016	PAR-CLIP	Functional MTI (Weak)	21572407	validated
863	mirtarbase	MIMAT0001341	hsa-miR-424-5p	AMOTL1	154810	ENSG00000166025	PAR-CLIP	Functional MTI (Weak)	23592263	validated
864	mirtarbase	MIMAT0001341	hsa-miR-424-5p	AMOTL1	154810	ENSG00000166025	PAR-CLIP	Functional MTI (Weak)	24398324	validated
865	mirtarbase	MIMAT0001341	hsa-miR-424-5p	AMOTL1	154810	ENSG00000166025	PAR-CLIP	Functional MTI (Weak)	23446348	validated
866	mirtarbase	MIMAT0001341	hsa-miR-424-5p	AMOTL1	154810	ENSG00000166025	PAR-CLIP	Functional MTI (Weak)	22012620	validated
867	mirtarbase	MIMAT0001341	hsa-miR-424-5p	AMOTL1	154810	ENSG00000166025	PAR-CLIP//HITS-CLIP	Functional MTI (Weak)	21572407	validated
868	mirtarbase	MIMAT0001341	hsa-miR-424-5p	AMOTL1	154810	ENSG00000166025	PAR-CLIP	Functional MTI (Weak)	20371350	validated
869	mirtarbase	MIMAT0001341	hsa-miR-424-5p	CAMSAP1	157922	ENSG00000130559	PAR-CLIP	Functional MTI (Weak)	23446348	validated
870	mirtarbase	MIMAT0001341	hsa-miR-424-5p	CAMSAP1	157922	ENSG00000130559	PAR-CLIP	Functional MTI (Weak)	21572407	validated
871	mirtarbase	MIMAT0001341	hsa-miR-424-5p	RASEF	158158	ENSG00000165105	PAR-CLIP	Functional MTI (Weak)	20371350	validated
872	mirtarbase	MIMAT0001341	hsa-miR-424-5p	FAM122B	159090	ENSG00000156504	PAR-CLIP	Functional MTI (Weak)	24398324	validated
873	mirtarbase	MIMAT0001341	hsa-miR-424-5p	FAM122B	159090	ENSG00000156504	PAR-CLIP	Functional MTI (Weak)	23446348	validated
874	mirtarbase	MIMAT0001341	hsa-miR-424-5p	FAM122B	159090	ENSG00000156504	PAR-CLIP	Functional MTI (Weak)	21572407	validated
875	mirtarbase	MIMAT0001341	hsa-miR-424-5p	FAM122B	159090	ENSG00000156504	PAR-CLIP	Functional MTI (Weak)	20371350	validated
876	mirtarbase	MIMAT0001341	hsa-miR-424-5p	GPR180	160897	ENSG00000152749	PAR-CLIP	Functional MTI (Weak)	23446348	validated
877	mirtarbase	MIMAT0001341	hsa-miR-424-5p	GPR180	160897	ENSG00000152749	PAR-CLIP	Functional MTI (Weak)	21572407	validated
878	mirtarbase	MIMAT0001341	hsa-miR-424-5p	GPR180	160897	ENSG00000152749	PAR-CLIP	Functional MTI (Weak)	20371350	validated
879	mirtarbase	MIMAT0001341	hsa-miR-424-5p	SPRED1	161742	ENSG00000166068	PAR-CLIP	Functional MTI (Weak)	23446348	validated
880	mirtarbase	MIMAT0001341	hsa-miR-424-5p	RNF168	165918	ENSG00000163961	PAR-CLIP	Functional MTI (Weak)	23592263	validated
881	mirtarbase	MIMAT0001341	hsa-miR-424-5p	PRICKLE2	166336	ENSG00000163637	PAR-CLIP	Functional MTI (Weak)	24398324	validated
882	mirtarbase	MIMAT0001341	hsa-miR-424-5p	AGO4	192670	ENSG00000134698	PAR-CLIP	Functional MTI (Weak)	20371350	validated
883	mirtarbase	MIMAT0001341	hsa-miR-424-5p	ZNF367	195828	ENSG00000165244	PAR-CLIP	Functional MTI (Weak)	23592263	validated
884	mirtarbase	MIMAT0001341	hsa-miR-424-5p	ZNF367	195828	ENSG00000165244	PAR-CLIP	Functional MTI (Weak)	24398324	validated
885	mirtarbase	MIMAT0001341	hsa-miR-424-5p	ZNF367	195828	ENSG00000165244	PAR-CLIP	Functional MTI (Weak)	23446348	validated
886	mirtarbase	MIMAT0001341	hsa-miR-424-5p	ZNF367	195828	ENSG00000165244	PAR-CLIP//HITS-CLIP	Functional MTI (Weak)	21572407	validated
887	mirtarbase	MIMAT0001341	hsa-miR-424-5p	ZNF367	195828	ENSG00000165244	PAR-CLIP	Functional MTI (Weak)	20371350	validated
888	mirtarbase	MIMAT0001341	hsa-miR-424-5p	ZNF367	195828	ENSG00000165244	PAR-CLIP	Functional MTI (Weak)	26701625	validated
889	mirtarbase	MIMAT0001341	hsa-miR-424-5p	FLCN	201163	ENSG00000154803	PAR-CLIP	Functional MTI (Weak)	23446348	validated
890	mirtarbase	MIMAT0001341	hsa-miR-424-5p	FLCN	201163	ENSG00000154803	PAR-CLIP	Functional MTI (Weak)	21572407	validated
891	mirtarbase	MIMAT0001341	hsa-miR-424-5p	FLCN	201163	ENSG00000154803	PAR-CLIP	Functional MTI (Weak)	20371350	validated
892	mirtarbase	MIMAT0001341	hsa-miR-424-5p	DENND6A	201627	ENSG00000174839	PAR-CLIP	Functional MTI (Weak)	26701625	validated
893	mirtarbase	MIMAT0001341	hsa-miR-424-5p	ZNF449	203523	ENSG00000173275	PAR-CLIP	Functional MTI (Weak)	21572407	validated
894	mirtarbase	MIMAT0001341	hsa-miR-424-5p	CCDC83	220047	ENSG00000150676	PAR-CLIP	Functional MTI (Weak)	21572407	validated
895	mirtarbase	MIMAT0001341	hsa-miR-424-5p	ARMC12	221481	ENSG00000157343	PAR-CLIP	Functional MTI (Weak)	20371350	validated
896	mirtarbase	MIMAT0001341	hsa-miR-424-5p	FOXK1	221937	ENSG00000164916	PAR-CLIP	Functional MTI (Weak)	20371350	validated
897	mirtarbase	MIMAT0001341	hsa-miR-424-5p	ZNRF2	223082	ENSG00000180233	PAR-CLIP	Functional MTI (Weak)	23446348	validated
898	mirtarbase	MIMAT0001341	hsa-miR-424-5p	ZNF620	253639	ENSG00000177842	PAR-CLIP	Functional MTI (Weak)	23446348	validated
899	mirtarbase	MIMAT0001341	hsa-miR-424-5p	ZNF620	253639	ENSG00000177842	PAR-CLIP	Functional MTI (Weak)	21572407	validated
900	mirtarbase	MIMAT0001341	hsa-miR-424-5p	ZNF620	253639	ENSG00000177842	PAR-CLIP	Functional MTI (Weak)	20371350	validated
901	mirtarbase	MIMAT0001341	hsa-miR-424-5p	UBN2	254048	ENSG00000157741	PAR-CLIP	Functional MTI (Weak)	24398324	validated
902	mirtarbase	MIMAT0001341	hsa-miR-424-5p	UBN2	254048	ENSG00000157741	PAR-CLIP	Functional MTI (Weak)	23446348	validated
903	mirtarbase	MIMAT0001341	hsa-miR-424-5p	UBN2	254048	ENSG00000157741	PAR-CLIP	Functional MTI (Weak)	22012620	validated
904	mirtarbase	MIMAT0001341	hsa-miR-424-5p	UBN2	254048	ENSG00000157741	PAR-CLIP	Functional MTI (Weak)	21572407	validated
905	mirtarbase	MIMAT0001341	hsa-miR-424-5p	UBN2	254048	ENSG00000157741	PAR-CLIP	Functional MTI (Weak)	20371350	validated
906	mirtarbase	MIMAT0001341	hsa-miR-424-5p	NEGR1	257194	ENSG00000172260	HITS-CLIP	Functional MTI (Weak)	23313552	validated
907	mirtarbase	MIMAT0001341	hsa-miR-424-5p	MKX	283078	ENSG00000150051	PAR-CLIP	Functional MTI (Weak)	21572407	validated
908	mirtarbase	MIMAT0001341	hsa-miR-424-5p	RNF149	284996	ENSG00000163162	PAR-CLIP//HITS-CLIP	Functional MTI (Weak)	21572407	validated
909	mirtarbase	MIMAT0001341	hsa-miR-424-5p	LURAP1L	286343	ENSG00000153714	PAR-CLIP	Functional MTI (Weak)	21572407	validated
910	mirtarbase	MIMAT0001341	hsa-miR-424-5p	YIPF6	286451	ENSG00000181704	PAR-CLIP	Functional MTI (Weak)	21572407	validated
911	mirtarbase	MIMAT0001341	hsa-miR-424-5p	MSL1	339287	ENSG00000188895	PAR-CLIP	Functional MTI (Weak)	23446348	validated
912	mirtarbase	MIMAT0001341	hsa-miR-424-5p	MSL1	339287	ENSG00000188895	PAR-CLIP	Functional MTI (Weak)	21572407	validated
913	mirtarbase	MIMAT0001341	hsa-miR-424-5p	MSL1	339287	ENSG00000188895	PAR-CLIP	Functional MTI (Weak)	20371350	validated
914	mirtarbase	MIMAT0001341	hsa-miR-424-5p	MSL1	339287	ENSG00000188895	HITS-CLIP	Functional MTI (Weak)	24906430	validated
915	mirtarbase	MIMAT0001341	hsa-miR-424-5p	ZNF284	342909	ENSG00000186026	HITS-CLIP	Functional MTI (Weak)	27418678	validated
916	mirtarbase	MIMAT0001341	hsa-miR-424-5p	XKR7	343702	ENSG00000260903	PAR-CLIP	Functional MTI (Weak)	20371350	validated
917	mirtarbase	MIMAT0001341	hsa-miR-424-5p	ZNF391	346157	ENSG00000124613	PAR-CLIP	Functional MTI (Weak)	20371350	validated
918	mirtarbase	MIMAT0001341	hsa-miR-424-5p	ANKRD36	375248	ENSG00000135976	HITS-CLIP	Functional MTI (Weak)	23824327	validated
919	mirtarbase	MIMAT0001341	hsa-miR-424-5p	RAB15	376267	ENSG00000139998	HITS-CLIP	Functional MTI (Weak)	19536157	validated
920	mirtarbase	MIMAT0001341	hsa-miR-424-5p	TMEM189	387521	ENSG00000240849	PAR-CLIP	Functional MTI (Weak)	23592263	validated
921	mirtarbase	MIMAT0001341	hsa-miR-424-5p	TMEM189	387521	ENSG00000240849	PAR-CLIP	Functional MTI (Weak)	23446348	validated
922	mirtarbase	MIMAT0001341	hsa-miR-424-5p	TMEM189	387521	ENSG00000240849	PAR-CLIP	Functional MTI (Weak)	21572407	validated
923	mirtarbase	MIMAT0001341	hsa-miR-424-5p	TMEM189	387521	ENSG00000240849	PAR-CLIP	Functional MTI (Weak)	20371350	validated
924	mirtarbase	MIMAT0001341	hsa-miR-424-5p	TMEM189	387521	ENSG00000240849	PAR-CLIP	Functional MTI (Weak)	26701625	validated
925	mirtarbase	MIMAT0001341	hsa-miR-424-5p	TMEM189	387521	ENSG00000240849	PAR-CLIP	Functional MTI (Weak)	27292025	validated
926	mirtarbase	MIMAT0001341	hsa-miR-424-5p	TMEM189-UBE2V1	387522	ENSG00000124208	PAR-CLIP	Functional MTI (Weak)	23592263	validated
927	mirtarbase	MIMAT0001341	hsa-miR-424-5p	TMEM189-UBE2V1	387522	ENSG00000124208	PAR-CLIP	Functional MTI (Weak)	23446348	validated
928	mirtarbase	MIMAT0001341	hsa-miR-424-5p	TMEM189-UBE2V1	387522	ENSG00000124208	PAR-CLIP	Functional MTI (Weak)	21572407	validated
929	mirtarbase	MIMAT0001341	hsa-miR-424-5p	TMEM189-UBE2V1	387522	ENSG00000124208	PAR-CLIP	Functional MTI (Weak)	20371350	validated
930	mirtarbase	MIMAT0001341	hsa-miR-424-5p	TMEM189-UBE2V1	387522	ENSG00000124208	PAR-CLIP	Functional MTI (Weak)	26701625	validated
931	mirtarbase	MIMAT0001341	hsa-miR-424-5p	TMEM189-UBE2V1	387522	ENSG00000124208	PAR-CLIP	Functional MTI (Weak)	27292025	validated
932	mirtarbase	MIMAT0001341	hsa-miR-424-5p	LAMTOR4	389541	ENSG00000188186	CLASH	Functional MTI (Weak)	23622248	validated
933	mirtarbase	MIMAT0001341	hsa-miR-424-5p	C1orf226	400793	ENSG00000239887	PAR-CLIP	Functional MTI (Weak)	23592263	validated
934	mirtarbase	MIMAT0001341	hsa-miR-424-5p	ZBTB34	403341	ENSG00000177125	PAR-CLIP	Functional MTI (Weak)	23446348	validated
935	mirtarbase	MIMAT0001341	hsa-miR-424-5p	CCDC88C	440193	ENSG00000015133	PAR-CLIP	Functional MTI (Weak)	20371350	validated
936	mirtarbase	MIMAT0001341	hsa-miR-424-5p	ATXN7L3B	552889	ENSG00000253719	PAR-CLIP	Functional MTI (Weak)	23592263	validated
937	mirtarbase	MIMAT0001341	hsa-miR-424-5p	ATXN7L3B	552889	ENSG00000253719	PAR-CLIP	Functional MTI (Weak)	20371350	validated
938	mirtarbase	MIMAT0001341	hsa-miR-424-5p	FAM229B	619208	ENSG00000203778	PAR-CLIP	Functional MTI (Weak)	21572407	validated
939	mirtarbase	MIMAT0001341	hsa-miR-424-5p	ZNF704	619279	ENSG00000164684	PAR-CLIP	Functional MTI (Weak)	21572407	validated
940	mirtarbase	MIMAT0001341	hsa-miR-424-5p	SLC35E2B	728661	ENSG00000189339	HITS-CLIP	Functional MTI (Weak)	19536157	validated
941	mirtarbase	MIMAT0001341	hsa-miR-424-5p	POM121C	100101267	ENSG00000272391	PAR-CLIP	Functional MTI (Weak)	23446348	validated
942	mirtarbase	MIMAT0001341	hsa-miR-424-5p	HSPE1-MOB4	100529241	ENSG00000270757	PAR-CLIP	Functional MTI (Weak)	24398324	validated
943	mirtarbase	MIMAT0001341	hsa-miR-424-5p	HSPE1-MOB4	100529241	ENSG00000270757	PAR-CLIP	Functional MTI (Weak)	23446348	validated
944	mirtarbase	MIMAT0001341	hsa-miR-424-5p	HSPE1-MOB4	100529241	ENSG00000270757	PAR-CLIP	Functional MTI (Weak)	21572407	validated
945	mirtarbase	MIMAT0001341	hsa-miR-424-5p	HSPE1-MOB4	100529241	ENSG00000270757	PAR-CLIP	Functional MTI (Weak)	20371350	validated
946	tarbase	MIMAT0001341	hsa-miR-424-5p	FUCA2	2519	ENSG00000001036	Degradome sequencing	positive		validated
947	tarbase	MIMAT0001341	hsa-miR-424-5p	ENPP4	22875	ENSG00000001561	Degradome sequencing	positive		validated
948	tarbase	MIMAT0001341	hsa-miR-424-5p	CYP51A1	1595	ENSG00000001630	Degradome sequencing//Degradome sequencing	positive		validated
949	tarbase	MIMAT0001341	hsa-miR-424-5p	KRIT1	889	ENSG00000001631	Degradome sequencing//Degradome sequencing	positive		validated
950	tarbase	MIMAT0001341	hsa-miR-424-5p	SNX11	29916	ENSG00000002919	Degradome sequencing	positive		validated
951	tarbase	MIMAT0001341	hsa-miR-424-5p	M6PR	4074	ENSG00000003056	Degradome sequencing	positive		validated
952	tarbase	MIMAT0001341	hsa-miR-424-5p	CYP26B1	56603	ENSG00000003137	Degradome sequencing	positive		validated
953	tarbase	MIMAT0001341	hsa-miR-424-5p	TFPI	7035	ENSG00000003436	Degradome sequencing	positive		validated
954	tarbase	MIMAT0001341	hsa-miR-424-5p	RBM5	10181	ENSG00000003756	Degradome sequencing	positive		validated
955	tarbase	MIMAT0001341	hsa-miR-424-5p	SLC7A2	6542	ENSG00000003989	Degradome sequencing	positive		validated
956	tarbase	MIMAT0001341	hsa-miR-424-5p	SARM1	23098	ENSG00000004139	Degradome sequencing	positive		validated
957	tarbase	MIMAT0001341	hsa-miR-424-5p	POLDIP2	26073	ENSG00000004142	Degradome sequencing	positive		validated
958	tarbase	MIMAT0001341	hsa-miR-424-5p	RBM6	10180	ENSG00000004534	Degradome sequencing	positive		validated
959	tarbase	MIMAT0001341	hsa-miR-424-5p	UPF1	5976	ENSG00000005007	Degradome sequencing	positive		validated
960	tarbase	MIMAT0001341	hsa-miR-424-5p	DHX33	56919	ENSG00000005100	Degradome sequencing//Degradome sequencing//Degradome sequencing	positive		validated
961	tarbase	MIMAT0001341	hsa-miR-424-5p	KMT2E	55904	ENSG00000005483	Degradome sequencing//Degradome sequencing	positive		validated
962	tarbase	MIMAT0001341	hsa-miR-424-5p	MYCBP2	23077	ENSG00000005810	Degradome sequencing	positive		validated
963	tarbase	MIMAT0001341	hsa-miR-424-5p	LAMP2	3920	ENSG00000005893	Degradome sequencing//Degradome sequencing//Degradome sequencing//Degradome sequencing//Degradome sequencing//Degradome sequencing//Degradome sequencing//Degrad	positive		validated
964	tarbase	MIMAT0001341	hsa-miR-424-5p	GDE1	51573	ENSG00000006007	Degradome sequencing//Degradome sequencing	positive		validated
965	tarbase	MIMAT0001341	hsa-miR-424-5p	OSBPL7	114881	ENSG00000006025	Degradome sequencing	positive		validated
966	tarbase	MIMAT0001341	hsa-miR-424-5p	AP2B1	163	ENSG00000006125	Degradome sequencing	positive		validated
967	tarbase	MIMAT0001341	hsa-miR-424-5p	TNFRSF12A	51330	ENSG00000006327	Degradome sequencing	positive		validated
968	tarbase	MIMAT0001341	hsa-miR-424-5p	MAP3K9	4293	ENSG00000006432	Degradome sequencing	positive		validated
969	tarbase	MIMAT0001341	hsa-miR-424-5p	ETV1	2115	ENSG00000006468	Degradome sequencing	positive		validated
970	tarbase	MIMAT0001341	hsa-miR-424-5p	AGK	55750	ENSG00000006530	Degradome sequencing	positive		validated
971	tarbase	MIMAT0001341	hsa-miR-424-5p	FARP2	9855	ENSG00000006607	Degradome sequencing	positive		validated
972	tarbase	MIMAT0001341	hsa-miR-424-5p	GTF2IRD1	9569	ENSG00000006704	Degradome sequencing	positive		validated
973	tarbase	MIMAT0001341	hsa-miR-424-5p	PAFAH1B1	5048	ENSG00000007168	Degradome sequencing//Degradome sequencing//Degradome sequencing//Degradome sequencing//Degradome sequencing//Degradome sequencing	positive		validated
974	tarbase	MIMAT0001341	hsa-miR-424-5p	DNAH9	1770	ENSG00000007174	Degradome sequencing	positive		validated
975	tarbase	MIMAT0001341	hsa-miR-424-5p	KIAA0100	9703	ENSG00000007202	Degradome sequencing//Degradome sequencing	positive		validated
976	tarbase	MIMAT0001341	hsa-miR-424-5p	CRAMP1	57585	ENSG00000007545	Degradome sequencing	positive		validated
977	tarbase	MIMAT0001341	hsa-miR-424-5p	MYLIP	29116	ENSG00000007944	Degradome sequencing	positive		validated
978	tarbase	MIMAT0001341	hsa-miR-424-5p	PSMB1	5689	ENSG00000008018	Degradome sequencing	positive		validated
979	tarbase	MIMAT0001341	hsa-miR-424-5p	SYPL1	6856	ENSG00000008282	Degradome sequencing//Degradome sequencing//Degradome sequencing//Degradome sequencing//Degradome sequencing//Degradome sequencing//Degradome sequencing//Degrad	positive		validated
980	tarbase	MIMAT0001341	hsa-miR-424-5p	CYB561	1534	ENSG00000008283	Degradome sequencing	positive		validated
981	tarbase	MIMAT0001341	hsa-miR-424-5p	ST3GAL1	6482	ENSG00000008513	Degradome sequencing	positive		validated
982	tarbase	MIMAT0001341	hsa-miR-424-5p	CSDE1	7812	ENSG00000009307	Degradome sequencing//Degradome sequencing//Degradome sequencing//Degradome sequencing	positive		validated
983	tarbase	MIMAT0001341	hsa-miR-424-5p	UBE3C	9690	ENSG00000009335	Degradome sequencing//Degradome sequencing	positive		validated
984	tarbase	MIMAT0001341	hsa-miR-424-5p	REV3L	5980	ENSG00000009413	Degradome sequencing//Degradome sequencing//Degradome sequencing	positive		validated
985	tarbase	MIMAT0001341	hsa-miR-424-5p	VTA1	51534	ENSG00000009844	Degradome sequencing//Degradome sequencing//Degradome sequencing	positive		validated
986	tarbase	MIMAT0001341	hsa-miR-424-5p	BAZ1B	9031	ENSG00000009954	Degradome sequencing	positive		validated
987	tarbase	MIMAT0001341	hsa-miR-424-5p	SPRTN	83932	ENSG00000010072	Degradome sequencing//Degradome sequencing	positive		validated
988	tarbase	MIMAT0001341	hsa-miR-424-5p	NCAPD2	9918	ENSG00000010292	Degradome sequencing//Degradome sequencing//Degradome sequencing	positive		validated
989	tarbase	MIMAT0001341	hsa-miR-424-5p	LYPLA2	11313	ENSG00000011009	Degradome sequencing	positive		validated
990	tarbase	MIMAT0001341	hsa-miR-424-5p	RNF216	54476	ENSG00000011275	Degradome sequencing	positive		validated
991	tarbase	MIMAT0001341	hsa-miR-424-5p	PLAUR	5329	ENSG00000011422	Degradome sequencing	positive		validated
992	tarbase	MIMAT0001341	hsa-miR-424-5p	ANLN	54443	ENSG00000011426	Degradome sequencing//Degradome sequencing	positive		validated
993	tarbase	MIMAT0001341	hsa-miR-424-5p			ENSG00000011454	Degradome sequencing	positive		validated
994	tarbase	MIMAT0001341	hsa-miR-424-5p	ELOVL5	60481	ENSG00000012660	Degradome sequencing//Degradome sequencing	positive		validated
995	tarbase	MIMAT0001341	hsa-miR-424-5p	SLC25A39	51629	ENSG00000013306	Degradome sequencing	positive		validated
996	tarbase	MIMAT0001341	hsa-miR-424-5p	DNASE1L1	1774	ENSG00000013563	Degradome sequencing	positive		validated
997	tarbase	MIMAT0001341	hsa-miR-424-5p	MDH1	4190	ENSG00000014641	Degradome sequencing//Degradome sequencing	positive		validated
998	tarbase	MIMAT0001341	hsa-miR-424-5p	CCDC88C	440193	ENSG00000015133	Degradome sequencing//Degradome sequencing//Degradome sequencing	positive		validated
999	tarbase	MIMAT0001341	hsa-miR-424-5p	MATR3	9782	ENSG00000015479	Degradome sequencing	positive		validated
1000	tarbase	MIMAT0001341	hsa-miR-424-5p	XYLT2	64132	ENSG00000015532	Degradome sequencing	positive		validated
1001	tarbase	MIMAT0001341	hsa-miR-424-5p	NUDCD3	23386	ENSG00000015676	Degradome sequencing	positive		validated
1002	tarbase	MIMAT0001341	hsa-miR-424-5p	CLCA1	1179	ENSG00000016490	Degradome sequencing	positive		validated
1003	tarbase	MIMAT0001341	hsa-miR-424-5p	HGF	3082	ENSG00000019991	Degradome sequencing	positive		validated
1004	tarbase	MIMAT0001341	hsa-miR-424-5p	AQR	9716	ENSG00000021776	Degradome sequencing	positive		validated
1005	tarbase	MIMAT0001341	hsa-miR-424-5p	RNH1	6050	ENSG00000023191	Degradome sequencing//Degradome sequencing	positive		validated
1006	tarbase	MIMAT0001341	hsa-miR-424-5p	AKAP11	11215	ENSG00000023516	Degradome sequencing	positive		validated
1007	tarbase	MIMAT0001341	hsa-miR-424-5p	RRAGD	58528	ENSG00000025039	Degradome sequencing	positive		validated
1008	tarbase	MIMAT0001341	hsa-miR-424-5p	PHF20	51230	ENSG00000025293	Degradome sequencing	positive		validated
1009	tarbase	MIMAT0001341	hsa-miR-424-5p	POU2F2	5452	ENSG00000028277	Degradome sequencing	negative		validated
1010	tarbase	MIMAT0001341	hsa-miR-424-5p	TBPL1	9519	ENSG00000028839	Degradome sequencing//Degradome sequencing//Degradome sequencing//Degradome sequencing//Degradome sequencing	positive		validated
1011	tarbase	MIMAT0001341	hsa-miR-424-5p	SLC39A9	55334	ENSG00000029364	Degradome sequencing	positive		validated
1012	tarbase	MIMAT0001341	hsa-miR-424-5p	NUP160	23279	ENSG00000030066	Degradome sequencing	positive		validated
1013	tarbase	MIMAT0001341	hsa-miR-424-5p	GRN	2896	ENSG00000030582	Degradome sequencing	positive		validated
1014	tarbase	MIMAT0001341	hsa-miR-424-5p	ABCF2	10061	ENSG00000033050	Degradome sequencing	positive		validated
1015	tarbase	MIMAT0001341	hsa-miR-424-5p	PIAS1	8554	ENSG00000033800	Degradome sequencing	positive		validated
1016	tarbase	MIMAT0001341	hsa-miR-424-5p	PIAS1	8554	ENSG00000033800	Degradome sequencing	negative		validated
1017	tarbase	MIMAT0001341	hsa-miR-424-5p	SLC4A7	9497	ENSG00000033867	Degradome sequencing//Degradome sequencing	positive		validated
1018	tarbase	MIMAT0001341	hsa-miR-424-5p	ADSS2	159	ENSG00000035687	Degradome sequencing//Degradome sequencing//Degradome sequencing//Degradome sequencing//Degradome sequencing//Degradome sequencing	positive		validated
1019	tarbase	MIMAT0001341	hsa-miR-424-5p	TIMP2	7077	ENSG00000035862	Degradome sequencing//Degradome sequencing//Degradome sequencing	positive		validated
1020	tarbase	MIMAT0001341	hsa-miR-424-5p	PI4K2B	55300	ENSG00000038210	Degradome sequencing	positive		validated
1021	tarbase	MIMAT0001341	hsa-miR-424-5p	MTREX	23517	ENSG00000039123	Degradome sequencing	positive		validated
1022	tarbase	MIMAT0001341	hsa-miR-424-5p	PHF23	79142	ENSG00000040633	Degradome sequencing	positive		validated
1023	tarbase	MIMAT0001341	hsa-miR-424-5p	INPP4A	3631	ENSG00000040933	Degradome sequencing	positive		validated
1024	tarbase	MIMAT0001341	hsa-miR-424-5p	TNC	3371	ENSG00000041982	Degradome sequencing//Degradome sequencing	positive		validated
1025	tarbase	MIMAT0001341	hsa-miR-424-5p	CAPG	822	ENSG00000042493	Degradome sequencing	positive		validated
1026	tarbase	MIMAT0001341	hsa-miR-424-5p	AP2S1	1175	ENSG00000042753	Degradome sequencing//Degradome sequencing	positive		validated
1027	tarbase	MIMAT0001341	hsa-miR-424-5p	DCUN1D1	54165	ENSG00000043093	Degradome sequencing	positive		validated
1028	tarbase	MIMAT0001341	hsa-miR-424-5p	JADE2	23338	ENSG00000043143	Degradome sequencing	positive		validated
1029	tarbase	MIMAT0001341	hsa-miR-424-5p	HSPA5	3309	ENSG00000044574	Degradome sequencing//Degradome sequencing//Degradome sequencing//Degradome sequencing//Degradome sequencing	positive		validated
1030	tarbase	MIMAT0001341	hsa-miR-424-5p	MAP4	4134	ENSG00000047849	Degradome sequencing	positive		validated
1031	tarbase	MIMAT0001341	hsa-miR-424-5p	RRM2B	50484	ENSG00000048392	Degradome sequencing//Degradome sequencing	positive		validated
1032	tarbase	MIMAT0001341	hsa-miR-424-5p	ZNF800	168850	ENSG00000048405	Degradome sequencing	positive		validated
1033	tarbase	MIMAT0001341	hsa-miR-424-5p	RSF1	51773	ENSG00000048649	Degradome sequencing	positive		validated
1034	tarbase	MIMAT0001341	hsa-miR-424-5p	FAM120A	23196	ENSG00000048828	Degradome sequencing//Degradome sequencing//Degradome sequencing	positive		validated
1035	tarbase	MIMAT0001341	hsa-miR-424-5p	JKAMP	51528	ENSG00000050130	Degradome sequencing	positive		validated
1036	tarbase	MIMAT0001341	hsa-miR-424-5p	PIK3CB	5291	ENSG00000051382	Degradome sequencing	positive		validated
1037	tarbase	MIMAT0001341	hsa-miR-424-5p	PLEKHA5	54477	ENSG00000052126	Degradome sequencing	positive		validated
1038	tarbase	MIMAT0001341	hsa-miR-424-5p	RRP12	23223	ENSG00000052749	Degradome sequencing	positive		validated
1039	tarbase	MIMAT0001341	hsa-miR-424-5p	TTC17	55761	ENSG00000052841	Degradome sequencing	positive		validated
1040	tarbase	MIMAT0001341	hsa-miR-424-5p	FOXN3	1112	ENSG00000053254	Degradome sequencing	positive		validated
1041	tarbase	MIMAT0001341	hsa-miR-424-5p	KIF1B	23095	ENSG00000054523	Degradome sequencing	positive		validated
1042	tarbase	MIMAT0001341	hsa-miR-424-5p	RELT	84957	ENSG00000054967	Degradome sequencing	positive		validated
1043	tarbase	MIMAT0001341	hsa-miR-424-5p	KCNH2	3757	ENSG00000055118	Degradome sequencing	positive		validated
1044	tarbase	MIMAT0001341	hsa-miR-424-5p	EIF2AK2	5610	ENSG00000055332	Degradome sequencing	positive		validated
1045	tarbase	MIMAT0001341	hsa-miR-424-5p	AC022966.1	57602	ENSG00000055483	Degradome sequencing	positive		validated
1046	tarbase	MIMAT0001341	hsa-miR-424-5p	KMT2C	58508	ENSG00000055609	Degradome sequencing	positive		validated
1047	tarbase	MIMAT0001341	hsa-miR-424-5p	PUM2	23369	ENSG00000055917	Degradome sequencing	positive		validated
1048	tarbase	MIMAT0001341	hsa-miR-424-5p	ZFR	51663	ENSG00000056097	Degradome sequencing	positive		validated
1049	tarbase	MIMAT0001341	hsa-miR-424-5p	DCBLD2	131566	ENSG00000057019	Degradome sequencing	positive		validated
1050	tarbase	MIMAT0001341	hsa-miR-424-5p	SOAT1	6646	ENSG00000057252	Degradome sequencing	positive		validated
1051	tarbase	MIMAT0001341	hsa-miR-424-5p	GDI2	2665	ENSG00000057608	Degradome sequencing	positive		validated
1052	tarbase	MIMAT0001341	hsa-miR-424-5p	PRDM1	639	ENSG00000057657	Degradome sequencing	negative		validated
1053	tarbase	MIMAT0001341	hsa-miR-424-5p	PPP1R12A	4659	ENSG00000058272	Degradome sequencing	positive		validated
1054	tarbase	MIMAT0001341	hsa-miR-424-5p	ZC3H11A	9877	ENSG00000058673	Degradome sequencing	positive		validated
1055	tarbase	MIMAT0001341	hsa-miR-424-5p	CDK17	5128	ENSG00000059758	Degradome sequencing//Degradome sequencing	positive		validated
1056	tarbase	MIMAT0001341	hsa-miR-424-5p	SLC2A3	6515	ENSG00000059804	Degradome sequencing//Degradome sequencing	positive		validated
1057	tarbase	MIMAT0001341	hsa-miR-424-5p	PSD	5662	ENSG00000059915	Degradome sequencing	positive		validated
1058	tarbase	MIMAT0001341	hsa-miR-424-5p	WNK1	65125	ENSG00000060237	Degradome sequencing	positive		validated
1059	tarbase	MIMAT0001341	hsa-miR-424-5p	OGFR	11054	ENSG00000060491	Degradome sequencing	positive		validated
1060	tarbase	MIMAT0001341	hsa-miR-424-5p	BCAT1	586	ENSG00000060982	Degradome sequencing	positive		validated
1061	tarbase	MIMAT0001341	hsa-miR-424-5p	NCKAP1	10787	ENSG00000061676	Degradome sequencing//Degradome sequencing	positive		validated
1062	tarbase	MIMAT0001341	hsa-miR-424-5p	MRPS35	60488	ENSG00000061794	Degradome sequencing	positive		validated
1063	tarbase	MIMAT0001341	hsa-miR-424-5p	TNK2	10188	ENSG00000061938	Degradome sequencing//Degradome sequencing//Degradome sequencing//Degradome sequencing	positive		validated
1064	tarbase	MIMAT0001341	hsa-miR-424-5p	MON2	23041	ENSG00000061987	Degradome sequencing	positive		validated
1065	tarbase	MIMAT0001341	hsa-miR-424-5p	RPL18	6141	ENSG00000063177	Degradome sequencing	positive		validated
1066	tarbase	MIMAT0001341	hsa-miR-424-5p	U2AF2	11338	ENSG00000063244	Degradome sequencing	positive		validated
1067	tarbase	MIMAT0001341	hsa-miR-424-5p	EPN1	29924	ENSG00000063245	Degradome sequencing	positive		validated
1068	tarbase	MIMAT0001341	hsa-miR-424-5p	CDON	50937	ENSG00000064309	Degradome sequencing	positive		validated
1069	tarbase	MIMAT0001341	hsa-miR-424-5p	HIPK2	28996	ENSG00000064393	Degradome sequencing//Degradome sequencing//Degradome sequencing	positive		validated
1070	tarbase	MIMAT0001341	hsa-miR-424-5p	TNPO3	23534	ENSG00000064419	Degradome sequencing//Degradome sequencing	positive		validated
1071	tarbase	MIMAT0001341	hsa-miR-424-5p	SLC12A2	6558	ENSG00000064651	Degradome sequencing	positive		validated
1072	tarbase	MIMAT0001341	hsa-miR-424-5p	ANKS1A	23294	ENSG00000064999	Degradome sequencing	positive		validated
1073	tarbase	MIMAT0001341	hsa-miR-424-5p	AP3D1	8943	ENSG00000065000	Degradome sequencing	positive		validated
1074	tarbase	MIMAT0001341	hsa-miR-424-5p	GNAI3	2773	ENSG00000065135	Degradome sequencing	positive		validated
1075	tarbase	MIMAT0001341	hsa-miR-424-5p	IPO5	3843	ENSG00000065150	Degradome sequencing	positive		validated
1076	tarbase	MIMAT0001341	hsa-miR-424-5p	SPEN	23013	ENSG00000065526	Degradome sequencing	positive		validated
1077	tarbase	MIMAT0001341	hsa-miR-424-5p	PACC1	55248	ENSG00000065600	Degradome sequencing//Degradome sequencing//Degradome sequencing	positive		validated
1078	tarbase	MIMAT0001341	hsa-miR-424-5p	ASB1	51665	ENSG00000065802	Degradome sequencing	positive		validated
1079	tarbase	MIMAT0001341	hsa-miR-424-5p	ZFAT	57623	ENSG00000066827	Degradome sequencing	positive		validated
1080	tarbase	MIMAT0001341	hsa-miR-424-5p	TNFRSF1A	7132	ENSG00000067182	Degradome sequencing	positive		validated
1081	tarbase	MIMAT0001341	hsa-miR-424-5p	PKM	5315	ENSG00000067225	Degradome sequencing//Degradome sequencing//Degradome sequencing	positive		validated
1082	tarbase	MIMAT0001341	hsa-miR-424-5p	DHX8	1659	ENSG00000067596	Degradome sequencing	positive		validated
1083	tarbase	MIMAT0001341	hsa-miR-424-5p	CBFB	865	ENSG00000067955	Degradome sequencing	positive		validated
1084	tarbase	MIMAT0001341	hsa-miR-424-5p	HEATR6	63897	ENSG00000068097	Degradome sequencing	positive		validated
1085	tarbase	MIMAT0001341	hsa-miR-424-5p	ACSL4	2182	ENSG00000068366	Degradome sequencing	positive		validated
1086	tarbase	MIMAT0001341	hsa-miR-424-5p	INPP5A	3632	ENSG00000068383	Degradome sequencing	positive		validated
1087	tarbase	MIMAT0001341	hsa-miR-424-5p	REEP1	65055	ENSG00000068615	Degradome sequencing	positive		validated
1088	tarbase	MIMAT0001341	hsa-miR-424-5p	POLR1A	25885	ENSG00000068654	Degradome sequencing	positive		validated
1089	tarbase	MIMAT0001341	hsa-miR-424-5p	LAPTM4A	9741	ENSG00000068697	Degradome sequencing	positive		validated
1090	tarbase	MIMAT0001341	hsa-miR-424-5p	NUCKS1	64710	ENSG00000069275	Degradome sequencing//Degradome sequencing//Degradome sequencing//Degradome sequencing//Degradome sequencing//Degradome sequencing//Degradome sequencing//Degrad	positive		validated
1091	tarbase	MIMAT0001341	hsa-miR-424-5p	RORA	6095	ENSG00000069667	Degradome sequencing	positive		validated
1092	tarbase	MIMAT0001341	hsa-miR-424-5p	TGFBR3	7049	ENSG00000069702	Degradome sequencing	positive		validated
1093	tarbase	MIMAT0001341	hsa-miR-424-5p	ATP1B3	483	ENSG00000069849	Degradome sequencing	positive		validated
1094	tarbase	MIMAT0001341	hsa-miR-424-5p	MAPK6	5597	ENSG00000069956	Degradome sequencing	positive		validated
1095	tarbase	MIMAT0001341	hsa-miR-424-5p	PTPN3	5774	ENSG00000070159	Degradome sequencing//Degradome sequencing	positive		validated
1096	tarbase	MIMAT0001341	hsa-miR-424-5p	DGCR2	9993	ENSG00000070413	Degradome sequencing	positive		validated
1097	tarbase	MIMAT0001341	hsa-miR-424-5p	MNT	4335	ENSG00000070444	Degradome sequencing//Degradome sequencing	positive		validated
1098	tarbase	MIMAT0001341	hsa-miR-424-5p	NDST1	3340	ENSG00000070614	Degradome sequencing//Degradome sequencing	positive		validated
1099	tarbase	MIMAT0001341	hsa-miR-424-5p	ASNS	440	ENSG00000070669	Degradome sequencing//Degradome sequencing	positive		validated
1100	tarbase	MIMAT0001341	hsa-miR-424-5p	PABPC1	26986	ENSG00000070756	Degradome sequencing	positive		validated
1101	tarbase	MIMAT0001341	hsa-miR-424-5p	CDC42	998	ENSG00000070831	Degradome sequencing//Degradome sequencing//Degradome sequencing	positive		validated
1102	tarbase	MIMAT0001341	hsa-miR-424-5p	OSBPL3	26031	ENSG00000070882	Degradome sequencing	positive		validated
1103	tarbase	MIMAT0001341	hsa-miR-424-5p	ATP2B1	490	ENSG00000070961	Degradome sequencing//Degradome sequencing//Degradome sequencing//Degradome sequencing	positive		validated
1104	tarbase	MIMAT0001341	hsa-miR-424-5p	MGAT4A	11320	ENSG00000071073	Degradome sequencing	positive		validated
1105	tarbase	MIMAT0001341	hsa-miR-424-5p	TCF3	6929	ENSG00000071564	Degradome sequencing	positive		validated
1106	tarbase	MIMAT0001341	hsa-miR-424-5p	MBD3	53615	ENSG00000071655	Degradome sequencing//Degradome sequencing	positive		validated
1107	tarbase	MIMAT0001341	hsa-miR-424-5p	ADGRL1	22859	ENSG00000072071	Degradome sequencing	positive		validated
1108	tarbase	MIMAT0001341	hsa-miR-424-5p	SREBF1	6720	ENSG00000072310	Degradome sequencing	positive		validated
1109	tarbase	MIMAT0001341	hsa-miR-424-5p	SCARB1	949	ENSG00000073060	Degradome sequencing	positive		validated
1110	tarbase	MIMAT0001341	hsa-miR-424-5p	ADAM11	4185	ENSG00000073670	Degradome sequencing	positive		validated
1111	tarbase	MIMAT0001341	hsa-miR-424-5p	FERMT2	10979	ENSG00000073712	Degradome sequencing	positive		validated
1112	tarbase	MIMAT0001341	hsa-miR-424-5p	PTGS2	5743	ENSG00000073756	Degradome sequencing	positive		validated
1113	tarbase	MIMAT0001341	hsa-miR-424-5p	NSF	4905	ENSG00000073969	Degradome sequencing//Degradome sequencing	positive		validated
1114	tarbase	MIMAT0001341	hsa-miR-424-5p	GLI2	2736	ENSG00000074047	Degradome sequencing//Degradome sequencing	positive		validated
1115	tarbase	MIMAT0001341	hsa-miR-424-5p	CLASP1	23332	ENSG00000074054	Degradome sequencing//Degradome sequencing//Degradome sequencing	positive		validated
1116	tarbase	MIMAT0001341	hsa-miR-424-5p	CLNS1A	1207	ENSG00000074201	Degradome sequencing//Degradome sequencing	positive		validated
1117	tarbase	MIMAT0001341	hsa-miR-424-5p	DPP8	54878	ENSG00000074603	Degradome sequencing//Degradome sequencing//Degradome sequencing//Degradome sequencing	positive		validated
1118	tarbase	MIMAT0001341	hsa-miR-424-5p	HACD3	51495	ENSG00000074696	Degradome sequencing//Degradome sequencing	positive		validated
1119	tarbase	MIMAT0001341	hsa-miR-424-5p	SRI	6717	ENSG00000075142	Degradome sequencing	positive		validated
1120	tarbase	MIMAT0001341	hsa-miR-424-5p	GTSE1	51512	ENSG00000075218	Degradome sequencing//Degradome sequencing	positive		validated
1121	tarbase	MIMAT0001341	hsa-miR-424-5p	SLC25A3	5250	ENSG00000075415	Degradome sequencing//Degradome sequencing	positive		validated
1122	tarbase	MIMAT0001341	hsa-miR-424-5p	FNDC3B	64778	ENSG00000075420	Degradome sequencing	positive		validated
1123	tarbase	MIMAT0001341	hsa-miR-424-5p	FOSL2	2355	ENSG00000075426	Degradome sequencing//Degradome sequencing//Degradome sequencing//Degradome sequencing	positive		validated
1124	tarbase	MIMAT0001341	hsa-miR-424-5p	FRYL	285527	ENSG00000075539	Degradome sequencing	positive		validated
1125	tarbase	MIMAT0001341	hsa-miR-424-5p	ACTB	60	ENSG00000075624	Degradome sequencing//Degradome sequencing//Degradome sequencing//Degradome sequencing	positive		validated
1126	tarbase	MIMAT0001341	hsa-miR-424-5p	RAB7A	7879	ENSG00000075785	Degradome sequencing	positive		validated
1127	tarbase	MIMAT0001341	hsa-miR-424-5p	BCAP29	55973	ENSG00000075790	Degradome sequencing	positive		validated
1128	tarbase	MIMAT0001341	hsa-miR-424-5p	KIFAP3	22920	ENSG00000075945	Degradome sequencing//Degradome sequencing//Degradome sequencing//Degradome sequencing	positive		validated
1129	tarbase	MIMAT0001341	hsa-miR-424-5p	BAZ2A	11176	ENSG00000076108	Degradome sequencing//Degradome sequencing	positive		validated
1130	tarbase	MIMAT0001341	hsa-miR-424-5p	UNG	7374	ENSG00000076248	Degradome sequencing//Degradome sequencing	positive		validated
1131	tarbase	MIMAT0001341	hsa-miR-424-5p	PLXNA2	5362	ENSG00000076356	Degradome sequencing	positive		validated
1132	tarbase	MIMAT0001341	hsa-miR-424-5p	PAG1	55824	ENSG00000076641	Degradome sequencing	positive		validated
1133	tarbase	MIMAT0001341	hsa-miR-424-5p	CTTNBP2	83992	ENSG00000077063	Degradome sequencing//Degradome sequencing//Degradome sequencing	positive		validated
1134	tarbase	MIMAT0001341	hsa-miR-424-5p	TM9SF3	56889	ENSG00000077147	Degradome sequencing	positive		validated
1135	tarbase	MIMAT0001341	hsa-miR-424-5p	UBE2T	29089	ENSG00000077152	Degradome sequencing//Degradome sequencing	positive		validated
1136	tarbase	MIMAT0001341	hsa-miR-424-5p	POLD3	10714	ENSG00000077514	Degradome sequencing//Degradome sequencing	positive		validated
1137	tarbase	MIMAT0001341	hsa-miR-424-5p	FGFR1	2260	ENSG00000077782	Degradome sequencing//Degradome sequencing//Degradome sequencing//Degradome sequencing	positive		validated
1138	tarbase	MIMAT0001341	hsa-miR-424-5p	PIAS2	9063	ENSG00000078043	Degradome sequencing	positive		validated
1139	tarbase	MIMAT0001341	hsa-miR-424-5p	PPP2R5C	5527	ENSG00000078304	Degradome sequencing	positive		validated
1140	tarbase	MIMAT0001341	hsa-miR-424-5p	GNB1	2782	ENSG00000078369	Degradome sequencing//Degradome sequencing	positive		validated
1141	tarbase	MIMAT0001341	hsa-miR-424-5p	NRDC	4898	ENSG00000078618	Degradome sequencing	positive		validated
1142	tarbase	MIMAT0001341	hsa-miR-424-5p	TNRC6C	57690	ENSG00000078687	Degradome sequencing	positive		validated
1143	tarbase	MIMAT0001341	hsa-miR-424-5p	ITCH	83737	ENSG00000078747	Degradome sequencing	positive		validated
1144	tarbase	MIMAT0001341	hsa-miR-424-5p	XRCC5	7520	ENSG00000079246	Degradome sequencing	positive		validated
1145	tarbase	MIMAT0001341	hsa-miR-424-5p	REXO1	57455	ENSG00000079313	Degradome sequencing	positive		validated
1146	tarbase	MIMAT0001341	hsa-miR-424-5p	CDC14A	8556	ENSG00000079335	Degradome sequencing//Degradome sequencing	positive		validated
1147	tarbase	MIMAT0001341	hsa-miR-424-5p	CIC	23152	ENSG00000079432	Degradome sequencing	positive		validated
1148	tarbase	MIMAT0001341	hsa-miR-424-5p	CARMIL1	55604	ENSG00000079691	Degradome sequencing	positive		validated
1149	tarbase	MIMAT0001341	hsa-miR-424-5p	EPB41L2	2037	ENSG00000079819	Degradome sequencing	positive		validated
1150	tarbase	MIMAT0001341	hsa-miR-424-5p	KEAP1	9817	ENSG00000079999	Degradome sequencing	positive		validated
1151	tarbase	MIMAT0001341	hsa-miR-424-5p	RFX3	5991	ENSG00000080298	Degradome sequencing	positive		validated
1152	tarbase	MIMAT0001341	hsa-miR-424-5p	SESN1	27244	ENSG00000080546	Degradome sequencing//Degradome sequencing//Degradome sequencing	positive		validated
1153	tarbase	MIMAT0001341	hsa-miR-424-5p	COL5A3	50509	ENSG00000080573	Degradome sequencing	positive		validated
1154	tarbase	MIMAT0001341	hsa-miR-424-5p	SRCAP	10847	ENSG00000080603	Degradome sequencing//Degradome sequencing	positive		validated
1155	tarbase	MIMAT0001341	hsa-miR-424-5p	CNOT4	4850	ENSG00000080802	Degradome sequencing//Degradome sequencing//Degradome sequencing//Degradome sequencing	positive		validated
1156	tarbase	MIMAT0001341	hsa-miR-424-5p	CLDND1	56650	ENSG00000080822	Degradome sequencing	positive		validated
1157	tarbase	MIMAT0001341	hsa-miR-424-5p	HSP90AA1	3320	ENSG00000080824	Degradome sequencing//Degradome sequencing	positive		validated
1158	tarbase	MIMAT0001341	hsa-miR-424-5p	RBL1	5933	ENSG00000080839	Degradome sequencing//Degradome sequencing//Degradome sequencing//Degradome sequencing	positive		validated
1159	tarbase	MIMAT0001341	hsa-miR-424-5p	RSBN1	54665	ENSG00000081019	Degradome sequencing//Degradome sequencing	positive		validated
1160	tarbase	MIMAT0001341	hsa-miR-424-5p	ZNF510	22869	ENSG00000081386	Degradome sequencing	positive		validated
1161	tarbase	MIMAT0001341	hsa-miR-424-5p	BZW1	9689	ENSG00000082153	Degradome sequencing//Degradome sequencing//Degradome sequencing	positive		validated
1162	tarbase	MIMAT0001341	hsa-miR-424-5p	CCNT2	905	ENSG00000082258	Degradome sequencing	positive		validated
1163	tarbase	MIMAT0001341	hsa-miR-424-5p	FAM135A	57579	ENSG00000082269	Degradome sequencing	positive		validated
1164	tarbase	MIMAT0001341	hsa-miR-424-5p	TRAF5	7188	ENSG00000082512	Degradome sequencing	positive		validated
1165	tarbase	MIMAT0001341	hsa-miR-424-5p	GSK3B	2932	ENSG00000082701	Degradome sequencing	positive		validated
1166	tarbase	MIMAT0001341	hsa-miR-424-5p	XPO1	7514	ENSG00000082898	Degradome sequencing//Degradome sequencing//Degradome sequencing//Degradome sequencing//Degradome sequencing	positive		validated
1167	tarbase	MIMAT0001341	hsa-miR-424-5p	KAT6A	7994	ENSG00000083168	Degradome sequencing	positive		validated
1168	tarbase	MIMAT0001341	hsa-miR-424-5p	DIS3	22894	ENSG00000083520	Degradome sequencing	positive		validated
1169	tarbase	MIMAT0001341	hsa-miR-424-5p	PDS5B	23047	ENSG00000083642	Degradome sequencing	positive		validated
1170	tarbase	MIMAT0001341	hsa-miR-424-5p	CYLD	1540	ENSG00000083799	Degradome sequencing	positive		validated
1171	tarbase	MIMAT0001341	hsa-miR-424-5p	ZNF264	9422	ENSG00000083844	Degradome sequencing//Degradome sequencing	positive		validated
1172	tarbase	MIMAT0001341	hsa-miR-424-5p	RPS5	6193	ENSG00000083845	Degradome sequencing	positive		validated
1173	tarbase	MIMAT0001341	hsa-miR-424-5p	YTHDC1	91746	ENSG00000083896	Degradome sequencing	positive		validated
1174	tarbase	MIMAT0001341	hsa-miR-424-5p	STARD7	56910	ENSG00000084090	Degradome sequencing	positive		validated
1175	tarbase	MIMAT0001341	hsa-miR-424-5p	REST	5978	ENSG00000084093	Degradome sequencing//Degradome sequencing	positive		validated
1176	tarbase	MIMAT0001341	hsa-miR-424-5p	GSTP1	2950	ENSG00000084207	Degradome sequencing//Degradome sequencing	positive		validated
1177	tarbase	MIMAT0001341	hsa-miR-424-5p	APLP2	334	ENSG00000084234	Degradome sequencing//Degradome sequencing	positive		validated
1178	tarbase	MIMAT0001341	hsa-miR-424-5p	TXLNA	200081	ENSG00000084652	Degradome sequencing//Degradome sequencing//Degradome sequencing//Degradome sequencing	positive		validated
1179	tarbase	MIMAT0001341	hsa-miR-424-5p	MAPRE3	22924	ENSG00000084764	Degradome sequencing	positive		validated
1180	tarbase	MIMAT0001341	hsa-miR-424-5p	PREP	5550	ENSG00000085377	Degradome sequencing	positive		validated
1181	tarbase	MIMAT0001341	hsa-miR-424-5p	SEH1L	81929	ENSG00000085415	Degradome sequencing	positive		validated
1182	tarbase	MIMAT0001341	hsa-miR-424-5p	EPS15	2060	ENSG00000085832	Degradome sequencing	positive		validated
1183	tarbase	MIMAT0001341	hsa-miR-424-5p	MAST2	23139	ENSG00000086015	Degradome sequencing	positive		validated
1184	tarbase	MIMAT0001341	hsa-miR-424-5p	DNAJA1	3301	ENSG00000086061	Degradome sequencing//Degradome sequencing//Degradome sequencing//Degradome sequencing	positive		validated
1185	tarbase	MIMAT0001341	hsa-miR-424-5p	B4GALT1	2683	ENSG00000086062	Degradome sequencing//Degradome sequencing//Degradome sequencing	positive		validated
1186	tarbase	MIMAT0001341	hsa-miR-424-5p	NFX1	4799	ENSG00000086102	Degradome sequencing//Degradome sequencing	positive		validated
1187	tarbase	MIMAT0001341	hsa-miR-424-5p	TMED2	10959	ENSG00000086598	Degradome sequencing//Degradome sequencing	positive		validated
1188	tarbase	MIMAT0001341	hsa-miR-424-5p	ZFAND6	54469	ENSG00000086666	Degradome sequencing//Degradome sequencing//Degradome sequencing	positive		validated
1189	tarbase	MIMAT0001341	hsa-miR-424-5p	HUWE1	10075	ENSG00000086758	Degradome sequencing//Degradome sequencing//Degradome sequencing	positive		validated
1190	tarbase	MIMAT0001341	hsa-miR-424-5p	MTMR2	8898	ENSG00000087053	Degradome sequencing	positive		validated
1191	tarbase	MIMAT0001341	hsa-miR-424-5p	PPP1R15A	23645	ENSG00000087074	Degradome sequencing	positive		validated
1192	tarbase	MIMAT0001341	hsa-miR-424-5p	PIGS	94005	ENSG00000087111	Degradome sequencing	positive		validated
1193	tarbase	MIMAT0001341	hsa-miR-424-5p	ATXN7L3	56970	ENSG00000087152	Degradome sequencing//Degradome sequencing//Degradome sequencing	positive		validated
1194	tarbase	MIMAT0001341	hsa-miR-424-5p	MMP2	4313	ENSG00000087245	Degradome sequencing	positive		validated
1195	tarbase	MIMAT0001341	hsa-miR-424-5p	OGFOD1	55239	ENSG00000087263	Degradome sequencing//Degradome sequencing	positive		validated
1196	tarbase	MIMAT0001341	hsa-miR-424-5p	SF3B2	10992	ENSG00000087365	Degradome sequencing	positive		validated
1197	tarbase	MIMAT0001341	hsa-miR-424-5p	GNAS	2778	ENSG00000087460	Degradome sequencing//Degradome sequencing	positive		validated
1198	tarbase	MIMAT0001341	hsa-miR-424-5p	MAVS	57506	ENSG00000088888	Degradome sequencing	positive		validated
1199	tarbase	MIMAT0001341	hsa-miR-424-5p	BIRC5	332	ENSG00000089685	Degradome sequencing//Degradome sequencing//Degradome sequencing//Degradome sequencing//Degradome sequencing	positive		validated
1200	tarbase	MIMAT0001341	hsa-miR-424-5p	ARHGAP4	393	ENSG00000089820	Degradome sequencing	positive		validated
1201	tarbase	MIMAT0001341	hsa-miR-424-5p	SLC9A1	6548	ENSG00000090020	Degradome sequencing	positive		validated
1202	tarbase	MIMAT0001341	hsa-miR-424-5p	TFAP4	7023	ENSG00000090447	Degradome sequencing	positive		validated
1203	tarbase	MIMAT0001341	hsa-miR-424-5p	DNAJB11	51726	ENSG00000090520	Degradome sequencing//Degradome sequencing	positive		validated
1204	tarbase	MIMAT0001341	hsa-miR-424-5p	P3H2	55214	ENSG00000090530	Degradome sequencing	positive		validated
1205	tarbase	MIMAT0001341	hsa-miR-424-5p	RAB11FIP3	9727	ENSG00000090565	Degradome sequencing	positive		validated
1206	tarbase	MIMAT0001341	hsa-miR-424-5p	AARS1	16	ENSG00000090861	Degradome sequencing//Degradome sequencing	positive		validated
1207	tarbase	MIMAT0001341	hsa-miR-424-5p	KIF4A	24137	ENSG00000090889	Degradome sequencing	positive		validated
1208	tarbase	MIMAT0001341	hsa-miR-424-5p	TNRC6A	27327	ENSG00000090905	Degradome sequencing//Degradome sequencing//Degradome sequencing	positive		validated
1209	tarbase	MIMAT0001341	hsa-miR-424-5p	PLEKHG2	64857	ENSG00000090924	Degradome sequencing	positive		validated
1210	tarbase	MIMAT0001341	hsa-miR-424-5p	DLD	1738	ENSG00000091140	Degradome sequencing//Degradome sequencing	positive		validated
1211	tarbase	MIMAT0001341	hsa-miR-424-5p	CDV3	55573	ENSG00000091527	Degradome sequencing	positive		validated
1212	tarbase	MIMAT0001341	hsa-miR-424-5p	ALKBH5	54890	ENSG00000091542	Degradome sequencing	positive		validated
1213	tarbase	MIMAT0001341	hsa-miR-424-5p	NLRP1	22861	ENSG00000091592	Degradome sequencing//Degradome sequencing	positive		validated
1214	tarbase	MIMAT0001341	hsa-miR-424-5p	ZFHX4	79776	ENSG00000091656	Degradome sequencing//Degradome sequencing	positive		validated
1215	tarbase	MIMAT0001341	hsa-miR-424-5p	TMEM101	84336	ENSG00000091947	Degradome sequencing	positive		validated
1216	tarbase	MIMAT0001341	hsa-miR-424-5p	SUPT16H	11198	ENSG00000092201	Degradome sequencing//Degradome sequencing	positive		validated
1217	tarbase	MIMAT0001341	hsa-miR-424-5p	TOX4	9878	ENSG00000092203	Degradome sequencing//Degradome sequencing	positive		validated
1218	tarbase	MIMAT0001341	hsa-miR-424-5p	AGO1	26523	ENSG00000092847	Degradome sequencing//Degradome sequencing//Degradome sequencing	positive		validated
1219	tarbase	MIMAT0001341	hsa-miR-424-5p	AGO1	26523	ENSG00000092847	Degradome sequencing	negative		validated
1220	tarbase	MIMAT0001341	hsa-miR-424-5p	GPATCH2	55105	ENSG00000092978	Degradome sequencing//Degradome sequencing	positive		validated
1221	tarbase	MIMAT0001341	hsa-miR-424-5p	NUP50	10762	ENSG00000093000	Degradome sequencing	positive		validated
1222	tarbase	MIMAT0001341	hsa-miR-424-5p	COMT	1312	ENSG00000093010	Degradome sequencing//Degradome sequencing	positive		validated
1223	tarbase	MIMAT0001341	hsa-miR-424-5p	ECHDC1	55862	ENSG00000093144	Degradome sequencing//Degradome sequencing	positive		validated
1224	tarbase	MIMAT0001341	hsa-miR-424-5p	LRRFIP2	9209	ENSG00000093167	Degradome sequencing	positive		validated
1225	tarbase	MIMAT0001341	hsa-miR-424-5p	SEC22C	9117	ENSG00000093183	Degradome sequencing	positive		validated
1226	tarbase	MIMAT0001341	hsa-miR-424-5p	CDC23	8697	ENSG00000094880	Degradome sequencing	positive		validated
1227	tarbase	MIMAT0001341	hsa-miR-424-5p	CBX5	23468	ENSG00000094916	Degradome sequencing	positive		validated
1228	tarbase	MIMAT0001341	hsa-miR-424-5p	MAP3K1	4214	ENSG00000095015	Degradome sequencing	positive		validated
1229	tarbase	MIMAT0001341	hsa-miR-424-5p	ARCN1	372	ENSG00000095139	Degradome sequencing	positive		validated
1230	tarbase	MIMAT0001341	hsa-miR-424-5p	EPB41L4B	54566	ENSG00000095203	Degradome sequencing	positive		validated
1231	tarbase	MIMAT0001341	hsa-miR-424-5p	NUP188	23511	ENSG00000095319	Degradome sequencing	positive		validated
1232	tarbase	MIMAT0001341	hsa-miR-424-5p	CRAT	1384	ENSG00000095321	Degradome sequencing	positive		validated
1233	tarbase	MIMAT0001341	hsa-miR-424-5p	BTAF1	9044	ENSG00000095564	Degradome sequencing	positive		validated
1234	tarbase	MIMAT0001341	hsa-miR-424-5p	IL11	3589	ENSG00000095752	Degradome sequencing	positive		validated
1235	tarbase	MIMAT0001341	hsa-miR-424-5p	HSP90AB1	3326	ENSG00000096384	Degradome sequencing//Degradome sequencing//Degradome sequencing	positive		validated
1236	tarbase	MIMAT0001341	hsa-miR-424-5p	CDC5L	988	ENSG00000096401	Degradome sequencing	positive		validated
1237	tarbase	MIMAT0001341	hsa-miR-424-5p	ABL1	25	ENSG00000097007	Degradome sequencing//Degradome sequencing	positive		validated
1238	tarbase	MIMAT0001341	hsa-miR-424-5p	KCNK6	9424	ENSG00000099337	Degradome sequencing	positive		validated
1239	tarbase	MIMAT0001341	hsa-miR-424-5p	FBXL19	54620	ENSG00000099364	Degradome sequencing//Degradome sequencing	positive		validated
1240	tarbase	MIMAT0001341	hsa-miR-424-5p	CIRBP	1153	ENSG00000099622	Degradome sequencing//Degradome sequencing//Degradome sequencing	positive		validated
1241	tarbase	MIMAT0001341	hsa-miR-424-5p	TIMM13	26517	ENSG00000099800	Degradome sequencing	positive		validated
1242	tarbase	MIMAT0001341	hsa-miR-424-5p	MKNK2	2872	ENSG00000099875	Degradome sequencing	positive		validated
1243	tarbase	MIMAT0001341	hsa-miR-424-5p	ZDHHC8	29801	ENSG00000099904	Degradome sequencing	positive		validated
1244	tarbase	MIMAT0001341	hsa-miR-424-5p	CRKL	1399	ENSG00000099942	Degradome sequencing	positive		validated
1245	tarbase	MIMAT0001341	hsa-miR-424-5p	BCL2L13	23786	ENSG00000099968	Degradome sequencing//Degradome sequencing//Degradome sequencing//Degradome sequencing	positive		validated
1246	tarbase	MIMAT0001341	hsa-miR-424-5p	MAPK1	5594	ENSG00000100030	Degradome sequencing//Degradome sequencing	positive		validated
1247	tarbase	MIMAT0001341	hsa-miR-424-5p	PPM1F	9647	ENSG00000100034	Degradome sequencing	positive		validated
1248	tarbase	MIMAT0001341	hsa-miR-424-5p	CARD10	29775	ENSG00000100065	Degradome sequencing	positive		validated
1249	tarbase	MIMAT0001341	hsa-miR-424-5p	SLC25A1	6576	ENSG00000100075	Degradome sequencing	positive		validated
1250	tarbase	MIMAT0001341	hsa-miR-424-5p	HPS4	89781	ENSG00000100099	Degradome sequencing	positive		validated
1251	tarbase	MIMAT0001341	hsa-miR-424-5p	TCF20	6942	ENSG00000100207	Degradome sequencing	positive		validated
1252	tarbase	MIMAT0001341	hsa-miR-424-5p	GTPBP1	9567	ENSG00000100226	Degradome sequencing	positive		validated
1253	tarbase	MIMAT0001341	hsa-miR-424-5p	LMF2	91289	ENSG00000100258	Degradome sequencing//Degradome sequencing	positive		validated
1254	tarbase	MIMAT0001341	hsa-miR-424-5p	RHBDD3	25807	ENSG00000100263	Degradome sequencing//Degradome sequencing	positive		validated
1255	tarbase	MIMAT0001341	hsa-miR-424-5p	RPL3	6122	ENSG00000100316	Degradome sequencing	positive		validated
1256	tarbase	MIMAT0001341	hsa-miR-424-5p	MIEF1	54471	ENSG00000100335	Degradome sequencing	positive		validated
1257	tarbase	MIMAT0001341	hsa-miR-424-5p	MYH9	4627	ENSG00000100345	Degradome sequencing	positive		validated
1258	tarbase	MIMAT0001341	hsa-miR-424-5p	TXN2	25828	ENSG00000100348	Degradome sequencing//Degradome sequencing//Degradome sequencing//Degradome sequencing	positive		validated
1259	tarbase	MIMAT0001341	hsa-miR-424-5p	TNRC6B	23112	ENSG00000100354	Degradome sequencing	positive		validated
1260	tarbase	MIMAT0001341	hsa-miR-424-5p	FAM118A	55007	ENSG00000100376	Degradome sequencing	positive		validated
1261	tarbase	MIMAT0001341	hsa-miR-424-5p	IL2RB	3560	ENSG00000100385	Degradome sequencing//Degradome sequencing//Degradome sequencing//Degradome sequencing//Degradome sequencing//Degradome sequencing	positive		validated
1262	tarbase	MIMAT0001341	hsa-miR-424-5p	RANGAP1	5905	ENSG00000100401	Degradome sequencing//Degradome sequencing	positive		validated
1263	tarbase	MIMAT0001341	hsa-miR-424-5p	DESI1	27351	ENSG00000100418	Degradome sequencing//Degradome sequencing	positive		validated
1264	tarbase	MIMAT0001341	hsa-miR-424-5p	KHNYN	23351	ENSG00000100441	Degradome sequencing	positive		validated
1265	tarbase	MIMAT0001341	hsa-miR-424-5p	SOS2	6655	ENSG00000100485	Degradome sequencing	positive		validated
1266	tarbase	MIMAT0001341	hsa-miR-424-5p	NIN	51199	ENSG00000100503	Degradome sequencing//Degradome sequencing//Degradome sequencing//Degradome sequencing//Degradome sequencing	positive		validated
1267	tarbase	MIMAT0001341	hsa-miR-424-5p	CNIH1	10175	ENSG00000100528	Degradome sequencing//Degradome sequencing	positive		validated
1268	tarbase	MIMAT0001341	hsa-miR-424-5p	TMED8	283578	ENSG00000100580	Degradome sequencing	positive		validated
1269	tarbase	MIMAT0001341	hsa-miR-424-5p	DAAM1	23002	ENSG00000100592	Degradome sequencing	positive		validated
1270	tarbase	MIMAT0001341	hsa-miR-424-5p	PPM1A	5494	ENSG00000100614	Degradome sequencing	positive		validated
1271	tarbase	MIMAT0001341	hsa-miR-424-5p	HIF1A	3091	ENSG00000100644	Degradome sequencing	negative		validated
1272	tarbase	MIMAT0001341	hsa-miR-424-5p	SRSF5	6430	ENSG00000100650	Degradome sequencing	positive		validated
1273	tarbase	MIMAT0001341	hsa-miR-424-5p	DICER1	23405	ENSG00000100697	Degradome sequencing//Degradome sequencing	positive		validated
1274	tarbase	MIMAT0001341	hsa-miR-424-5p	DICER1	23405	ENSG00000100697	Degradome sequencing	negative		validated
1275	tarbase	MIMAT0001341	hsa-miR-424-5p	TRIP11	9321	ENSG00000100815	Degradome sequencing//Degradome sequencing	positive		validated
1276	tarbase	MIMAT0001341	hsa-miR-424-5p	PABPN1	8106	ENSG00000100836	Degradome sequencing//Degradome sequencing	positive		validated
1277	tarbase	MIMAT0001341	hsa-miR-424-5p	ARHGAP5	394	ENSG00000100852	Degradome sequencing	positive		validated
1278	tarbase	MIMAT0001341	hsa-miR-424-5p	DHRS2	10202	ENSG00000100867	Degradome sequencing	positive		validated
1279	tarbase	MIMAT0001341	hsa-miR-424-5p	PROCR	10544	ENSG00000101000	Degradome sequencing	positive		validated
1280	tarbase	MIMAT0001341	hsa-miR-424-5p	GINS1	9837	ENSG00000101003	Degradome sequencing	positive		validated
1281	tarbase	MIMAT0001341	hsa-miR-424-5p	ADNP	23394	ENSG00000101126	Degradome sequencing	positive		validated
1282	tarbase	MIMAT0001341	hsa-miR-424-5p	DNAJC5	80331	ENSG00000101152	Degradome sequencing//Degradome sequencing//Degradome sequencing//Degradome sequencing//Degradome sequencing	positive		validated
1283	tarbase	MIMAT0001341	hsa-miR-424-5p	TCFL5	10732	ENSG00000101190	Degradome sequencing	positive		validated
1284	tarbase	MIMAT0001341	hsa-miR-424-5p	CDC25B	994	ENSG00000101224	Degradome sequencing//Degradome sequencing//Degradome sequencing	positive		validated
1285	tarbase	MIMAT0001341	hsa-miR-424-5p	CDC25B	994	ENSG00000101224	Degradome sequencing	negative		validated
1286	tarbase	MIMAT0001341	hsa-miR-424-5p	ARFRP1	10139	ENSG00000101246	Degradome sequencing//Degradome sequencing	positive		validated
1287	tarbase	MIMAT0001341	hsa-miR-424-5p	CSNK2A1	1457	ENSG00000101266	Degradome sequencing	positive		validated
1288	tarbase	MIMAT0001341	hsa-miR-424-5p	CDS2	8760	ENSG00000101290	Degradome sequencing//Degradome sequencing//Degradome sequencing	positive		validated
1289	tarbase	MIMAT0001341	hsa-miR-424-5p	MANBAL	63905	ENSG00000101363	Degradome sequencing	positive		validated
1290	tarbase	MIMAT0001341	hsa-miR-424-5p	MAPRE1	22919	ENSG00000101367	Degradome sequencing	positive		validated
1291	tarbase	MIMAT0001341	hsa-miR-424-5p	ACOT8	10005	ENSG00000101473	Degradome sequencing	positive		validated
1292	tarbase	MIMAT0001341	hsa-miR-424-5p	USP14	9097	ENSG00000101557	Degradome sequencing//Degradome sequencing	positive		validated
1293	tarbase	MIMAT0001341	hsa-miR-424-5p	MYL12A	10627	ENSG00000101608	Degradome sequencing//Degradome sequencing	positive		validated
1294	tarbase	MIMAT0001341	hsa-miR-424-5p	RNMT	8731	ENSG00000101654	Degradome sequencing	positive		validated
1295	tarbase	MIMAT0001341	hsa-miR-424-5p	SMAD7	4092	ENSG00000101665	Degradome sequencing//Degradome sequencing	positive		validated
1296	tarbase	MIMAT0001341	hsa-miR-424-5p	MIB1	57534	ENSG00000101752	Degradome sequencing//Degradome sequencing	positive		validated
1297	tarbase	MIMAT0001341	hsa-miR-424-5p	NKAP	79576	ENSG00000101882	Degradome sequencing	positive		validated
1298	tarbase	MIMAT0001341	hsa-miR-424-5p	STAG2	10735	ENSG00000101972	Degradome sequencing//Degradome sequencing	positive		validated
1299	tarbase	MIMAT0001341	hsa-miR-424-5p	PLS3	5358	ENSG00000102024	Degradome sequencing//Degradome sequencing	positive		validated
1300	tarbase	MIMAT0001341	hsa-miR-424-5p	SMARCA1	6594	ENSG00000102038	Degradome sequencing	positive		validated
1301	tarbase	MIMAT0001341	hsa-miR-424-5p	PIM2	11040	ENSG00000102096	Degradome sequencing//Degradome sequencing	positive		validated
1302	tarbase	MIMAT0001341	hsa-miR-424-5p	SCML2	10389	ENSG00000102098	Degradome sequencing	positive		validated
1303	tarbase	MIMAT0001341	hsa-miR-424-5p	EMD	2010	ENSG00000102119	Degradome sequencing//Degradome sequencing	positive		validated
1304	tarbase	MIMAT0001341	hsa-miR-424-5p	PGK1	5230	ENSG00000102144	Degradome sequencing	positive		validated
1305	tarbase	MIMAT0001341	hsa-miR-424-5p	UBL4A	8266	ENSG00000102178	Degradome sequencing	positive		validated
1306	tarbase	MIMAT0001341	hsa-miR-424-5p	EEA1	8411	ENSG00000102189	Degradome sequencing	positive		validated
1307	tarbase	MIMAT0001341	hsa-miR-424-5p	CDK16	5127	ENSG00000102225	Degradome sequencing	positive		validated
1308	tarbase	MIMAT0001341	hsa-miR-424-5p	PORCN	64840	ENSG00000102312	Degradome sequencing	positive		validated
1309	tarbase	MIMAT0001341	hsa-miR-424-5p	FNDC3A	22862	ENSG00000102531	Degradome sequencing//Degradome sequencing//Degradome sequencing//Degradome sequencing//Degradome sequencing//Degradome sequencing	positive		validated
1310	tarbase	MIMAT0001341	hsa-miR-424-5p	INTS6	26512	ENSG00000102786	Degradome sequencing	positive		validated
1311	tarbase	MIMAT0001341	hsa-miR-424-5p	TSC22D1	8848	ENSG00000102804	Degradome sequencing	positive		validated
1312	tarbase	MIMAT0001341	hsa-miR-424-5p	CENPT	80152	ENSG00000102901	Degradome sequencing	positive		validated
1313	tarbase	MIMAT0001341	hsa-miR-424-5p	N4BP1	9683	ENSG00000102921	Degradome sequencing//Degradome sequencing//Degradome sequencing//Degradome sequencing//Degradome sequencing//Degradome sequencing//Degradome sequencing//Degrad	positive		validated
1314	tarbase	MIMAT0001341	hsa-miR-424-5p	CTCF	10664	ENSG00000102974	Degradome sequencing	positive		validated
1315	tarbase	MIMAT0001341	hsa-miR-424-5p	CYB5B	80777	ENSG00000103018	Degradome sequencing	positive		validated
1316	tarbase	MIMAT0001341	hsa-miR-424-5p	NME3	4832	ENSG00000103024	Degradome sequencing	positive		validated
1317	tarbase	MIMAT0001341	hsa-miR-424-5p	PSMD7	5713	ENSG00000103035	Degradome sequencing//Degradome sequencing	positive		validated
1318	tarbase	MIMAT0001341	hsa-miR-424-5p	SLC38A7	55238	ENSG00000103042	Degradome sequencing	positive		validated
1319	tarbase	MIMAT0001341	hsa-miR-424-5p	TANGO6	79613	ENSG00000103047	Degradome sequencing	positive		validated
1320	tarbase	MIMAT0001341	hsa-miR-424-5p	SLC7A6	9057	ENSG00000103064	Degradome sequencing	positive		validated
1321	tarbase	MIMAT0001341	hsa-miR-424-5p	PLA2G15	23659	ENSG00000103066	Degradome sequencing	positive		validated
1322	tarbase	MIMAT0001341	hsa-miR-424-5p	SLC7A5	8140	ENSG00000103257	Degradome sequencing	positive		validated
1323	tarbase	MIMAT0001341	hsa-miR-424-5p	UBE2I	7329	ENSG00000103275	Degradome sequencing//Degradome sequencing	positive		validated
1324	tarbase	MIMAT0001341	hsa-miR-424-5p	UBFD1	56061	ENSG00000103353	Degradome sequencing	positive		validated
1325	tarbase	MIMAT0001341	hsa-miR-424-5p	GGA2	23062	ENSG00000103365	Degradome sequencing	positive		validated
1326	tarbase	MIMAT0001341	hsa-miR-424-5p	USP31	57478	ENSG00000103404	Degradome sequencing//Degradome sequencing	positive		validated
1327	tarbase	MIMAT0001341	hsa-miR-424-5p	SALL1	6299	ENSG00000103449	Degradome sequencing//Degradome sequencing//Degradome sequencing//Degradome sequencing	positive		validated
1328	tarbase	MIMAT0001341	hsa-miR-424-5p	MAZ	4150	ENSG00000103495	Degradome sequencing	positive		validated
1329	tarbase	MIMAT0001341	hsa-miR-424-5p	CDIPT	10423	ENSG00000103502	Degradome sequencing//Degradome sequencing	positive		validated
1330	tarbase	MIMAT0001341	hsa-miR-424-5p	HERC1	8925	ENSG00000103657	Degradome sequencing	positive		validated
1331	tarbase	MIMAT0001341	hsa-miR-424-5p	RAB11A	8766	ENSG00000103769	Degradome sequencing	positive		validated
1332	tarbase	MIMAT0001341	hsa-miR-424-5p	CEMIP	57214	ENSG00000103888	Degradome sequencing	positive		validated
1333	tarbase	MIMAT0001341	hsa-miR-424-5p	TMEM87A	25963	ENSG00000103978	Degradome sequencing//Degradome sequencing//Degradome sequencing	positive		validated
1334	tarbase	MIMAT0001341	hsa-miR-424-5p	ZNF106	64397	ENSG00000103994	Degradome sequencing	positive		validated
1335	tarbase	MIMAT0001341	hsa-miR-424-5p	BRF2	55290	ENSG00000104221	Degradome sequencing	positive		validated
1336	tarbase	MIMAT0001341	hsa-miR-424-5p	IMPAD1	54928	ENSG00000104331	Degradome sequencing	positive		validated
1337	tarbase	MIMAT0001341	hsa-miR-424-5p	UBE2W	55284	ENSG00000104343	Degradome sequencing//Degradome sequencing	positive		validated
1338	tarbase	MIMAT0001341	hsa-miR-424-5p	IKBKB	3551	ENSG00000104365	Degradome sequencing//Degradome sequencing//Degradome sequencing	positive		validated
1339	tarbase	MIMAT0001341	hsa-miR-424-5p	SNX16	64089	ENSG00000104497	Degradome sequencing	positive		validated
1340	tarbase	MIMAT0001341	hsa-miR-424-5p	EEF1D	1936	ENSG00000104529	Degradome sequencing//Degradome sequencing//Degradome sequencing//Degradome sequencing	positive		validated
1341	tarbase	MIMAT0001341	hsa-miR-424-5p	SQLE	6713	ENSG00000104549	Degradome sequencing	positive		validated
1342	tarbase	MIMAT0001341	hsa-miR-424-5p	SLC39A14	23516	ENSG00000104635	Degradome sequencing//Degradome sequencing//Degradome sequencing	positive		validated
1343	tarbase	MIMAT0001341	hsa-miR-424-5p	GSR	2936	ENSG00000104687	Degradome sequencing	positive		validated
1344	tarbase	MIMAT0001341	hsa-miR-424-5p	TUSC3	7991	ENSG00000104723	Degradome sequencing	positive		validated
1345	tarbase	MIMAT0001341	hsa-miR-424-5p	MAN2B1	4125	ENSG00000104774	Degradome sequencing	positive		validated
1346	tarbase	MIMAT0001341	hsa-miR-424-5p	KCNN4	3783	ENSG00000104783	Degradome sequencing	positive		validated
1347	tarbase	MIMAT0001341	hsa-miR-424-5p	NUCB1	4924	ENSG00000104805	Degradome sequencing//Degradome sequencing	positive		validated
1348	tarbase	MIMAT0001341	hsa-miR-424-5p	CLASRP	11129	ENSG00000104859	Degradome sequencing	positive		validated
1349	tarbase	MIMAT0001341	hsa-miR-424-5p	ARHGEF18	23370	ENSG00000104880	Degradome sequencing	positive		validated
1350	tarbase	MIMAT0001341	hsa-miR-424-5p	ERCC2	2068	ENSG00000104884	Degradome sequencing	positive		validated
1351	tarbase	MIMAT0001341	hsa-miR-424-5p	PLEKHJ1	55111	ENSG00000104886	Degradome sequencing	positive		validated
1352	tarbase	MIMAT0001341	hsa-miR-424-5p	SF3A2	8175	ENSG00000104897	Degradome sequencing	positive		validated
1353	tarbase	MIMAT0001341	hsa-miR-424-5p	PTOV1	53635	ENSG00000104960	Degradome sequencing	positive		validated
1354	tarbase	MIMAT0001341	hsa-miR-424-5p	ASF1B	55723	ENSG00000105011	Degradome sequencing	positive		validated
1355	tarbase	MIMAT0001341	hsa-miR-424-5p	ILVBL	10994	ENSG00000105135	Degradome sequencing	positive		validated
1356	tarbase	MIMAT0001341	hsa-miR-424-5p	CCNE1	898	ENSG00000105173	Degradome sequencing//Degradome sequencing//Degradome sequencing//Degradome sequencing//Degradome sequencing	positive		validated
1357	tarbase	MIMAT0001341	hsa-miR-424-5p	ANKRD27	84079	ENSG00000105186	Degradome sequencing	positive		validated
1358	tarbase	MIMAT0001341	hsa-miR-424-5p	RPS16	6217	ENSG00000105193	Degradome sequencing	positive		validated
1359	tarbase	MIMAT0001341	hsa-miR-424-5p	TIMM50	92609	ENSG00000105197	Degradome sequencing	positive		validated
1360	tarbase	MIMAT0001341	hsa-miR-424-5p	DYRK1B	9149	ENSG00000105204	Degradome sequencing//Degradome sequencing//Degradome sequencing//Degradome sequencing	positive		validated
1361	tarbase	MIMAT0001341	hsa-miR-424-5p	PLD3	23646	ENSG00000105223	Degradome sequencing	positive		validated
1362	tarbase	MIMAT0001341	hsa-miR-424-5p	SLC1A5	6510	ENSG00000105281	Degradome sequencing//Degradome sequencing//Degradome sequencing	positive		validated
1363	tarbase	MIMAT0001341	hsa-miR-424-5p	BBC3	27113	ENSG00000105327	Degradome sequencing	positive		validated
1364	tarbase	MIMAT0001341	hsa-miR-424-5p	TYK2	7297	ENSG00000105397	Degradome sequencing	positive		validated
1365	tarbase	MIMAT0001341	hsa-miR-424-5p	CDC37	11140	ENSG00000105401	Degradome sequencing	positive		validated
1366	tarbase	MIMAT0001341	hsa-miR-424-5p	KDELR1	10945	ENSG00000105438	Degradome sequencing	positive		validated
1367	tarbase	MIMAT0001341	hsa-miR-424-5p	CYTH2	9266	ENSG00000105443	Degradome sequencing	positive		validated
1368	tarbase	MIMAT0001341	hsa-miR-424-5p	RAB3D	9545	ENSG00000105514	Degradome sequencing	positive		validated
1369	tarbase	MIMAT0001341	hsa-miR-424-5p	MIER2	54531	ENSG00000105556	Degradome sequencing	positive		validated
1370	tarbase	MIMAT0001341	hsa-miR-424-5p	PPP2R1A	5518	ENSG00000105568	Degradome sequencing	positive		validated
1371	tarbase	MIMAT0001341	hsa-miR-424-5p	TNPO2	30000	ENSG00000105576	Degradome sequencing	positive		validated
1372	tarbase	MIMAT0001341	hsa-miR-424-5p	PIK3R2	5296	ENSG00000105647	Degradome sequencing//Degradome sequencing	positive		validated
1373	tarbase	MIMAT0001341	hsa-miR-424-5p	ISYNA1	51477	ENSG00000105655	Degradome sequencing//Degradome sequencing//Degradome sequencing//Degradome sequencing	positive		validated
1374	tarbase	MIMAT0001341	hsa-miR-424-5p	ELL	8178	ENSG00000105656	Degradome sequencing//Degradome sequencing//Degradome sequencing	positive		validated
1375	tarbase	MIMAT0001341	hsa-miR-424-5p	SIPA1L3	23094	ENSG00000105738	Degradome sequencing	positive		validated
1376	tarbase	MIMAT0001341	hsa-miR-424-5p	AVL9	23080	ENSG00000105778	Degradome sequencing	positive		validated
1377	tarbase	MIMAT0001341	hsa-miR-424-5p	CDK6	1021	ENSG00000105810	Degradome sequencing//Degradome sequencing//Degradome sequencing//Degradome sequencing	positive		validated
1378	tarbase	MIMAT0001341	hsa-miR-424-5p	BET1	10282	ENSG00000105829	Degradome sequencing	positive		validated
1379	tarbase	MIMAT0001341	hsa-miR-424-5p	TWISTNB	221830	ENSG00000105849	Degradome sequencing	positive		validated
1380	tarbase	MIMAT0001341	hsa-miR-424-5p	HBP1	26959	ENSG00000105856	Degradome sequencing	positive		validated
1381	tarbase	MIMAT0001341	hsa-miR-424-5p	MTPN	136319	ENSG00000105887	Degradome sequencing//Degradome sequencing//Degradome sequencing	positive		validated
1382	tarbase	MIMAT0001341	hsa-miR-424-5p	OGDH	4967	ENSG00000105953	Degradome sequencing//Degradome sequencing	positive		validated
1383	tarbase	MIMAT0001341	hsa-miR-424-5p	H2AZ2	94239	ENSG00000105968	Degradome sequencing	positive		validated
1384	tarbase	MIMAT0001341	hsa-miR-424-5p	HOXA3	3200	ENSG00000105997	Degradome sequencing	positive		validated
1385	tarbase	MIMAT0001341	hsa-miR-424-5p	HIBADH	11112	ENSG00000106049	Degradome sequencing	positive		validated
1386	tarbase	MIMAT0001341	hsa-miR-424-5p	GARS1	2617	ENSG00000106105	Degradome sequencing//Degradome sequencing//Degradome sequencing//Degradome sequencing//Degradome sequencing	positive		validated
1387	tarbase	MIMAT0001341	hsa-miR-424-5p	CASP2	835	ENSG00000106144	Degradome sequencing//Degradome sequencing	positive		validated
1388	tarbase	MIMAT0001341	hsa-miR-424-5p	NPTX2	4885	ENSG00000106236	Degradome sequencing	positive		validated
1389	tarbase	MIMAT0001341	hsa-miR-424-5p	SNX8	29886	ENSG00000106266	Degradome sequencing	positive		validated
1390	tarbase	MIMAT0001341	hsa-miR-424-5p	USP42	84132	ENSG00000106346	Degradome sequencing//Degradome sequencing//Degradome sequencing//Degradome sequencing//Degradome sequencing	positive		validated
1391	tarbase	MIMAT0001341	hsa-miR-424-5p	AHR	196	ENSG00000106546	Degradome sequencing	positive		validated
1392	tarbase	MIMAT0001341	hsa-miR-424-5p	YKT6	10652	ENSG00000106636	Degradome sequencing//Degradome sequencing	positive		validated
1393	tarbase	MIMAT0001341	hsa-miR-424-5p	TMEM245	23731	ENSG00000106771	Degradome sequencing	positive		validated
1394	tarbase	MIMAT0001341	hsa-miR-424-5p	TLE4	7091	ENSG00000106829	Degradome sequencing//Degradome sequencing	positive		validated
1395	tarbase	MIMAT0001341	hsa-miR-424-5p	DNM1	1759	ENSG00000106976	Degradome sequencing	positive		validated
1396	tarbase	MIMAT0001341	hsa-miR-424-5p	CDC37L1	55664	ENSG00000106993	Degradome sequencing//Degradome sequencing	positive		validated
1397	tarbase	MIMAT0001341	hsa-miR-424-5p	TBC1D13	54662	ENSG00000107021	Degradome sequencing//Degradome sequencing	positive		validated
1398	tarbase	MIMAT0001341	hsa-miR-424-5p	RIC1	57589	ENSG00000107036	Degradome sequencing//Degradome sequencing//Degradome sequencing//Degradome sequencing	positive		validated
1399	tarbase	MIMAT0001341	hsa-miR-424-5p	CA9	768	ENSG00000107159	Degradome sequencing	positive		validated
1400	tarbase	MIMAT0001341	hsa-miR-424-5p	ABHD17B	51104	ENSG00000107362	Degradome sequencing//Degradome sequencing	positive		validated
1401	tarbase	MIMAT0001341	hsa-miR-424-5p	RAB11FIP2	22841	ENSG00000107560	Degradome sequencing	positive		validated
1402	tarbase	MIMAT0001341	hsa-miR-424-5p	MAPK8	5599	ENSG00000107643	Degradome sequencing//Degradome sequencing	positive		validated
1403	tarbase	MIMAT0001341	hsa-miR-424-5p	PLEKHA1	59338	ENSG00000107679	Degradome sequencing//Degradome sequencing	positive		validated
1404	tarbase	MIMAT0001341	hsa-miR-424-5p	UNC5B	219699	ENSG00000107731	Degradome sequencing	positive		validated
1405	tarbase	MIMAT0001341	hsa-miR-424-5p	LZTS2	84445	ENSG00000107816	Degradome sequencing	positive		validated
1406	tarbase	MIMAT0001341	hsa-miR-424-5p	GBF1	8729	ENSG00000107862	Degradome sequencing//Degradome sequencing	positive		validated
1407	tarbase	MIMAT0001341	hsa-miR-424-5p	ARHGAP21	57584	ENSG00000107863	Degradome sequencing	positive		validated
1408	tarbase	MIMAT0001341	hsa-miR-424-5p	CPEB3	22849	ENSG00000107864	Degradome sequencing//Degradome sequencing	positive		validated
1409	tarbase	MIMAT0001341	hsa-miR-424-5p	LARP4B	23185	ENSG00000107929	Degradome sequencing	positive		validated
1410	tarbase	MIMAT0001341	hsa-miR-424-5p	SMC3	9126	ENSG00000108055	Degradome sequencing	positive		validated
1411	tarbase	MIMAT0001341	hsa-miR-424-5p	SHOC2	8036	ENSG00000108061	Degradome sequencing//Degradome sequencing//Degradome sequencing//Degradome sequencing	positive		validated
1412	tarbase	MIMAT0001341	hsa-miR-424-5p	CUL2	8453	ENSG00000108094	Degradome sequencing	positive		validated
1413	tarbase	MIMAT0001341	hsa-miR-424-5p	PPIF	10105	ENSG00000108179	Degradome sequencing//Degradome sequencing//Degradome sequencing//Degradome sequencing//Degradome sequencing//Degradome sequencing//Degradome sequencing	positive		validated
1414	tarbase	MIMAT0001341	hsa-miR-424-5p	NUFIP2	57532	ENSG00000108256	Degradome sequencing//Degradome sequencing//Degradome sequencing//Degradome sequencing//Degradome sequencing//Degradome sequencing//Degradome sequencing	positive		validated
1415	tarbase	MIMAT0001341	hsa-miR-424-5p	RPL19	6143	ENSG00000108298	Degradome sequencing	positive		validated
1416	tarbase	MIMAT0001341	hsa-miR-424-5p	RAD51C	5889	ENSG00000108384	Degradome sequencing	positive		validated
1417	tarbase	MIMAT0001341	hsa-miR-424-5p	MTMR4	9110	ENSG00000108389	Degradome sequencing//Degradome sequencing//Degradome sequencing	positive		validated
1418	tarbase	MIMAT0001341	hsa-miR-424-5p	KPNB1	3837	ENSG00000108424	Degradome sequencing	positive		validated
1419	tarbase	MIMAT0001341	hsa-miR-424-5p	CAMTA2	23125	ENSG00000108509	Degradome sequencing	positive		validated
1420	tarbase	MIMAT0001341	hsa-miR-424-5p	RAI1	10743	ENSG00000108557	Degradome sequencing	positive		validated
1421	tarbase	MIMAT0001341	hsa-miR-424-5p	C1QBP	708	ENSG00000108561	Degradome sequencing	positive		validated
1422	tarbase	MIMAT0001341	hsa-miR-424-5p	BLMH	642	ENSG00000108578	Degradome sequencing	positive		validated
1423	tarbase	MIMAT0001341	hsa-miR-424-5p	CPD	1362	ENSG00000108582	Degradome sequencing//Degradome sequencing//Degradome sequencing//Degradome sequencing	positive		validated
1424	tarbase	MIMAT0001341	hsa-miR-424-5p	AKAP10	11216	ENSG00000108599	Degradome sequencing//Degradome sequencing//Degradome sequencing//Degradome sequencing//Degradome sequencing	positive		validated
1425	tarbase	MIMAT0001341	hsa-miR-424-5p	SYNGR2	9144	ENSG00000108639	Degradome sequencing	positive		validated
1426	tarbase	MIMAT0001341	hsa-miR-424-5p	PSMD11	5717	ENSG00000108671	Degradome sequencing	positive		validated
1427	tarbase	MIMAT0001341	hsa-miR-424-5p	LRRC59	55379	ENSG00000108829	Degradome sequencing//Degradome sequencing//Degradome sequencing	positive		validated
1428	tarbase	MIMAT0001341	hsa-miR-424-5p	MPP2	4355	ENSG00000108852	Degradome sequencing	positive		validated
1429	tarbase	MIMAT0001341	hsa-miR-424-5p	SMURF2	64750	ENSG00000108854	Degradome sequencing//Degradome sequencing	positive		validated
1430	tarbase	MIMAT0001341	hsa-miR-424-5p	EFTUD2	9343	ENSG00000108883	Degradome sequencing	positive		validated
1431	tarbase	MIMAT0001341	hsa-miR-424-5p	TNFAIP1	7126	ENSG00000109079	Degradome sequencing	positive		validated
1432	tarbase	MIMAT0001341	hsa-miR-424-5p	UBE2D3	7323	ENSG00000109332	Degradome sequencing	positive		validated
1433	tarbase	MIMAT0001341	hsa-miR-424-5p	TBC1D9	23158	ENSG00000109436	Degradome sequencing	positive		validated
1434	tarbase	MIMAT0001341	hsa-miR-424-5p	CLCN3	1182	ENSG00000109572	Degradome sequencing//Degradome sequencing//Degradome sequencing//Degradome sequencing	positive		validated
1435	tarbase	MIMAT0001341	hsa-miR-424-5p	DHX15	1665	ENSG00000109606	Degradome sequencing	positive		validated
1436	tarbase	MIMAT0001341	hsa-miR-424-5p	FBXW7	55294	ENSG00000109670	Degradome sequencing//Degradome sequencing//Degradome sequencing//Degradome sequencing//Degradome sequencing//Degradome sequencing//Degradome sequencing//Degrad	positive		validated
1437	tarbase	MIMAT0001341	hsa-miR-424-5p	SH3D19	152503	ENSG00000109686	Degradome sequencing//Degradome sequencing	positive		validated
1438	tarbase	MIMAT0001341	hsa-miR-424-5p	STIM2	57620	ENSG00000109689	Degradome sequencing	positive		validated
1439	tarbase	MIMAT0001341	hsa-miR-424-5p	HSPA8	3312	ENSG00000109971	Degradome sequencing//Degradome sequencing//Degradome sequencing	positive		validated
1440	tarbase	MIMAT0001341	hsa-miR-424-5p	PPP6R3	55291	ENSG00000110075	Degradome sequencing	positive		validated
1441	tarbase	MIMAT0001341	hsa-miR-424-5p	NRXN2	9379	ENSG00000110076	Degradome sequencing	positive		validated
1442	tarbase	MIMAT0001341	hsa-miR-424-5p	CCND1	595	ENSG00000110092	Degradome sequencing//Degradome sequencing//Degradome sequencing//Degradome sequencing//Degradome sequencing//Degradome sequencing//Degradome sequencing//Degrad	positive		validated
1443	tarbase	MIMAT0001341	hsa-miR-424-5p	TMEM109	79073	ENSG00000110108	Degradome sequencing//Degradome sequencing	positive		validated
1444	tarbase	MIMAT0001341	hsa-miR-424-5p	UBE4A	9354	ENSG00000110344	Degradome sequencing	positive		validated
1445	tarbase	MIMAT0001341	hsa-miR-424-5p	DDX6	1656	ENSG00000110367	Degradome sequencing	positive		validated
1446	tarbase	MIMAT0001341	hsa-miR-424-5p	NECTIN1	5818	ENSG00000110400	Degradome sequencing	positive		validated
1447	tarbase	MIMAT0001341	hsa-miR-424-5p	FBXO3	26273	ENSG00000110429	Degradome sequencing	positive		validated
1448	tarbase	MIMAT0001341	hsa-miR-424-5p	PDHX	8050	ENSG00000110435	Degradome sequencing//Degradome sequencing//Degradome sequencing//Degradome sequencing	positive		validated
1449	tarbase	MIMAT0001341	hsa-miR-424-5p	NAA40	79829	ENSG00000110583	Degradome sequencing	positive		validated
1450	tarbase	MIMAT0001341	hsa-miR-424-5p	CARS1	833	ENSG00000110619	Degradome sequencing	positive		validated
1451	tarbase	MIMAT0001341	hsa-miR-424-5p	C11orf58	10944	ENSG00000110696	Degradome sequencing	positive		validated
1452	tarbase	MIMAT0001341	hsa-miR-424-5p	NUP98	4928	ENSG00000110713	Degradome sequencing//Degradome sequencing	positive		validated
1453	tarbase	MIMAT0001341	hsa-miR-424-5p	NDUFS8	4728	ENSG00000110717	Degradome sequencing	positive		validated
1454	tarbase	MIMAT0001341	hsa-miR-424-5p	GTF2H1	2965	ENSG00000110768	Degradome sequencing	positive		validated
1455	tarbase	MIMAT0001341	hsa-miR-424-5p	PPFIBP1	8496	ENSG00000110841	Degradome sequencing	positive		validated
1456	tarbase	MIMAT0001341	hsa-miR-424-5p	PRDM4	11108	ENSG00000110851	Degradome sequencing//Degradome sequencing//Degradome sequencing	positive		validated
1457	tarbase	MIMAT0001341	hsa-miR-424-5p	SLC11A2	4891	ENSG00000110911	Degradome sequencing//Degradome sequencing	positive		validated
1458	tarbase	MIMAT0001341	hsa-miR-424-5p	MLEC	9761	ENSG00000110917	Degradome sequencing	positive		validated
1459	tarbase	MIMAT0001341	hsa-miR-424-5p	PTGES3	10728	ENSG00000110958	Degradome sequencing	positive		validated
1460	tarbase	MIMAT0001341	hsa-miR-424-5p	BCL7A	605	ENSG00000110987	Degradome sequencing	positive		validated
1461	tarbase	MIMAT0001341	hsa-miR-424-5p	KRT18	3875	ENSG00000111057	Degradome sequencing	positive		validated
1462	tarbase	MIMAT0001341	hsa-miR-424-5p	TNS2	23371	ENSG00000111077	Degradome sequencing	positive		validated
1463	tarbase	MIMAT0001341	hsa-miR-424-5p	METAP2	10988	ENSG00000111142	Degradome sequencing//Degradome sequencing	positive		validated
1464	tarbase	MIMAT0001341	hsa-miR-424-5p	ALDH2	217	ENSG00000111275	Degradome sequencing	positive		validated
1465	tarbase	MIMAT0001341	hsa-miR-424-5p	NAA25	80018	ENSG00000111300	Degradome sequencing//Degradome sequencing//Degradome sequencing	positive		validated
1466	tarbase	MIMAT0001341	hsa-miR-424-5p	OAS3	4940	ENSG00000111331	Degradome sequencing	positive		validated
1467	tarbase	MIMAT0001341	hsa-miR-424-5p	GTF2H3	2967	ENSG00000111358	Degradome sequencing	positive		validated
1468	tarbase	MIMAT0001341	hsa-miR-424-5p	RAB5B	5869	ENSG00000111540	Degradome sequencing//Degradome sequencing	positive		validated
1469	tarbase	MIMAT0001341	hsa-miR-424-5p	NOP2	4839	ENSG00000111641	Degradome sequencing	positive		validated
1470	tarbase	MIMAT0001341	hsa-miR-424-5p	CHD4	1108	ENSG00000111642	Degradome sequencing//Degradome sequencing//Degradome sequencing	positive		validated
1471	tarbase	MIMAT0001341	hsa-miR-424-5p	COPS7A	50813	ENSG00000111652	Degradome sequencing//Degradome sequencing//Degradome sequencing	positive		validated
1472	tarbase	MIMAT0001341	hsa-miR-424-5p	CHPT1	56994	ENSG00000111666	Degradome sequencing//Degradome sequencing	positive		validated
1473	tarbase	MIMAT0001341	hsa-miR-424-5p	NT5DC3	51559	ENSG00000111696	Degradome sequencing	positive		validated
1474	tarbase	MIMAT0001341	hsa-miR-424-5p	GOLT1B	51026	ENSG00000111711	Degradome sequencing//Degradome sequencing//Degradome sequencing	positive		validated
1475	tarbase	MIMAT0001341	hsa-miR-424-5p	RAB35	11021	ENSG00000111737	Degradome sequencing	positive		validated
1476	tarbase	MIMAT0001341	hsa-miR-424-5p	COL12A1	1303	ENSG00000111799	Degradome sequencing	positive		validated
1477	tarbase	MIMAT0001341	hsa-miR-424-5p	TDP2	51567	ENSG00000111802	Degradome sequencing	positive		validated
1478	tarbase	MIMAT0001341	hsa-miR-424-5p	FRK	2444	ENSG00000111816	Degradome sequencing	positive		validated
1479	tarbase	MIMAT0001341	hsa-miR-424-5p	DSE	29940	ENSG00000111817	Degradome sequencing	positive		validated
1480	tarbase	MIMAT0001341	hsa-miR-424-5p	MAN1A1	4121	ENSG00000111885	Degradome sequencing	positive		validated
1481	tarbase	MIMAT0001341	hsa-miR-424-5p	UST	10090	ENSG00000111962	Degradome sequencing	positive		validated
1482	tarbase	MIMAT0001341	hsa-miR-424-5p	KCTD20	222658	ENSG00000112078	Degradome sequencing	positive		validated
1483	tarbase	MIMAT0001341	hsa-miR-424-5p	STK38	11329	ENSG00000112079	Degradome sequencing//Degradome sequencing//Degradome sequencing	positive		validated
1484	tarbase	MIMAT0001341	hsa-miR-424-5p	SOD2	6648	ENSG00000112096	Degradome sequencing//Degradome sequencing//Degradome sequencing//Degradome sequencing	positive		validated
1485	tarbase	MIMAT0001341	hsa-miR-424-5p	RNF8	9025	ENSG00000112130	Degradome sequencing	positive		validated
1486	tarbase	MIMAT0001341	hsa-miR-424-5p	GPR63	81491	ENSG00000112218	Degradome sequencing	positive		validated
1487	tarbase	MIMAT0001341	hsa-miR-424-5p	PRDM13	59336	ENSG00000112238	Degradome sequencing	positive		validated
1488	tarbase	MIMAT0001341	hsa-miR-424-5p	E2F3	1871	ENSG00000112242	Degradome sequencing//Degradome sequencing//Degradome sequencing	positive		validated
1489	tarbase	MIMAT0001341	hsa-miR-424-5p	E2F3	1871	ENSG00000112242	Degradome sequencing	negative		validated
1490	tarbase	MIMAT0001341	hsa-miR-424-5p	PTP4A1	7803	ENSG00000112245	Degradome sequencing//Degradome sequencing//Degradome sequencing	positive		validated
1491	tarbase	MIMAT0001341	hsa-miR-424-5p	SMAP1	60682	ENSG00000112305	Degradome sequencing//Degradome sequencing	positive		validated
1492	tarbase	MIMAT0001341	hsa-miR-424-5p	SOBP	55084	ENSG00000112320	Degradome sequencing//Degradome sequencing	positive		validated
1493	tarbase	MIMAT0001341	hsa-miR-424-5p	PERP	64065	ENSG00000112378	Degradome sequencing//Degradome sequencing//Degradome sequencing	positive		validated
1494	tarbase	MIMAT0001341	hsa-miR-424-5p	ARFGEF3	57221	ENSG00000112379	Degradome sequencing	positive		validated
1495	tarbase	MIMAT0001341	hsa-miR-424-5p	PHACTR2	9749	ENSG00000112419	Degradome sequencing	positive		validated
1496	tarbase	MIMAT0001341	hsa-miR-424-5p	QKI	9444	ENSG00000112531	Degradome sequencing//Degradome sequencing	positive		validated
1497	tarbase	MIMAT0001341	hsa-miR-424-5p	CCND3	896	ENSG00000112576	Degradome sequencing	positive		validated
1498	tarbase	MIMAT0001341	hsa-miR-424-5p	CUL9	23113	ENSG00000112659	Degradome sequencing	positive		validated
1499	tarbase	MIMAT0001341	hsa-miR-424-5p	VEGFA	7422	ENSG00000112715	Degradome sequencing//Degradome sequencing//Degradome sequencing//Degradome sequencing//Degradome sequencing	positive		validated
1500	tarbase	MIMAT0001341	hsa-miR-424-5p	TENT4A	11044	ENSG00000112941	Degradome sequencing	positive		validated
1501	tarbase	MIMAT0001341	hsa-miR-424-5p	HMGCS1	3157	ENSG00000112972	Degradome sequencing//Degradome sequencing	positive		validated
1502	tarbase	MIMAT0001341	hsa-miR-424-5p	NNT	23530	ENSG00000112992	Degradome sequencing//Degradome sequencing//Degradome sequencing	positive		validated
1503	tarbase	MIMAT0001341	hsa-miR-424-5p	HSPA9	3313	ENSG00000113013	Degradome sequencing//Degradome sequencing//Degradome sequencing	positive		validated
1504	tarbase	MIMAT0001341	hsa-miR-424-5p	SPARC	6678	ENSG00000113140	Degradome sequencing	positive		validated
1505	tarbase	MIMAT0001341	hsa-miR-424-5p	CERT1	10087	ENSG00000113163	Degradome sequencing	positive		validated
1506	tarbase	MIMAT0001341	hsa-miR-424-5p	CCNG1	900	ENSG00000113328	Degradome sequencing//Degradome sequencing	positive		validated
1507	tarbase	MIMAT0001341	hsa-miR-424-5p	LMNB1	4001	ENSG00000113368	Degradome sequencing	positive		validated
1508	tarbase	MIMAT0001341	hsa-miR-424-5p	NPR3	4883	ENSG00000113389	Degradome sequencing//Degradome sequencing	positive		validated
1509	tarbase	MIMAT0001341	hsa-miR-424-5p	PPWD1	23398	ENSG00000113593	Degradome sequencing	positive		validated
1510	tarbase	MIMAT0001341	hsa-miR-424-5p	RARS1	5917	ENSG00000113643	Degradome sequencing//Degradome sequencing	positive		validated
1511	tarbase	MIMAT0001341	hsa-miR-424-5p	SMAD5	4090	ENSG00000113658	Degradome sequencing//Degradome sequencing	positive		validated
1512	tarbase	MIMAT0001341	hsa-miR-424-5p	ATP6V0E1	8992	ENSG00000113732	Degradome sequencing	positive		validated
1513	tarbase	MIMAT0001341	hsa-miR-424-5p	CPEB4	80315	ENSG00000113742	Degradome sequencing//Degradome sequencing	positive		validated
1514	tarbase	MIMAT0001341	hsa-miR-424-5p	ZNF346	23567	ENSG00000113761	Degradome sequencing	positive		validated
1515	tarbase	MIMAT0001341	hsa-miR-424-5p	TBCCD1	55171	ENSG00000113838	Degradome sequencing//Degradome sequencing//Degradome sequencing//Degradome sequencing	positive		validated
1516	tarbase	MIMAT0001341	hsa-miR-424-5p	BCL6	604	ENSG00000113916	Degradome sequencing	negative		validated
1517	tarbase	MIMAT0001341	hsa-miR-424-5p	KPNA1	3836	ENSG00000114030	Degradome sequencing//Degradome sequencing	positive		validated
1518	tarbase	MIMAT0001341	hsa-miR-424-5p	UBE3A	7337	ENSG00000114062	Degradome sequencing//Degradome sequencing	positive		validated
1519	tarbase	MIMAT0001341	hsa-miR-424-5p	XRN1	54464	ENSG00000114127	Degradome sequencing	positive		validated
1520	tarbase	MIMAT0001341	hsa-miR-424-5p	WNT5A	7474	ENSG00000114251	Degradome sequencing	positive		validated
1521	tarbase	MIMAT0001341	hsa-miR-424-5p	PRKAR2A	5576	ENSG00000114302	Degradome sequencing//Degradome sequencing//Degradome sequencing//Degradome sequencing	positive		validated
1522	tarbase	MIMAT0001341	hsa-miR-424-5p	BBX	56987	ENSG00000114439	Degradome sequencing	positive		validated
1523	tarbase	MIMAT0001341	hsa-miR-424-5p	PLXNA1	5361	ENSG00000114554	Degradome sequencing	positive		validated
1524	tarbase	MIMAT0001341	hsa-miR-424-5p	PODXL2	50512	ENSG00000114631	Degradome sequencing	positive		validated
1525	tarbase	MIMAT0001341	hsa-miR-424-5p	KLHL18	23276	ENSG00000114648	Degradome sequencing	positive		validated
1526	tarbase	MIMAT0001341	hsa-miR-424-5p	PLSCR4	57088	ENSG00000114698	Degradome sequencing	positive		validated
1527	tarbase	MIMAT0001341	hsa-miR-424-5p	ACVR2B	93	ENSG00000114739	Degradome sequencing//Degradome sequencing//Degradome sequencing//Degradome sequencing	positive		validated
1528	tarbase	MIMAT0001341	hsa-miR-424-5p	PEX5L	51555	ENSG00000114757	Degradome sequencing	positive		validated
1529	tarbase	MIMAT0001341	hsa-miR-424-5p	ZBTB47	92999	ENSG00000114853	Degradome sequencing//Degradome sequencing	positive		validated
1530	tarbase	MIMAT0001341	hsa-miR-424-5p	EIF4G1	1981	ENSG00000114867	Degradome sequencing//Degradome sequencing//Degradome sequencing//Degradome sequencing	positive		validated
1531	tarbase	MIMAT0001341	hsa-miR-424-5p	INO80D	54891	ENSG00000114933	Degradome sequencing	positive		validated
1532	tarbase	MIMAT0001341	hsa-miR-424-5p	LMAN2L	81562	ENSG00000114988	Degradome sequencing	positive		validated
1533	tarbase	MIMAT0001341	hsa-miR-424-5p	TTL	150465	ENSG00000114999	Degradome sequencing	positive		validated
1534	tarbase	MIMAT0001341	hsa-miR-424-5p	SLC35F5	80255	ENSG00000115084	Degradome sequencing//Degradome sequencing	positive		validated
1535	tarbase	MIMAT0001341	hsa-miR-424-5p	ACTR3	10096	ENSG00000115091	Degradome sequencing	positive		validated
1536	tarbase	MIMAT0001341	hsa-miR-424-5p	GTF3C2	2976	ENSG00000115207	Degradome sequencing	positive		validated
1537	tarbase	MIMAT0001341	hsa-miR-424-5p	NRBP1	29959	ENSG00000115216	Degradome sequencing//Degradome sequencing//Degradome sequencing//Degradome sequencing	positive		validated
1538	tarbase	MIMAT0001341	hsa-miR-424-5p	SPTBN1	6711	ENSG00000115306	Degradome sequencing	positive		validated
1539	tarbase	MIMAT0001341	hsa-miR-424-5p	AUP1	550	ENSG00000115307	Degradome sequencing//Degradome sequencing//Degradome sequencing	positive		validated
1540	tarbase	MIMAT0001341	hsa-miR-424-5p	RTN4	57142	ENSG00000115310	Degradome sequencing//Degradome sequencing//Degradome sequencing	positive		validated
1541	tarbase	MIMAT0001341	hsa-miR-424-5p	EFEMP1	2202	ENSG00000115380	Degradome sequencing	positive		validated
1542	tarbase	MIMAT0001341	hsa-miR-424-5p	FN1	2335	ENSG00000115414	Degradome sequencing//Degradome sequencing	positive		validated
1543	tarbase	MIMAT0001341	hsa-miR-424-5p	IGFBP5	3488	ENSG00000115461	Degradome sequencing	positive		validated
1544	tarbase	MIMAT0001341	hsa-miR-424-5p	CHST10	9486	ENSG00000115526	Degradome sequencing//Degradome sequencing	positive		validated
1545	tarbase	MIMAT0001341	hsa-miR-424-5p	MOB4	25843	ENSG00000115540	Degradome sequencing	positive		validated
1546	tarbase	MIMAT0001341	hsa-miR-424-5p	IL1R1	3554	ENSG00000115594	Degradome sequencing//Degradome sequencing	positive		validated
1547	tarbase	MIMAT0001341	hsa-miR-424-5p	SLC9A2	6549	ENSG00000115616	Degradome sequencing	positive		validated
1548	tarbase	MIMAT0001341	hsa-miR-424-5p	FHL2	2274	ENSG00000115641	Degradome sequencing	positive		validated
1549	tarbase	MIMAT0001341	hsa-miR-424-5p	ODC1	4953	ENSG00000115758	Degradome sequencing//Degradome sequencing//Degradome sequencing	positive		validated
1550	tarbase	MIMAT0001341	hsa-miR-424-5p	SLC1A4	6509	ENSG00000115902	Degradome sequencing	positive		validated
1551	tarbase	MIMAT0001341	hsa-miR-424-5p	PLEK	5341	ENSG00000115956	Degradome sequencing	positive		validated
1552	tarbase	MIMAT0001341	hsa-miR-424-5p	C2orf42	54980	ENSG00000115998	Degradome sequencing//Degradome sequencing//Degradome sequencing	positive		validated
1553	tarbase	MIMAT0001341	hsa-miR-424-5p	EPAS1	2034	ENSG00000116016	Degradome sequencing	negative		validated
1554	tarbase	MIMAT0001341	hsa-miR-424-5p	EPHA4	2043	ENSG00000116106	Degradome sequencing	positive		validated
1555	tarbase	MIMAT0001341	hsa-miR-424-5p	TMEM59	9528	ENSG00000116209	Degradome sequencing	positive		validated
1556	tarbase	MIMAT0001341	hsa-miR-424-5p	ICMT	23463	ENSG00000116237	Degradome sequencing	positive		validated
1557	tarbase	MIMAT0001341	hsa-miR-424-5p	QSOX1	5768	ENSG00000116260	Degradome sequencing	positive		validated
1558	tarbase	MIMAT0001341	hsa-miR-424-5p	KCNC4	3749	ENSG00000116396	Degradome sequencing	positive		validated
1559	tarbase	MIMAT0001341	hsa-miR-424-5p	SCAMP3	10067	ENSG00000116521	Degradome sequencing//Degradome sequencing//Degradome sequencing	positive		validated
1560	tarbase	MIMAT0001341	hsa-miR-424-5p	ASH1L	55870	ENSG00000116539	Degradome sequencing//Degradome sequencing//Degradome sequencing//Degradome sequencing//Degradome sequencing//Degradome sequencing//Degradome sequencing//Degrad	positive		validated
1561	tarbase	MIMAT0001341	hsa-miR-424-5p	SFPQ	6421	ENSG00000116560	Degradome sequencing//Degradome sequencing	positive		validated
1562	tarbase	MIMAT0001341	hsa-miR-424-5p	SRM	6723	ENSG00000116649	Degradome sequencing//Degradome sequencing	positive		validated
1563	tarbase	MIMAT0001341	hsa-miR-424-5p	LEPR	3953	ENSG00000116678	Degradome sequencing	positive		validated
1564	tarbase	MIMAT0001341	hsa-miR-424-5p	MFN2	9927	ENSG00000116688	Degradome sequencing//Degradome sequencing	positive		validated
1565	tarbase	MIMAT0001341	hsa-miR-424-5p	SMG7	9887	ENSG00000116698	Degradome sequencing//Degradome sequencing	positive		validated
1566	tarbase	MIMAT0001341	hsa-miR-424-5p	PRDM2	7799	ENSG00000116731	Degradome sequencing	positive		validated
1567	tarbase	MIMAT0001341	hsa-miR-424-5p	PLEKHM2	23207	ENSG00000116786	Degradome sequencing	positive		validated
1568	tarbase	MIMAT0001341	hsa-miR-424-5p	MTR	4548	ENSG00000116984	Degradome sequencing	positive		validated
1569	tarbase	MIMAT0001341	hsa-miR-424-5p	SIPA1L2	57568	ENSG00000116991	Degradome sequencing	positive		validated
1570	tarbase	MIMAT0001341	hsa-miR-424-5p	AKT3	10000	ENSG00000117020	Degradome sequencing//Degradome sequencing//Degradome sequencing//Degradome sequencing//Degradome sequencing//Degradome sequencing//Degradome sequencing//Degrad	positive		validated
1571	tarbase	MIMAT0001341	hsa-miR-424-5p	CD48	962	ENSG00000117091	Degradome sequencing	positive		validated
1572	tarbase	MIMAT0001341	hsa-miR-424-5p	ZNHIT6	54680	ENSG00000117174	Degradome sequencing	positive		validated
1573	tarbase	MIMAT0001341	hsa-miR-424-5p	APH1A	51107	ENSG00000117362	Degradome sequencing	positive		validated
1574	tarbase	MIMAT0001341	hsa-miR-424-5p	IPO13	9670	ENSG00000117408	Degradome sequencing//Degradome sequencing	positive		validated
1575	tarbase	MIMAT0001341	hsa-miR-424-5p	ATP6V0B	533	ENSG00000117410	Degradome sequencing	positive		validated
1576	tarbase	MIMAT0001341	hsa-miR-424-5p	SLC19A2	10560	ENSG00000117479	Degradome sequencing	positive		validated
1577	tarbase	MIMAT0001341	hsa-miR-424-5p	PRRC2C	23215	ENSG00000117523	Degradome sequencing//Degradome sequencing//Degradome sequencing//Degradome sequencing	positive		validated
1578	tarbase	MIMAT0001341	hsa-miR-424-5p	PTBP2	58155	ENSG00000117569	Degradome sequencing	positive		validated
1579	tarbase	MIMAT0001341	hsa-miR-424-5p	UTP25	27042	ENSG00000117597	Degradome sequencing	positive		validated
1580	tarbase	MIMAT0001341	hsa-miR-424-5p	RCAN3	11123	ENSG00000117602	Degradome sequencing	positive		validated
1581	tarbase	MIMAT0001341	hsa-miR-424-5p	STMN1	3925	ENSG00000117632	Degradome sequencing	positive		validated
1582	tarbase	MIMAT0001341	hsa-miR-424-5p	MTFR1L	56181	ENSG00000117640	Degradome sequencing	positive		validated
1583	tarbase	MIMAT0001341	hsa-miR-424-5p	PROX1	5629	ENSG00000117707	Degradome sequencing	positive		validated
1584	tarbase	MIMAT0001341	hsa-miR-424-5p	ARID1A	8289	ENSG00000117713	Degradome sequencing	positive		validated
1585	tarbase	MIMAT0001341	hsa-miR-424-5p	RPA2	6118	ENSG00000117748	Degradome sequencing//Degradome sequencing//Degradome sequencing//Degradome sequencing	positive		validated
1586	tarbase	MIMAT0001341	hsa-miR-424-5p	MESD	23184	ENSG00000117899	Degradome sequencing//Degradome sequencing	positive		validated
1587	tarbase	MIMAT0001341	hsa-miR-424-5p	STK11	6794	ENSG00000118046	Degradome sequencing	positive		validated
1588	tarbase	MIMAT0001341	hsa-miR-424-5p	KMT2A	4297	ENSG00000118058	Degradome sequencing	positive		validated
1589	tarbase	MIMAT0001341	hsa-miR-424-5p	RPS25	6230	ENSG00000118181	Degradome sequencing//Degradome sequencing//Degradome sequencing//Degradome sequencing	positive		validated
1590	tarbase	MIMAT0001341	hsa-miR-424-5p	CAMSAP2	23271	ENSG00000118200	Degradome sequencing	positive		validated
1591	tarbase	MIMAT0001341	hsa-miR-424-5p	ATF6	22926	ENSG00000118217	Degradome sequencing//Degradome sequencing	positive		validated
1592	tarbase	MIMAT0001341	hsa-miR-424-5p	NRP2	8828	ENSG00000118257	Degradome sequencing	positive		validated
1593	tarbase	MIMAT0001341	hsa-miR-424-5p	KLF7	8609	ENSG00000118263	Degradome sequencing//Degradome sequencing	positive		validated
1594	tarbase	MIMAT0001341	hsa-miR-424-5p	PHF3	23469	ENSG00000118482	Degradome sequencing//Degradome sequencing//Degradome sequencing	positive		validated
1595	tarbase	MIMAT0001341	hsa-miR-424-5p	FBXO30	84085	ENSG00000118496	Degradome sequencing//Degradome sequencing	positive		validated
1596	tarbase	MIMAT0001341	hsa-miR-424-5p	TNFAIP3	7128	ENSG00000118503	Degradome sequencing	positive		validated
1597	tarbase	MIMAT0001341	hsa-miR-424-5p	MYB	4602	ENSG00000118513	Degradome sequencing	positive		validated
1598	tarbase	MIMAT0001341	hsa-miR-424-5p	MYB	4602	ENSG00000118513	Degradome sequencing	negative		validated
1599	tarbase	MIMAT0001341	hsa-miR-424-5p	SGK1	6446	ENSG00000118515	Degradome sequencing//Degradome sequencing//Degradome sequencing	positive		validated
1600	tarbase	MIMAT0001341	hsa-miR-424-5p	VAMP8	8673	ENSG00000118640	Degradome sequencing//Degradome sequencing	positive		validated
1601	tarbase	MIMAT0001341	hsa-miR-424-5p	RPN2	6185	ENSG00000118705	Degradome sequencing	positive		validated
1602	tarbase	MIMAT0001341	hsa-miR-424-5p	TGIF2	60436	ENSG00000118707	Degradome sequencing//Degradome sequencing	positive		validated
1603	tarbase	MIMAT0001341	hsa-miR-424-5p	CCND2	894	ENSG00000118971	Degradome sequencing//Degradome sequencing//Degradome sequencing	positive		validated
1604	tarbase	MIMAT0001341	hsa-miR-424-5p	C1orf198	84886	ENSG00000119280	Degradome sequencing	positive		validated
1605	tarbase	MIMAT0001341	hsa-miR-424-5p	PTBP3	9991	ENSG00000119314	Degradome sequencing	positive		validated
1606	tarbase	MIMAT0001341	hsa-miR-424-5p	PTPA	5524	ENSG00000119383	Degradome sequencing	positive		validated
1607	tarbase	MIMAT0001341	hsa-miR-424-5p	GLE1	2733	ENSG00000119392	Degradome sequencing	positive		validated
1608	tarbase	MIMAT0001341	hsa-miR-424-5p	RAB14	51552	ENSG00000119396	Degradome sequencing//Degradome sequencing//Degradome sequencing	positive		validated
1609	tarbase	MIMAT0001341	hsa-miR-424-5p	PHF19	26147	ENSG00000119403	Degradome sequencing	positive		validated
1610	tarbase	MIMAT0001341	hsa-miR-424-5p	PPP6C	5537	ENSG00000119414	Degradome sequencing//Degradome sequencing//Degradome sequencing	positive		validated
1611	tarbase	MIMAT0001341	hsa-miR-424-5p	INVS	27130	ENSG00000119509	Degradome sequencing	positive		validated
1612	tarbase	MIMAT0001341	hsa-miR-424-5p	KDSR	2531	ENSG00000119537	Degradome sequencing//Degradome sequencing//Degradome sequencing	positive		validated
1613	tarbase	MIMAT0001341	hsa-miR-424-5p	ONECUT2	9480	ENSG00000119547	Degradome sequencing	positive		validated
1614	tarbase	MIMAT0001341	hsa-miR-424-5p	ZBTB45	84878	ENSG00000119574	Degradome sequencing	positive		validated
1615	tarbase	MIMAT0001341	hsa-miR-424-5p	FCF1	51077	ENSG00000119616	Degradome sequencing	positive		validated
1616	tarbase	MIMAT0001341	hsa-miR-424-5p	IRF2BPL	64207	ENSG00000119669	Degradome sequencing//Degradome sequencing//Degradome sequencing//Degradome sequencing	positive		validated
1617	tarbase	MIMAT0001341	hsa-miR-424-5p	AREL1	9870	ENSG00000119682	Degradome sequencing//Degradome sequencing	positive		validated
1618	tarbase	MIMAT0001341	hsa-miR-424-5p	RBM25	58517	ENSG00000119707	Degradome sequencing//Degradome sequencing	positive		validated
1619	tarbase	MIMAT0001341	hsa-miR-424-5p	ALDH6A1	4329	ENSG00000119711	Degradome sequencing	positive		validated
1620	tarbase	MIMAT0001341	hsa-miR-424-5p	NRDE2	55051	ENSG00000119720	Degradome sequencing	positive		validated
1621	tarbase	MIMAT0001341	hsa-miR-424-5p	FAM98A	25940	ENSG00000119812	Degradome sequencing//Degradome sequencing//Degradome sequencing//Degradome sequencing//Degradome sequencing	positive		validated
1622	tarbase	MIMAT0001341	hsa-miR-424-5p	YIPF4	84272	ENSG00000119820	Degradome sequencing	positive		validated
1623	tarbase	MIMAT0001341	hsa-miR-424-5p	BCL11A	53335	ENSG00000119866	Degradome sequencing	positive		validated
1624	tarbase	MIMAT0001341	hsa-miR-424-5p	GPAM	57678	ENSG00000119927	Degradome sequencing	positive		validated
1625	tarbase	MIMAT0001341	hsa-miR-424-5p	HELLS	3070	ENSG00000119969	Degradome sequencing	positive		validated
1626	tarbase	MIMAT0001341	hsa-miR-424-5p	ARMH3	79591	ENSG00000120029	Degradome sequencing	positive		validated
1627	tarbase	MIMAT0001341	hsa-miR-424-5p	CAAP1	79886	ENSG00000120159	Degradome sequencing	positive		validated
1628	tarbase	MIMAT0001341	hsa-miR-424-5p	CD274	29126	ENSG00000120217	Degradome sequencing//Degradome sequencing//Degradome sequencing//Degradome sequencing//Degradome sequencing//Degradome sequencing	positive		validated
1629	tarbase	MIMAT0001341	hsa-miR-424-5p	PCMT1	5110	ENSG00000120265	Degradome sequencing	positive		validated
1630	tarbase	MIMAT0001341	hsa-miR-424-5p	CYSTM1	84418	ENSG00000120306	Degradome sequencing	positive		validated
1631	tarbase	MIMAT0001341	hsa-miR-424-5p	TCP1	6950	ENSG00000120438	Degradome sequencing//Degradome sequencing	positive		validated
1632	tarbase	MIMAT0001341	hsa-miR-424-5p	SLC10A7	84068	ENSG00000120519	Degradome sequencing	positive		validated
1633	tarbase	MIMAT0001341	hsa-miR-424-5p	EPC1	80314	ENSG00000120616	Degradome sequencing//Degradome sequencing//Degradome sequencing	positive		validated
1634	tarbase	MIMAT0001341	hsa-miR-424-5p	PROSER1	80209	ENSG00000120685	Degradome sequencing//Degradome sequencing	positive		validated
1635	tarbase	MIMAT0001341	hsa-miR-424-5p	HSPH1	10808	ENSG00000120694	Degradome sequencing	positive		validated
1636	tarbase	MIMAT0001341	hsa-miR-424-5p	EGR1	1958	ENSG00000120738	Degradome sequencing//Degradome sequencing	positive		validated
1637	tarbase	MIMAT0001341	hsa-miR-424-5p	ARL1	400	ENSG00000120805	Degradome sequencing//Degradome sequencing	positive		validated
1638	tarbase	MIMAT0001341	hsa-miR-424-5p	CLU	1191	ENSG00000120885	Degradome sequencing	positive		validated
1639	tarbase	MIMAT0001341	hsa-miR-424-5p	TNFRSF10B	8795	ENSG00000120889	Degradome sequencing	positive		validated
1640	tarbase	MIMAT0001341	hsa-miR-424-5p	SORBS3	10174	ENSG00000120896	Degradome sequencing	positive		validated
1641	tarbase	MIMAT0001341	hsa-miR-424-5p	TRIM25	7706	ENSG00000121060	Degradome sequencing	positive		validated
1642	tarbase	MIMAT0001341	hsa-miR-424-5p	CRY2	1408	ENSG00000121671	Degradome sequencing	positive		validated
1643	tarbase	MIMAT0001341	hsa-miR-424-5p	PILRB	29990	ENSG00000121716	Degradome sequencing//Degradome sequencing	positive		validated
1644	tarbase	MIMAT0001341	hsa-miR-424-5p	ADGRB2	576	ENSG00000121753	Degradome sequencing	positive		validated
1645	tarbase	MIMAT0001341	hsa-miR-424-5p	CPXM2	119587	ENSG00000121898	Degradome sequencing	positive		validated
1646	tarbase	MIMAT0001341	hsa-miR-424-5p	LY9	4063	ENSG00000122224	Degradome sequencing//Degradome sequencing	positive		validated
1647	tarbase	MIMAT0001341	hsa-miR-424-5p	RBBP6	5930	ENSG00000122257	Degradome sequencing//Degradome sequencing//Degradome sequencing	positive		validated
1648	tarbase	MIMAT0001341	hsa-miR-424-5p	ZNF644	84146	ENSG00000122482	Degradome sequencing	positive		validated
1649	tarbase	MIMAT0001341	hsa-miR-424-5p	HOXA7	3204	ENSG00000122592	Degradome sequencing	positive		validated
1650	tarbase	MIMAT0001341	hsa-miR-424-5p	RECK	8434	ENSG00000122707	Degradome sequencing//Degradome sequencing//Degradome sequencing//Degradome sequencing//Degradome sequencing//Degradome sequencing	positive		validated
1651	tarbase	MIMAT0001341	hsa-miR-424-5p	DCAF10	79269	ENSG00000122741	Degradome sequencing//Degradome sequencing	positive		validated
1652	tarbase	MIMAT0001341	hsa-miR-424-5p	CISD1	55847	ENSG00000122873	Degradome sequencing	positive		validated
1653	tarbase	MIMAT0001341	hsa-miR-424-5p	RBM19	9904	ENSG00000122965	Degradome sequencing	positive		validated
1654	tarbase	MIMAT0001341	hsa-miR-424-5p	RASSF8	11228	ENSG00000123094	Degradome sequencing//Degradome sequencing//Degradome sequencing//Degradome sequencing	positive		validated
1655	tarbase	MIMAT0001341	hsa-miR-424-5p	PRDX4	10549	ENSG00000123131	Degradome sequencing	positive		validated
1656	tarbase	MIMAT0001341	hsa-miR-424-5p	ADGRE5	976	ENSG00000123146	Degradome sequencing//Degradome sequencing	positive		validated
1657	tarbase	MIMAT0001341	hsa-miR-424-5p	SPATS2	65244	ENSG00000123352	Degradome sequencing	positive		validated
1658	tarbase	MIMAT0001341	hsa-miR-424-5p	LRP1	4035	ENSG00000123384	Degradome sequencing	positive		validated
1659	tarbase	MIMAT0001341	hsa-miR-424-5p	HOXC11	3227	ENSG00000123388	Degradome sequencing	positive		validated
1660	tarbase	MIMAT0001341	hsa-miR-424-5p	NDUFAF4	29078	ENSG00000123545	Degradome sequencing//Degradome sequencing	positive		validated
1661	tarbase	MIMAT0001341	hsa-miR-424-5p	RAB9A	9367	ENSG00000123595	Degradome sequencing	positive		validated
1662	tarbase	MIMAT0001341	hsa-miR-424-5p	LPGAT1	9926	ENSG00000123684	Degradome sequencing	positive		validated
1663	tarbase	MIMAT0001341	hsa-miR-424-5p	PLA2G12A	81579	ENSG00000123739	Degradome sequencing	positive		validated
1664	tarbase	MIMAT0001341	hsa-miR-424-5p	ACSL3	2181	ENSG00000123983	Degradome sequencing//Degradome sequencing//Degradome sequencing	positive		validated
1665	tarbase	MIMAT0001341	hsa-miR-424-5p	SLC12A4	6560	ENSG00000124067	Degradome sequencing	positive		validated
1666	tarbase	MIMAT0001341	hsa-miR-424-5p	TTPAL	79183	ENSG00000124120	Degradome sequencing	positive		validated
1667	tarbase	MIMAT0001341	hsa-miR-424-5p	SDC4	6385	ENSG00000124145	Degradome sequencing	positive		validated
1668	tarbase	MIMAT0001341	hsa-miR-424-5p	PIGT	51604	ENSG00000124155	Degradome sequencing//Degradome sequencing	positive		validated
1669	tarbase	MIMAT0001341	hsa-miR-424-5p	NCOA5	57727	ENSG00000124160	Degradome sequencing	positive		validated
1670	tarbase	MIMAT0001341	hsa-miR-424-5p	VAPB	9217	ENSG00000124164	Degradome sequencing	positive		validated
1671	tarbase	MIMAT0001341	hsa-miR-424-5p	ARFGEF2	10564	ENSG00000124198	Degradome sequencing//Degradome sequencing//Degradome sequencing	positive		validated
1672	tarbase	MIMAT0001341	hsa-miR-424-5p	ZNFX1	57169	ENSG00000124201	Degradome sequencing	positive		validated
1673	tarbase	MIMAT0001341	hsa-miR-424-5p	CSE1L	1434	ENSG00000124207	Degradome sequencing	positive		validated
1674	tarbase	MIMAT0001341	hsa-miR-424-5p	TMEM189-UBE2V1	387522	ENSG00000124208	Degradome sequencing//Degradome sequencing	positive		validated
1675	tarbase	MIMAT0001341	hsa-miR-424-5p	STAU1	6780	ENSG00000124214	Degradome sequencing	positive		validated
1676	tarbase	MIMAT0001341	hsa-miR-424-5p	RNF114	55905	ENSG00000124226	Degradome sequencing	positive		validated
1677	tarbase	MIMAT0001341	hsa-miR-424-5p	USP22	23326	ENSG00000124422	Degradome sequencing//Degradome sequencing	positive		validated
1678	tarbase	MIMAT0001341	hsa-miR-424-5p	SERPINB6	5269	ENSG00000124570	Degradome sequencing	positive		validated
1679	tarbase	MIMAT0001341	hsa-miR-424-5p	ABCC10	89845	ENSG00000124574	Degradome sequencing//Degradome sequencing	positive		validated
1680	tarbase	MIMAT0001341	hsa-miR-424-5p	ZNF391	346157	ENSG00000124613	Degradome sequencing	positive		validated
1681	tarbase	MIMAT0001341	hsa-miR-424-5p	MED20	9477	ENSG00000124641	Degradome sequencing	positive		validated
1682	tarbase	MIMAT0001341	hsa-miR-424-5p	TBCC	6903	ENSG00000124659	Degradome sequencing	positive		validated
1683	tarbase	MIMAT0001341	hsa-miR-424-5p	KLHDC3	116138	ENSG00000124702	Degradome sequencing	positive		validated
1684	tarbase	MIMAT0001341	hsa-miR-424-5p	CDKN1A	1026	ENSG00000124762	Degradome sequencing//Degradome sequencing//Degradome sequencing	positive		validated
1685	tarbase	MIMAT0001341	hsa-miR-424-5p	CDKN1A	1026	ENSG00000124762	Degradome sequencing	negative		validated
1686	tarbase	MIMAT0001341	hsa-miR-424-5p	RREB1	6239	ENSG00000124782	Degradome sequencing//Degradome sequencing//Degradome sequencing	positive		validated
1687	tarbase	MIMAT0001341	hsa-miR-424-5p	AHNAK	79026	ENSG00000124942	Degradome sequencing	positive		validated
1688	tarbase	MIMAT0001341	hsa-miR-424-5p	CNOT1	23019	ENSG00000125107	Degradome sequencing//Degradome sequencing//Degradome sequencing	positive		validated
1689	tarbase	MIMAT0001341	hsa-miR-424-5p	TMTC4	84899	ENSG00000125247	Degradome sequencing	positive		validated
1690	tarbase	MIMAT0001341	hsa-miR-424-5p	EFNB2	1948	ENSG00000125266	Degradome sequencing	positive		validated
1691	tarbase	MIMAT0001341	hsa-miR-424-5p	TM9SF2	9375	ENSG00000125304	Degradome sequencing//Degradome sequencing	positive		validated
1692	tarbase	MIMAT0001341	hsa-miR-424-5p	IRF1	3659	ENSG00000125347	Degradome sequencing	positive		validated
1693	tarbase	MIMAT0001341	hsa-miR-424-5p	DMAC2L	27109	ENSG00000125375	Degradome sequencing	positive		validated
1694	tarbase	MIMAT0001341	hsa-miR-424-5p	HS3ST3B1	9953	ENSG00000125430	Degradome sequencing	positive		validated
1695	tarbase	MIMAT0001341	hsa-miR-424-5p	GGA3	23163	ENSG00000125447	Degradome sequencing	positive		validated
1696	tarbase	MIMAT0001341	hsa-miR-424-5p	PSD4	23550	ENSG00000125637	Degradome sequencing	positive		validated
1697	tarbase	MIMAT0001341	hsa-miR-424-5p	TNFSF9	8744	ENSG00000125657	Degradome sequencing//Degradome sequencing	positive		validated
1698	tarbase	MIMAT0001341	hsa-miR-424-5p	MED1	5469	ENSG00000125686	Degradome sequencing//Degradome sequencing//Degradome sequencing	positive		validated
1699	tarbase	MIMAT0001341	hsa-miR-424-5p	RPL23	9349	ENSG00000125691	Degradome sequencing	positive		validated
1700	tarbase	MIMAT0001341	hsa-miR-424-5p	SYMPK	8189	ENSG00000125755	Degradome sequencing	positive		validated
1701	tarbase	MIMAT0001341	hsa-miR-424-5p	CENPB	1059	ENSG00000125817	Degradome sequencing//Degradome sequencing	positive		validated
1702	tarbase	MIMAT0001341	hsa-miR-424-5p	STK35	140901	ENSG00000125834	Degradome sequencing//Degradome sequencing	positive		validated
1703	tarbase	MIMAT0001341	hsa-miR-424-5p	SNRPB	6628	ENSG00000125835	Degradome sequencing	positive		validated
1704	tarbase	MIMAT0001341	hsa-miR-424-5p	RRBP1	6238	ENSG00000125844	Degradome sequencing	positive		validated
1705	tarbase	MIMAT0001341	hsa-miR-424-5p	TBC1D20	128637	ENSG00000125875	Degradome sequencing//Degradome sequencing//Degradome sequencing	positive		validated
1706	tarbase	MIMAT0001341	hsa-miR-424-5p	MCM8	84515	ENSG00000125885	Degradome sequencing	positive		validated
1707	tarbase	MIMAT0001341	hsa-miR-424-5p	NCLN	56926	ENSG00000125912	Degradome sequencing	positive		validated
1708	tarbase	MIMAT0001341	hsa-miR-424-5p	ROMO1	140823	ENSG00000125995	Degradome sequencing	positive		validated
1709	tarbase	MIMAT0001341	hsa-miR-424-5p	AMOT	154796	ENSG00000126016	Degradome sequencing//Degradome sequencing	positive		validated
1710	tarbase	MIMAT0001341	hsa-miR-424-5p	TMEM115	11070	ENSG00000126062	Degradome sequencing	positive		validated
1711	tarbase	MIMAT0001341	hsa-miR-424-5p	AGO3	192669	ENSG00000126070	Degradome sequencing//Degradome sequencing	positive		validated
1712	tarbase	MIMAT0001341	hsa-miR-424-5p	KLC1	3831	ENSG00000126214	Degradome sequencing	positive		validated
1713	tarbase	MIMAT0001341	hsa-miR-424-5p	BCL2L12	83596	ENSG00000126453	Degradome sequencing	positive		validated
1714	tarbase	MIMAT0001341	hsa-miR-424-5p	BECN1	8678	ENSG00000126581	Degradome sequencing//Degradome sequencing	positive		validated
1715	tarbase	MIMAT0001341	hsa-miR-424-5p	TRAP1	10131	ENSG00000126602	Degradome sequencing//Degradome sequencing//Degradome sequencing	positive		validated
1716	tarbase	MIMAT0001341	hsa-miR-424-5p	ATG14	22863	ENSG00000126775	Degradome sequencing//Degradome sequencing	positive		validated
1717	tarbase	MIMAT0001341	hsa-miR-424-5p	KTN1	3895	ENSG00000126777	Degradome sequencing	positive		validated
1718	tarbase	MIMAT0001341	hsa-miR-424-5p	PLEKHG3	26030	ENSG00000126822	Degradome sequencing	positive		validated
1719	tarbase	MIMAT0001341	hsa-miR-424-5p	SLC10A3	8273	ENSG00000126903	Degradome sequencing	positive		validated
1720	tarbase	MIMAT0001341	hsa-miR-424-5p	CANX	821	ENSG00000127022	Degradome sequencing	positive		validated
1721	tarbase	MIMAT0001341	hsa-miR-424-5p	IPPK	64768	ENSG00000127080	Degradome sequencing//Degradome sequencing	positive		validated
1722	tarbase	MIMAT0001341	hsa-miR-424-5p	DYRK2	8445	ENSG00000127334	Degradome sequencing//Degradome sequencing	positive		validated
1723	tarbase	MIMAT0001341	hsa-miR-424-5p	UBR4	23352	ENSG00000127481	Degradome sequencing//Degradome sequencing	positive		validated
1724	tarbase	MIMAT0001341	hsa-miR-424-5p	SLC35E1	79939	ENSG00000127526	Degradome sequencing	positive		validated
1725	tarbase	MIMAT0001341	hsa-miR-424-5p	GFER	2671	ENSG00000127554	Degradome sequencing	positive		validated
1726	tarbase	MIMAT0001341	hsa-miR-424-5p			ENSG00000127603	Degradome sequencing	positive		validated
1727	tarbase	MIMAT0001341	hsa-miR-424-5p	SMARCA4	6597	ENSG00000127616	Degradome sequencing	positive		validated
1728	tarbase	MIMAT0001341	hsa-miR-424-5p	ECHS1	1892	ENSG00000127884	Degradome sequencing	positive		validated
1729	tarbase	MIMAT0001341	hsa-miR-424-5p	AKAP9	10142	ENSG00000127914	Degradome sequencing//Degradome sequencing	positive		validated
1730	tarbase	MIMAT0001341	hsa-miR-424-5p	PTPN12	5782	ENSG00000127947	Degradome sequencing//Degradome sequencing	positive		validated
1731	tarbase	MIMAT0001341	hsa-miR-424-5p	ZNF780B	163131	ENSG00000128000	Degradome sequencing	positive		validated
1732	tarbase	MIMAT0001341	hsa-miR-424-5p	SRD5A3	79644	ENSG00000128039	Degradome sequencing	positive		validated
1733	tarbase	MIMAT0001341	hsa-miR-424-5p	PAICS	10606	ENSG00000128050	Degradome sequencing	positive		validated
1734	tarbase	MIMAT0001341	hsa-miR-424-5p	KDR	3791	ENSG00000128052	Degradome sequencing	positive		validated
1735	tarbase	MIMAT0001341	hsa-miR-424-5p	APOL2	23780	ENSG00000128335	Degradome sequencing	positive		validated
1736	tarbase	MIMAT0001341	hsa-miR-424-5p	CALU	813	ENSG00000128595	Degradome sequencing//Degradome sequencing	positive		validated
1737	tarbase	MIMAT0001341	hsa-miR-424-5p	SMO	6608	ENSG00000128602	Degradome sequencing	positive		validated
1738	tarbase	MIMAT0001341	hsa-miR-424-5p	MRPS12	6183	ENSG00000128626	Degradome sequencing	positive		validated
1739	tarbase	MIMAT0001341	hsa-miR-424-5p	CHAC1	79094	ENSG00000128965	Degradome sequencing//Degradome sequencing//Degradome sequencing	positive		validated
1740	tarbase	MIMAT0001341	hsa-miR-424-5p	ANAPC13	25847	ENSG00000129055	Degradome sequencing//Degradome sequencing//Degradome sequencing//Degradome sequencing//Degradome sequencing	positive		validated
1741	tarbase	MIMAT0001341	hsa-miR-424-5p	MBD4	8930	ENSG00000129071	Degradome sequencing	positive		validated
1742	tarbase	MIMAT0001341	hsa-miR-424-5p	SUMF2	25870	ENSG00000129103	Degradome sequencing//Degradome sequencing	positive		validated
1743	tarbase	MIMAT0001341	hsa-miR-424-5p	SPCS3	60559	ENSG00000129128	Degradome sequencing//Degradome sequencing	positive		validated
1744	tarbase	MIMAT0001341	hsa-miR-424-5p	KIF1C	10749	ENSG00000129250	Degradome sequencing	positive		validated
1745	tarbase	MIMAT0001341	hsa-miR-424-5p	MPDU1	9526	ENSG00000129255	Degradome sequencing	positive		validated
1746	tarbase	MIMAT0001341	hsa-miR-424-5p	CCNT1	904	ENSG00000129315	Degradome sequencing//Degradome sequencing//Degradome sequencing//Degradome sequencing	positive		validated
1747	tarbase	MIMAT0001341	hsa-miR-424-5p	ILF3	3609	ENSG00000129351	Degradome sequencing//Degradome sequencing	positive		validated
1748	tarbase	MIMAT0001341	hsa-miR-424-5p	SLC44A2	57153	ENSG00000129353	Degradome sequencing	positive		validated
1749	tarbase	MIMAT0001341	hsa-miR-424-5p	BCL2L2	599	ENSG00000129473	Degradome sequencing//Degradome sequencing//Degradome sequencing	positive		validated
1750	tarbase	MIMAT0001341	hsa-miR-424-5p	HEATR5A	25938	ENSG00000129493	Degradome sequencing	positive		validated
1751	tarbase	MIMAT0001341	hsa-miR-424-5p	EPB41L4A	64097	ENSG00000129595	Degradome sequencing	positive		validated
1752	tarbase	MIMAT0001341	hsa-miR-424-5p	RHBDF2	79651	ENSG00000129667	Degradome sequencing	positive		validated
1753	tarbase	MIMAT0001341	hsa-miR-424-5p	CHRNA10	57053	ENSG00000129749	Degradome sequencing	positive		validated
1754	tarbase	MIMAT0001341	hsa-miR-424-5p	PGAP6	58986	ENSG00000129925	Degradome sequencing	positive		validated
1755	tarbase	MIMAT0001341	hsa-miR-424-5p	PHF10	55274	ENSG00000130024	Degradome sequencing	positive		validated
1756	tarbase	MIMAT0001341	hsa-miR-424-5p	SAT1	6303	ENSG00000130066	Degradome sequencing	positive		validated
1757	tarbase	MIMAT0001341	hsa-miR-424-5p	DOCK6	57572	ENSG00000130158	Degradome sequencing	positive		validated
1758	tarbase	MIMAT0001341	hsa-miR-424-5p	PRKCSH	5589	ENSG00000130175	Degradome sequencing//Degradome sequencing	positive		validated
1759	tarbase	MIMAT0001341	hsa-miR-424-5p	XPO7	23039	ENSG00000130227	Degradome sequencing//Degradome sequencing	positive		validated
1760	tarbase	MIMAT0001341	hsa-miR-424-5p	KIF1A	547	ENSG00000130294	Degradome sequencing//Degradome sequencing	positive		validated
1761	tarbase	MIMAT0001341	hsa-miR-424-5p	BST2	684	ENSG00000130303	Degradome sequencing//Degradome sequencing	positive		validated
1762	tarbase	MIMAT0001341	hsa-miR-424-5p	TULP4	56995	ENSG00000130338	Degradome sequencing//Degradome sequencing	positive		validated
1763	tarbase	MIMAT0001341	hsa-miR-424-5p	ARPC1B	10095	ENSG00000130429	Degradome sequencing//Degradome sequencing	positive		validated
1764	tarbase	MIMAT0001341	hsa-miR-424-5p	UNC13A	23025	ENSG00000130477	Degradome sequencing	positive		validated
1765	tarbase	MIMAT0001341	hsa-miR-424-5p	CAMSAP1	157922	ENSG00000130559	Degradome sequencing//Degradome sequencing//Degradome sequencing//Degradome sequencing	positive		validated
1766	tarbase	MIMAT0001341	hsa-miR-424-5p	SAMD10	140700	ENSG00000130590	Degradome sequencing//Degradome sequencing	positive		validated
1767	tarbase	MIMAT0001341	hsa-miR-424-5p	PRRC2B	84726	ENSG00000130723	Degradome sequencing	positive		validated
1768	tarbase	MIMAT0001341	hsa-miR-424-5p	CHMP2A	27243	ENSG00000130724	Degradome sequencing	positive		validated
1769	tarbase	MIMAT0001341	hsa-miR-424-5p	UBE2M	9040	ENSG00000130725	Degradome sequencing	positive		validated
1770	tarbase	MIMAT0001341	hsa-miR-424-5p	YIPF2	78992	ENSG00000130733	Degradome sequencing	positive		validated
1771	tarbase	MIMAT0001341	hsa-miR-424-5p	LRRC47	57470	ENSG00000130764	Degradome sequencing	positive		validated
1772	tarbase	MIMAT0001341	hsa-miR-424-5p	SESN2	83667	ENSG00000130766	Degradome sequencing	positive		validated
1773	tarbase	MIMAT0001341	hsa-miR-424-5p	SLC6A8	6535	ENSG00000130821	Degradome sequencing	positive		validated
1774	tarbase	MIMAT0001341	hsa-miR-424-5p	ZNF236	7776	ENSG00000130856	Degradome sequencing	positive		validated
1775	tarbase	MIMAT0001341	hsa-miR-424-5p	UBE4B	10277	ENSG00000130939	Degradome sequencing//Degradome sequencing	positive		validated
1776	tarbase	MIMAT0001341	hsa-miR-424-5p	PPIL4	85313	ENSG00000131013	Degradome sequencing	positive		validated
1777	tarbase	MIMAT0001341	hsa-miR-424-5p	AKAP12	9590	ENSG00000131016	Degradome sequencing	positive		validated
1778	tarbase	MIMAT0001341	hsa-miR-424-5p	LATS1	9113	ENSG00000131023	Degradome sequencing//Degradome sequencing//Degradome sequencing	positive		validated
1779	tarbase	MIMAT0001341	hsa-miR-424-5p	ACSS2	55902	ENSG00000131069	Degradome sequencing//Degradome sequencing	positive		validated
1780	tarbase	MIMAT0001341	hsa-miR-424-5p	GSE1	23199	ENSG00000131149	Degradome sequencing	positive		validated
1781	tarbase	MIMAT0001341	hsa-miR-424-5p	PPT1	5538	ENSG00000131238	Degradome sequencing//Degradome sequencing	positive		validated
1782	tarbase	MIMAT0001341	hsa-miR-424-5p	TRAF3	7187	ENSG00000131323	Degradome sequencing	positive		validated
1783	tarbase	MIMAT0001341	hsa-miR-424-5p	MRPS25	64432	ENSG00000131368	Degradome sequencing	positive		validated
1784	tarbase	MIMAT0001341	hsa-miR-424-5p	MGAT1	4245	ENSG00000131446	Degradome sequencing	positive		validated
1785	tarbase	MIMAT0001341	hsa-miR-424-5p	PSME3	10197	ENSG00000131467	Degradome sequencing	positive		validated
1786	tarbase	MIMAT0001341	hsa-miR-424-5p	ACLY	47	ENSG00000131473	Degradome sequencing	positive		validated
1787	tarbase	MIMAT0001341	hsa-miR-424-5p	VPS25	84313	ENSG00000131475	Degradome sequencing//Degradome sequencing//Degradome sequencing	positive		validated
1788	tarbase	MIMAT0001341	hsa-miR-424-5p	NPHP4	261734	ENSG00000131697	Degradome sequencing	positive		validated
1789	tarbase	MIMAT0001341	hsa-miR-424-5p	MAP1B	4131	ENSG00000131711	Degradome sequencing//Degradome sequencing	positive		validated
1790	tarbase	MIMAT0001341	hsa-miR-424-5p	TOP2A	7153	ENSG00000131747	Degradome sequencing	positive		validated
1791	tarbase	MIMAT0001341	hsa-miR-424-5p	PRKAB2	5565	ENSG00000131791	Degradome sequencing//Degradome sequencing	positive		validated
1792	tarbase	MIMAT0001341	hsa-miR-424-5p	SELENOS	55829	ENSG00000131871	Degradome sequencing	positive		validated
1793	tarbase	MIMAT0001341	hsa-miR-424-5p	LRRC41	10489	ENSG00000132128	Degradome sequencing	positive		validated
1794	tarbase	MIMAT0001341	hsa-miR-424-5p	DHX30	22907	ENSG00000132153	Degradome sequencing//Degradome sequencing	positive		validated
1795	tarbase	MIMAT0001341	hsa-miR-424-5p	NUP210	23225	ENSG00000132182	Degradome sequencing	positive		validated
1796	tarbase	MIMAT0001341	hsa-miR-424-5p	TIMM10B	26515	ENSG00000132286	Degradome sequencing	positive		validated
1797	tarbase	MIMAT0001341	hsa-miR-424-5p	SCLY	51540	ENSG00000132330	Degradome sequencing	positive		validated
1798	tarbase	MIMAT0001341	hsa-miR-424-5p	AC002316.1	23108	ENSG00000132359	Degradome sequencing	positive		validated
1799	tarbase	MIMAT0001341	hsa-miR-424-5p	PNISR	25957	ENSG00000132424	Degradome sequencing//Degradome sequencing	positive		validated
1800	tarbase	MIMAT0001341	hsa-miR-424-5p	GRSF1	2926	ENSG00000132463	Degradome sequencing	positive		validated
1801	tarbase	MIMAT0001341	hsa-miR-424-5p	ANKRD17	26057	ENSG00000132466	Degradome sequencing	positive		validated
1802	tarbase	MIMAT0001341	hsa-miR-424-5p	RIDA	10247	ENSG00000132541	Degradome sequencing	positive		validated
1803	tarbase	MIMAT0001341	hsa-miR-424-5p	SDF2	6388	ENSG00000132581	Degradome sequencing	positive		validated
1804	tarbase	MIMAT0001341	hsa-miR-424-5p	FLOT2	2319	ENSG00000132589	Degradome sequencing//Degradome sequencing	positive		validated
1805	tarbase	MIMAT0001341	hsa-miR-424-5p	ERAL1	26284	ENSG00000132591	Degradome sequencing	positive		validated
1806	tarbase	MIMAT0001341	hsa-miR-424-5p	PCNA	5111	ENSG00000132646	Degradome sequencing	positive		validated
1807	tarbase	MIMAT0001341	hsa-miR-424-5p	DAP3	7818	ENSG00000132676	Degradome sequencing	positive		validated
1808	tarbase	MIMAT0001341	hsa-miR-424-5p	DCAF8	50717	ENSG00000132716	Degradome sequencing	positive		validated
1809	tarbase	MIMAT0001341	hsa-miR-424-5p	ZSWIM3	140831	ENSG00000132801	Degradome sequencing	positive		validated
1810	tarbase	MIMAT0001341	hsa-miR-424-5p	SYT4	6860	ENSG00000132872	Degradome sequencing	positive		validated
1811	tarbase	MIMAT0001341	hsa-miR-424-5p	SPART	23111	ENSG00000133104	Degradome sequencing//Degradome sequencing	positive		validated
1812	tarbase	MIMAT0001341	hsa-miR-424-5p	STARD13	90627	ENSG00000133121	Degradome sequencing	positive		validated
1813	tarbase	MIMAT0001341	hsa-miR-424-5p	IRS4	8471	ENSG00000133124	Degradome sequencing//Degradome sequencing	positive		validated
1814	tarbase	MIMAT0001341	hsa-miR-424-5p	MKRN1	23608	ENSG00000133606	Degradome sequencing	positive		validated
1815	tarbase	MIMAT0001341	hsa-miR-424-5p	ATP13A3	79572	ENSG00000133657	Degradome sequencing//Degradome sequencing//Degradome sequencing//Degradome sequencing//Degradome sequencing//Degradome sequencing//Degradome sequencing	positive		validated
1816	tarbase	MIMAT0001341	hsa-miR-424-5p	IPO8	10526	ENSG00000133704	Degradome sequencing//Degradome sequencing	positive		validated
1817	tarbase	MIMAT0001341	hsa-miR-424-5p	CCDC59	29080	ENSG00000133773	Degradome sequencing//Degradome sequencing//Degradome sequencing	positive		validated
1818	tarbase	MIMAT0001341	hsa-miR-424-5p	RRAS2	22800	ENSG00000133818	Degradome sequencing	positive		validated
1819	tarbase	MIMAT0001341	hsa-miR-424-5p	ERG28	11161	ENSG00000133935	Degradome sequencing//Degradome sequencing	positive		validated
1820	tarbase	MIMAT0001341	hsa-miR-424-5p	IER3IP1	51124	ENSG00000134049	Degradome sequencing//Degradome sequencing	positive		validated
1821	tarbase	MIMAT0001341	hsa-miR-424-5p	VHL	7428	ENSG00000134086	Degradome sequencing	positive		validated
1822	tarbase	MIMAT0001341	hsa-miR-424-5p	ARL8B	55207	ENSG00000134108	Degradome sequencing//Degradome sequencing	positive		validated
1823	tarbase	MIMAT0001341	hsa-miR-424-5p	NOTCH2	4853	ENSG00000134250	Degradome sequencing//Degradome sequencing	positive		validated
1824	tarbase	MIMAT0001341	hsa-miR-424-5p	VTCN1	79679	ENSG00000134258	Degradome sequencing	positive		validated
1825	tarbase	MIMAT0001341	hsa-miR-424-5p	AP4B1	10717	ENSG00000134262	Degradome sequencing	positive		validated
1826	tarbase	MIMAT0001341	hsa-miR-424-5p	NAPG	8774	ENSG00000134265	Degradome sequencing//Degradome sequencing//Degradome sequencing//Degradome sequencing//Degradome sequencing//Degradome sequencing//Degradome sequencing	positive		validated
1827	tarbase	MIMAT0001341	hsa-miR-424-5p	FKBP11	51303	ENSG00000134285	Degradome sequencing	positive		validated
1828	tarbase	MIMAT0001341	hsa-miR-424-5p	ARF3	377	ENSG00000134287	Degradome sequencing	positive		validated
1829	tarbase	MIMAT0001341	hsa-miR-424-5p	YWHAQ	10971	ENSG00000134308	Degradome sequencing//Degradome sequencing	positive		validated
1830	tarbase	MIMAT0001341	hsa-miR-424-5p	ROCK2	9475	ENSG00000134318	Degradome sequencing	positive		validated
1831	tarbase	MIMAT0001341	hsa-miR-424-5p	IAH1	285148	ENSG00000134330	Degradome sequencing	positive		validated
1832	tarbase	MIMAT0001341	hsa-miR-424-5p	IL6ST	3572	ENSG00000134352	Degradome sequencing	positive		validated
1833	tarbase	MIMAT0001341	hsa-miR-424-5p	NAV1	89796	ENSG00000134369	Degradome sequencing	positive		validated
1834	tarbase	MIMAT0001341	hsa-miR-424-5p	ACP2	53	ENSG00000134575	Degradome sequencing	positive		validated
1835	tarbase	MIMAT0001341	hsa-miR-424-5p	PUM1	9698	ENSG00000134644	Degradome sequencing//Degradome sequencing	positive		validated
1836	tarbase	MIMAT0001341	hsa-miR-424-5p	PHC2	1912	ENSG00000134686	Degradome sequencing	positive		validated
1837	tarbase	MIMAT0001341	hsa-miR-424-5p	AGO4	192670	ENSG00000134698	Degradome sequencing//Degradome sequencing//Degradome sequencing//Degradome sequencing//Degradome sequencing	positive		validated
1838	tarbase	MIMAT0001341	hsa-miR-424-5p	TUT4	23318	ENSG00000134744	Degradome sequencing	positive		validated
1839	tarbase	MIMAT0001341	hsa-miR-424-5p	RNF138	51444	ENSG00000134758	Degradome sequencing//Degradome sequencing	positive		validated
1840	tarbase	MIMAT0001341	hsa-miR-424-5p	TMEM258	746	ENSG00000134825	Degradome sequencing//Degradome sequencing//Degradome sequencing//Degradome sequencing//Degradome sequencing	positive		validated
1841	tarbase	MIMAT0001341	hsa-miR-424-5p	COL4A2	1284	ENSG00000134871	Degradome sequencing	positive		validated
1842	tarbase	MIMAT0001341	hsa-miR-424-5p	UBAC2	337867	ENSG00000134882	Degradome sequencing	positive		validated
1843	tarbase	MIMAT0001341	hsa-miR-424-5p	ARHGAP32	9743	ENSG00000134909	Degradome sequencing	positive		validated
1844	tarbase	MIMAT0001341	hsa-miR-424-5p	STT3A	3703	ENSG00000134910	Degradome sequencing	positive		validated
1845	tarbase	MIMAT0001341	hsa-miR-424-5p	ETS1	2113	ENSG00000134954	Degradome sequencing	positive		validated
1846	tarbase	MIMAT0001341	hsa-miR-424-5p	ETS1	2113	ENSG00000134954	Degradome sequencing	negative		validated
1847	tarbase	MIMAT0001341	hsa-miR-424-5p	TMED7	51014	ENSG00000134970	Degradome sequencing	positive		validated
1848	tarbase	MIMAT0001341	hsa-miR-424-5p	RFK	55312	ENSG00000135002	Degradome sequencing//Degradome sequencing//Degradome sequencing	positive		validated
1849	tarbase	MIMAT0001341	hsa-miR-424-5p	CTSL	1514	ENSG00000135047	Degradome sequencing	positive		validated
1850	tarbase	MIMAT0001341	hsa-miR-424-5p	CEMIP2	23670	ENSG00000135048	Degradome sequencing//Degradome sequencing//Degradome sequencing	positive		validated
1851	tarbase	MIMAT0001341	hsa-miR-424-5p	PSAT1	29968	ENSG00000135069	Degradome sequencing//Degradome sequencing//Degradome sequencing	positive		validated
1852	tarbase	MIMAT0001341	hsa-miR-424-5p	FBXO21	23014	ENSG00000135108	Degradome sequencing	positive		validated
1853	tarbase	MIMAT0001341	hsa-miR-424-5p	HRK	8739	ENSG00000135116	Degradome sequencing	positive		validated
1854	tarbase	MIMAT0001341	hsa-miR-424-5p	DMTF1	9988	ENSG00000135164	Degradome sequencing//Degradome sequencing	positive		validated
1855	tarbase	MIMAT0001341	hsa-miR-424-5p	KHDC1	80759	ENSG00000135314	Degradome sequencing	positive		validated
1856	tarbase	MIMAT0001341	hsa-miR-424-5p	DNAJC14	85406	ENSG00000135392	Degradome sequencing	positive		validated
1857	tarbase	MIMAT0001341	hsa-miR-424-5p	CD63	967	ENSG00000135404	Degradome sequencing//Degradome sequencing//Degradome sequencing//Degradome sequencing	positive		validated
1858	tarbase	MIMAT0001341	hsa-miR-424-5p	CDK4	1019	ENSG00000135446	Degradome sequencing	positive		validated
1859	tarbase	MIMAT0001341	hsa-miR-424-5p	TFCP2	7024	ENSG00000135457	Degradome sequencing	positive		validated
1860	tarbase	MIMAT0001341	hsa-miR-424-5p	ZC3H10	84872	ENSG00000135482	Degradome sequencing	positive		validated
1861	tarbase	MIMAT0001341	hsa-miR-424-5p	ACVR1B	91	ENSG00000135503	Degradome sequencing	positive		validated
1862	tarbase	MIMAT0001341	hsa-miR-424-5p	MAP7	9053	ENSG00000135525	Degradome sequencing	positive		validated
1863	tarbase	MIMAT0001341	hsa-miR-424-5p	CD164	8763	ENSG00000135535	Degradome sequencing//Degradome sequencing	positive		validated
1864	tarbase	MIMAT0001341	hsa-miR-424-5p	SMYD5	10322	ENSG00000135632	Degradome sequencing	positive		validated
1865	tarbase	MIMAT0001341	hsa-miR-424-5p	USP15	9958	ENSG00000135655	Degradome sequencing//Degradome sequencing	positive		validated
1866	tarbase	MIMAT0001341	hsa-miR-424-5p	GNS	2799	ENSG00000135677	Degradome sequencing	positive		validated
1867	tarbase	MIMAT0001341	hsa-miR-424-5p	MDM2	4193	ENSG00000135679	Degradome sequencing//Degradome sequencing//Degradome sequencing	positive		validated
1868	tarbase	MIMAT0001341	hsa-miR-424-5p	CHST5	23563	ENSG00000135702	Degradome sequencing	positive		validated
1869	tarbase	MIMAT0001341	hsa-miR-424-5p	DYNC1LI2	1783	ENSG00000135720	Degradome sequencing	positive		validated
1870	tarbase	MIMAT0001341	hsa-miR-424-5p	KCNK1	3775	ENSG00000135750	Degradome sequencing//Degradome sequencing	positive		validated
1871	tarbase	MIMAT0001341	hsa-miR-424-5p	URB2	9816	ENSG00000135763	Degradome sequencing	positive		validated
1872	tarbase	MIMAT0001341	hsa-miR-424-5p	DHX9	1660	ENSG00000135829	Degradome sequencing	positive		validated
1873	tarbase	MIMAT0001341	hsa-miR-424-5p	CEP350	9857	ENSG00000135837	Degradome sequencing//Degradome sequencing	positive		validated
1874	tarbase	MIMAT0001341	hsa-miR-424-5p	LAMC1	3915	ENSG00000135862	Degradome sequencing//Degradome sequencing	positive		validated
1875	tarbase	MIMAT0001341	hsa-miR-424-5p	ITM2C	81618	ENSG00000135916	Degradome sequencing	positive		validated
1876	tarbase	MIMAT0001341	hsa-miR-424-5p	TMEM127	55654	ENSG00000135956	Degradome sequencing	positive		validated
1877	tarbase	MIMAT0001341	hsa-miR-424-5p	TGFBRAP1	9392	ENSG00000135966	Degradome sequencing//Degradome sequencing	positive		validated
1878	tarbase	MIMAT0001341	hsa-miR-424-5p	GCC2	9648	ENSG00000135968	Degradome sequencing//Degradome sequencing	positive		validated
1879	tarbase	MIMAT0001341	hsa-miR-424-5p	ANKRD36	375248	ENSG00000135976	Degradome sequencing	positive		validated
1880	tarbase	MIMAT0001341	hsa-miR-424-5p	APPL2	55198	ENSG00000136044	Degradome sequencing	positive		validated
1881	tarbase	MIMAT0001341	hsa-miR-424-5p	SLC41A2	84102	ENSG00000136052	Degradome sequencing//Degradome sequencing	positive		validated
1882	tarbase	MIMAT0001341	hsa-miR-424-5p	LCP1	3936	ENSG00000136167	Degradome sequencing	positive		validated
1883	tarbase	MIMAT0001341	hsa-miR-424-5p	KDELR2	11014	ENSG00000136240	Degradome sequencing//Degradome sequencing//Degradome sequencing//Degradome sequencing//Degradome sequencing	positive		validated
1884	tarbase	MIMAT0001341	hsa-miR-424-5p	ZDHHC4	55146	ENSG00000136247	Degradome sequencing//Degradome sequencing//Degradome sequencing//Degradome sequencing	positive		validated
1885	tarbase	MIMAT0001341	hsa-miR-424-5p	TBRG4	9238	ENSG00000136270	Degradome sequencing//Degradome sequencing	positive		validated
1886	tarbase	MIMAT0001341	hsa-miR-424-5p	DDX56	54606	ENSG00000136271	Degradome sequencing	positive		validated
1887	tarbase	MIMAT0001341	hsa-miR-424-5p	TTYH3	80727	ENSG00000136295	Degradome sequencing	positive		validated
1888	tarbase	MIMAT0001341	hsa-miR-424-5p	CIDEB	27141	ENSG00000136305	Degradome sequencing	positive		validated
1889	tarbase	MIMAT0001341	hsa-miR-424-5p	IREB2	3658	ENSG00000136381	Degradome sequencing	positive		validated
1890	tarbase	MIMAT0001341	hsa-miR-424-5p	DCAF7	10238	ENSG00000136485	Degradome sequencing	positive		validated
1891	tarbase	MIMAT0001341	hsa-miR-424-5p	TRA2B	6434	ENSG00000136527	Degradome sequencing	positive		validated
1892	tarbase	MIMAT0001341	hsa-miR-424-5p	SKIL	6498	ENSG00000136603	Degradome sequencing	positive		validated
1893	tarbase	MIMAT0001341	hsa-miR-424-5p	STXBP1	6812	ENSG00000136854	Degradome sequencing	positive		validated
1894	tarbase	MIMAT0001341	hsa-miR-424-5p	STX17	55014	ENSG00000136874	Degradome sequencing	positive		validated
1895	tarbase	MIMAT0001341	hsa-miR-424-5p	ATP6V1G1	9550	ENSG00000136888	Degradome sequencing//Degradome sequencing//Degradome sequencing	positive		validated
1896	tarbase	MIMAT0001341	hsa-miR-424-5p	MYC	4609	ENSG00000136997	Degradome sequencing	positive		validated
1897	tarbase	MIMAT0001341	hsa-miR-424-5p	RANBP6	26953	ENSG00000137040	Degradome sequencing	positive		validated
1898	tarbase	MIMAT0001341	hsa-miR-424-5p	PLAA	9373	ENSG00000137055	Degradome sequencing	positive		validated
1899	tarbase	MIMAT0001341	hsa-miR-424-5p	IL11RA	3590	ENSG00000137070	Degradome sequencing	positive		validated
1900	tarbase	MIMAT0001341	hsa-miR-424-5p	RNF38	152006	ENSG00000137075	Degradome sequencing	positive		validated
1901	tarbase	MIMAT0001341	hsa-miR-424-5p	TLN1	7094	ENSG00000137076	Degradome sequencing//Degradome sequencing//Degradome sequencing	positive		validated
1902	tarbase	MIMAT0001341	hsa-miR-424-5p	RPS6	6194	ENSG00000137154	Degradome sequencing//Degradome sequencing//Degradome sequencing	positive		validated
1903	tarbase	MIMAT0001341	hsa-miR-424-5p	FOXP4	116113	ENSG00000137166	Degradome sequencing	positive		validated
1904	tarbase	MIMAT0001341	hsa-miR-424-5p	PPIL1	51645	ENSG00000137168	Degradome sequencing	positive		validated
1905	tarbase	MIMAT0001341	hsa-miR-424-5p	KIF13A	63971	ENSG00000137177	Degradome sequencing	positive		validated
1906	tarbase	MIMAT0001341	hsa-miR-424-5p	PIM1	5292	ENSG00000137193	Degradome sequencing//Degradome sequencing//Degradome sequencing	positive		validated
1907	tarbase	MIMAT0001341	hsa-miR-424-5p	TFAP2A	7020	ENSG00000137203	Degradome sequencing	positive		validated
1908	tarbase	MIMAT0001341	hsa-miR-424-5p	YIPF3	25844	ENSG00000137207	Degradome sequencing	positive		validated
1909	tarbase	MIMAT0001341	hsa-miR-424-5p	LRRC1	55227	ENSG00000137269	Degradome sequencing	positive		validated
1910	tarbase	MIMAT0001341	hsa-miR-424-5p	FLOT1	10211	ENSG00000137312	Degradome sequencing//Degradome sequencing	positive		validated
1911	tarbase	MIMAT0001341	hsa-miR-424-5p	RNF144B	255488	ENSG00000137393	Degradome sequencing//Degradome sequencing	positive		validated
1912	tarbase	MIMAT0001341	hsa-miR-424-5p	CPEB2	132864	ENSG00000137449	Degradome sequencing//Degradome sequencing	positive		validated
1913	tarbase	MIMAT0001341	hsa-miR-424-5p	CREBZF	58487	ENSG00000137504	Degradome sequencing	positive		validated
1914	tarbase	MIMAT0001341	hsa-miR-424-5p	YAP1	10413	ENSG00000137693	Degradome sequencing//Degradome sequencing//Degradome sequencing	positive		validated
1915	tarbase	MIMAT0001341	hsa-miR-424-5p	SLC37A4	2542	ENSG00000137700	Degradome sequencing	positive		validated
1916	tarbase	MIMAT0001341	hsa-miR-424-5p	PPP2R1B	5519	ENSG00000137713	Degradome sequencing//Degradome sequencing	positive		validated
1917	tarbase	MIMAT0001341	hsa-miR-424-5p	KIF23	9493	ENSG00000137807	Degradome sequencing//Degradome sequencing//Degradome sequencing	positive		validated
1918	tarbase	MIMAT0001341	hsa-miR-424-5p	PARP6	56965	ENSG00000137817	Degradome sequencing	positive		validated
1919	tarbase	MIMAT0001341	hsa-miR-424-5p	RPLP1	6176	ENSG00000137818	Degradome sequencing//Degradome sequencing//Degradome sequencing	positive		validated
1920	tarbase	MIMAT0001341	hsa-miR-424-5p	SPTBN5	51332	ENSG00000137877	Degradome sequencing	positive		validated
1921	tarbase	MIMAT0001341	hsa-miR-424-5p	IFT172	26160	ENSG00000138002	Degradome sequencing	positive		validated
1922	tarbase	MIMAT0001341	hsa-miR-424-5p	RAB1A	5861	ENSG00000138069	Degradome sequencing//Degradome sequencing	positive		validated
1923	tarbase	MIMAT0001341	hsa-miR-424-5p	ACTR2	10097	ENSG00000138071	Degradome sequencing	positive		validated
1924	tarbase	MIMAT0001341	hsa-miR-424-5p	PREB	10113	ENSG00000138073	Degradome sequencing//Degradome sequencing	positive		validated
1925	tarbase	MIMAT0001341	hsa-miR-424-5p	ACTR1A	10121	ENSG00000138107	Degradome sequencing//Degradome sequencing	positive		validated
1926	tarbase	MIMAT0001341	hsa-miR-424-5p	MYOF	26509	ENSG00000138119	Degradome sequencing	positive		validated
1927	tarbase	MIMAT0001341	hsa-miR-424-5p	LOXL4	84171	ENSG00000138131	Degradome sequencing	positive		validated
1928	tarbase	MIMAT0001341	hsa-miR-424-5p	ARL3	403	ENSG00000138175	Degradome sequencing//Degradome sequencing	positive		validated
1929	tarbase	MIMAT0001341	hsa-miR-424-5p	CEP55	55165	ENSG00000138180	Degradome sequencing//Degradome sequencing	positive		validated
1930	tarbase	MIMAT0001341	hsa-miR-424-5p	DNAJC13	23317	ENSG00000138246	Degradome sequencing	positive		validated
1931	tarbase	MIMAT0001341	hsa-miR-424-5p	ASNSD1	54529	ENSG00000138381	Degradome sequencing//Degradome sequencing	positive		validated
1932	tarbase	MIMAT0001341	hsa-miR-424-5p	NAB1	4664	ENSG00000138386	Degradome sequencing	positive		validated
1933	tarbase	MIMAT0001341	hsa-miR-424-5p	ABI2	10152	ENSG00000138443	Degradome sequencing//Degradome sequencing//Degradome sequencing	positive		validated
1934	tarbase	MIMAT0001341	hsa-miR-424-5p	SECISBP2L	9728	ENSG00000138593	Degradome sequencing	positive		validated
1935	tarbase	MIMAT0001341	hsa-miR-424-5p	GLCE	26035	ENSG00000138604	Degradome sequencing	positive		validated
1936	tarbase	MIMAT0001341	hsa-miR-424-5p	PARP16	54956	ENSG00000138617	Degradome sequencing//Degradome sequencing//Degradome sequencing//Degradome sequencing	positive		validated
1937	tarbase	MIMAT0001341	hsa-miR-424-5p	SEMA7A	8482	ENSG00000138623	Degradome sequencing	positive		validated
1938	tarbase	MIMAT0001341	hsa-miR-424-5p	RASGEF1B	153020	ENSG00000138670	Degradome sequencing	positive		validated
1939	tarbase	MIMAT0001341	hsa-miR-424-5p	FGF2	2247	ENSG00000138685	Degradome sequencing//Degradome sequencing//Degradome sequencing//Degradome sequencing	positive		validated
1940	tarbase	MIMAT0001341	hsa-miR-424-5p	CNOT6L	246175	ENSG00000138767	Degradome sequencing	positive		validated
1941	tarbase	MIMAT0001341	hsa-miR-424-5p	USO1	8615	ENSG00000138768	Degradome sequencing	positive		validated
1942	tarbase	MIMAT0001341	hsa-miR-424-5p	GSTCD	79807	ENSG00000138780	Degradome sequencing	positive		validated
1943	tarbase	MIMAT0001341	hsa-miR-424-5p	GUCD1	83606	ENSG00000138867	Degradome sequencing	positive		validated
1944	tarbase	MIMAT0001341	hsa-miR-424-5p	B4GALNT3	283358	ENSG00000139044	Degradome sequencing//Degradome sequencing	positive		validated
1945	tarbase	MIMAT0001341	hsa-miR-424-5p	GABARAPL1	23710	ENSG00000139112	Degradome sequencing//Degradome sequencing//Degradome sequencing	positive		validated
1946	tarbase	MIMAT0001341	hsa-miR-424-5p	KIF21A	55605	ENSG00000139116	Degradome sequencing//Degradome sequencing//Degradome sequencing//Degradome sequencing	positive		validated
1947	tarbase	MIMAT0001341	hsa-miR-424-5p	FGD4	121512	ENSG00000139132	Degradome sequencing	positive		validated
1948	tarbase	MIMAT0001341	hsa-miR-424-5p	SINHCAF	58516	ENSG00000139146	Degradome sequencing	positive		validated
1949	tarbase	MIMAT0001341	hsa-miR-424-5p	AEBP2	121536	ENSG00000139154	Degradome sequencing//Degradome sequencing//Degradome sequencing//Degradome sequencing	positive		validated
1950	tarbase	MIMAT0001341	hsa-miR-424-5p	SLC38A4	55089	ENSG00000139209	Degradome sequencing	positive		validated
1951	tarbase	MIMAT0001341	hsa-miR-424-5p	DUSP6	1848	ENSG00000139318	Degradome sequencing	positive		validated
1952	tarbase	MIMAT0001341	hsa-miR-424-5p	TMTC3	160418	ENSG00000139324	Degradome sequencing	positive		validated
1953	tarbase	MIMAT0001341	hsa-miR-424-5p	SLC15A4	121260	ENSG00000139370	Degradome sequencing	positive		validated
1954	tarbase	MIMAT0001341	hsa-miR-424-5p	NUP58	9818	ENSG00000139496	Degradome sequencing	positive		validated
1955	tarbase	MIMAT0001341	hsa-miR-424-5p	SLC7A1	6541	ENSG00000139514	Degradome sequencing	positive		validated
1956	tarbase	MIMAT0001341	hsa-miR-424-5p	TARBP2	6895	ENSG00000139546	Degradome sequencing	positive		validated
1957	tarbase	MIMAT0001341	hsa-miR-424-5p	BRCA2	675	ENSG00000139618	Degradome sequencing	positive		validated
1958	tarbase	MIMAT0001341	hsa-miR-424-5p	LMBR1L	55716	ENSG00000139636	Degradome sequencing	positive		validated
1959	tarbase	MIMAT0001341	hsa-miR-424-5p	C12orf10	60314	ENSG00000139637	Degradome sequencing	positive		validated
1960	tarbase	MIMAT0001341	hsa-miR-424-5p	TMBIM6	7009	ENSG00000139644	Degradome sequencing//Degradome sequencing//Degradome sequencing//Degradome sequencing	positive		validated
1961	tarbase	MIMAT0001341	hsa-miR-424-5p	ANKRD52	283373	ENSG00000139645	Degradome sequencing//Degradome sequencing//Degradome sequencing//Degradome sequencing//Degradome sequencing//Degradome sequencing//Degradome sequencing	positive		validated
1962	tarbase	MIMAT0001341	hsa-miR-424-5p	ESD	2098	ENSG00000139684	Degradome sequencing	positive		validated
1963	tarbase	MIMAT0001341	hsa-miR-424-5p	SBNO1	55206	ENSG00000139697	Degradome sequencing	positive		validated
1964	tarbase	MIMAT0001341	hsa-miR-424-5p	SETD1B	23067	ENSG00000139718	Degradome sequencing//Degradome sequencing	positive		validated
1965	tarbase	MIMAT0001341	hsa-miR-424-5p	DENR	8562	ENSG00000139726	Degradome sequencing	positive		validated
1966	tarbase	MIMAT0001341	hsa-miR-424-5p	RBM26	64062	ENSG00000139746	Degradome sequencing//Degradome sequencing//Degradome sequencing	positive		validated
1967	tarbase	MIMAT0001341	hsa-miR-424-5p	MBNL2	10150	ENSG00000139793	Degradome sequencing	positive		validated
1968	tarbase	MIMAT0001341	hsa-miR-424-5p	ZIC5	85416	ENSG00000139800	Degradome sequencing	positive		validated
1969	tarbase	MIMAT0001341	hsa-miR-424-5p	FITM1	161247	ENSG00000139914	Degradome sequencing//Degradome sequencing//Degradome sequencing	positive		validated
1970	tarbase	MIMAT0001341	hsa-miR-424-5p	NAA30	122830	ENSG00000139977	Degradome sequencing	positive		validated
1971	tarbase	MIMAT0001341	hsa-miR-424-5p	RAB15	376267	ENSG00000139998	Degradome sequencing	positive		validated
1972	tarbase	MIMAT0001341	hsa-miR-424-5p	WDR89	112840	ENSG00000140006	Degradome sequencing	positive		validated
1973	tarbase	MIMAT0001341	hsa-miR-424-5p	NIPA2	81614	ENSG00000140157	Degradome sequencing	positive		validated
1974	tarbase	MIMAT0001341	hsa-miR-424-5p	BNIP2	663	ENSG00000140299	Degradome sequencing//Degradome sequencing	positive		validated
1975	tarbase	MIMAT0001341	hsa-miR-424-5p	CDAN1	146059	ENSG00000140326	Degradome sequencing	positive		validated
1976	tarbase	MIMAT0001341	hsa-miR-424-5p	TSPAN3	10099	ENSG00000140391	Degradome sequencing//Degradome sequencing//Degradome sequencing//Degradome sequencing	positive		validated
1977	tarbase	MIMAT0001341	hsa-miR-424-5p	MAN2C1	4123	ENSG00000140400	Degradome sequencing	positive		validated
1978	tarbase	MIMAT0001341	hsa-miR-424-5p	IGF1R	3480	ENSG00000140443	Degradome sequencing//Degradome sequencing	positive		validated
1979	tarbase	MIMAT0001341	hsa-miR-424-5p	ARRDC4	91947	ENSG00000140450	Degradome sequencing	positive		validated
1980	tarbase	MIMAT0001341	hsa-miR-424-5p	PIF1	80119	ENSG00000140451	Degradome sequencing//Degradome sequencing	positive		validated
1981	tarbase	MIMAT0001341	hsa-miR-424-5p	SCAMP2	10066	ENSG00000140497	Degradome sequencing//Degradome sequencing//Degradome sequencing//Degradome sequencing	positive		validated
1982	tarbase	MIMAT0001341	hsa-miR-424-5p	TICRR	90381	ENSG00000140534	Degradome sequencing	positive		validated
1983	tarbase	MIMAT0001341	hsa-miR-424-5p	IQGAP1	8826	ENSG00000140575	Degradome sequencing	positive		validated
1984	tarbase	MIMAT0001341	hsa-miR-424-5p	GLYR1	84656	ENSG00000140632	Degradome sequencing	positive		validated
1985	tarbase	MIMAT0001341	hsa-miR-424-5p	ZFHX3	463	ENSG00000140836	Degradome sequencing//Degradome sequencing	positive		validated
1986	tarbase	MIMAT0001341	hsa-miR-424-5p	GAS8	2622	ENSG00000141013	Degradome sequencing	positive		validated
1987	tarbase	MIMAT0001341	hsa-miR-424-5p	MED9	55090	ENSG00000141026	Degradome sequencing	positive		validated
1988	tarbase	MIMAT0001341	hsa-miR-424-5p	NOB1	28987	ENSG00000141101	Degradome sequencing//Degradome sequencing	positive		validated
1989	tarbase	MIMAT0001341	hsa-miR-424-5p	TOB1	10140	ENSG00000141232	Degradome sequencing	positive		validated
1990	tarbase	MIMAT0001341	hsa-miR-424-5p	NPEPPS	9520	ENSG00000141279	Degradome sequencing	positive		validated
1991	tarbase	MIMAT0001341	hsa-miR-424-5p	CLTC	1213	ENSG00000141367	Degradome sequencing//Degradome sequencing	positive		validated
1992	tarbase	MIMAT0001341	hsa-miR-424-5p	SLC39A6	25800	ENSG00000141424	Degradome sequencing	positive		validated
1993	tarbase	MIMAT0001341	hsa-miR-424-5p	GALNT1	2589	ENSG00000141429	Degradome sequencing	positive		validated
1994	tarbase	MIMAT0001341	hsa-miR-424-5p	GAREM1	64762	ENSG00000141441	Degradome sequencing	positive		validated
1995	tarbase	MIMAT0001341	hsa-miR-424-5p	GATA6	2627	ENSG00000141448	Degradome sequencing	positive		validated
1996	tarbase	MIMAT0001341	hsa-miR-424-5p	PELP1	27043	ENSG00000141456	Degradome sequencing//Degradome sequencing	positive		validated
1997	tarbase	MIMAT0001341	hsa-miR-424-5p	MINK1	50488	ENSG00000141503	Degradome sequencing//Degradome sequencing//Degradome sequencing//Degradome sequencing	positive		validated
1998	tarbase	MIMAT0001341	hsa-miR-424-5p	ASGR1	432	ENSG00000141505	Degradome sequencing	positive		validated
1999	tarbase	MIMAT0001341	hsa-miR-424-5p	ARHGDIA	396	ENSG00000141522	Degradome sequencing//Degradome sequencing//Degradome sequencing//Degradome sequencing//Degradome sequencing//Degradome sequencing//Degradome sequencing	positive		validated
[truncated: 1,022 more rows]

## Sheet: KEGG Pathway
	Term	Overlap	P.value	Adjusted.P.value	Old.P.value	Old.Adjusted.P.value	Odds.Ratio	Combined.Score	Genes
1	Pathways in cancer	114/531	9.71728e-12	2.99292e-09	0	0	2.193	55.6083	SPI1;KEAP1;FGF2;ETS1;CRKL;IGF1R;CCND3;FRAT2;CCND2;CCND1;MYC;RASSF5;AKT3;PIM1;PIM2;IFNAR2;MAP2K1;TPM3;HGF;WNT5A;EML4;SMO;CCNE2;COL4A2;CCNE1;IL6ST;NOTCH2;EPAS1;CUL2;LPAR1;LPAR3;PIK3R2;PIK3R1;HIF1A;FOXO1;HSP90B1;BCL2L11;ABL1;DVL3;PMAIP1;SMAD2;JUN;SMAD3;JUP;ZBTB16;PTCH1;FZD6;FN1;FZD9;IGF2;BRAF;GNG12;CDK6;CDK4;SP1;GNB2;GNB1;BCL2;MDM2;GNAS;CALM3;GRB2;CALM1;FGFR4;CALM2;FGFR1;GSK3B;CDKN1A;HSP90AB1;PIK3CB…
2	Autophagy	44/137	6.66532e-11	7.63805e-09	0	0	3.74481	87.7466	BECN1;RAB1A;PRKAA1;MTMR3;PRKAA2;STX17;IRS4;ITPR1;IRS2;PIK3R2;PIK3R1;PIK3CB;MTMR4;ZFYVE1;HIF1A;IGF1R;STK11;MAPK8;NRAS;TBK1;LAMP1;CTSL;AKT3;LAMP2;MAPK1;MAP3K7;RUBCN;GABARAPL1;MAP2K1;ATG9A;PRKCD;RRAS2;WIPI2;ATG14;ATG12;MTOR;ERN1;VAMP8;RPS6KB1;RRAGD;BCL2;ULK1;SQSTM1;RAB7A
3	Proteoglycans in cancer	57/205	7.43966e-11	7.63805e-09	0	0	3.05674	71.2881	CDKN1A;PIK3CB;FGF2;ACTB;ACTG1;IGF1R;PPP1CC;CCND1;CTSL;MYC;AKT3;KDR;MAP2K1;PPP1R12A;HGF;ITGA2;MMP2;RPS6;WNT5A;PLAUR;RRAS2;FRS2;HSPG2;VAV2;SMO;SOS2;CD63;SDC4;ROCK2;ITPR1;PIK3R2;IQGAP1;PIK3R1;HIF1A;SLC9A1;CDC42;NRAS;MAPK1;SMAD2;PTCH1;FZD6;STAT3;FN1;FZD9;IGF2;MSN;BRAF;MTOR;VEGFA;COL1A2;TFAP4;RPS6KB1;MDM2;PDCD4;CTNNB1;GRB2;FGFR1
4	p53 signaling pathway	29/73	4.21661e-10	3.24679e-08	0	0	5.19633	112.172	CDKN1A;PPM1D;BBC3;PIDD1;CCND3;COP1;CCND2;CCND1;SESN3;ZMAT3;SESN1;PERP;CHEK1;SESN2;PMAIP1;GTSE1;IGFBP3;SIAH1;SHISA5;TNFRSF10B;CDK6;CCNE2;RRM2B;CCNE1;CDK4;CCNG1;BCL2;CDK1;MDM2
5	Salmonella infection	63/249	5.57298e-10	3.43296e-08	0	0	2.68974	57.3129	NCKAP1;ARF1;HSP90AB1;ARPC1B;CSE1L;GCC2;PIK3CB;FBXO22;ACTB;ACTG1;TXN2;IKBKB;FYCO1;ACTR1A;KIF5C;MYC;KIF5B;AKT3;KIF5A;KPNA4;KPNA3;MAP3K7;KPNA1;MAP2K3;ACTR3;ACTR2;MAP2K1;HSP90AA1;ANXA2;CHUK;TUBB;DYNLL2;TNFRSF1A;DYNC1LI2;TUBB2A;ARL8A;RAB7A;ARL8B;DCTN5;RAB5B;AHNAK;ROCK2;KLC1;ACTR3B;MYL12A;HSP90B1;CDC42;CYTH2;MAPK8;IRAK1;MAPK1;TCF7L2;JUN;AHNAK2;M6PR;TNFRSF10B;TUBB4B;SNX18;BCL2;CTNNB1;RAB9A;PLEKHM2;MYD88
6	Insulin signaling pathway	40/137	1.07393e-08	4.81868e-07	0	0	3.2574	59.7712	GSK3B;PRKAA1;PRKAA2;IRS4;IRS2;PIK3R2;PIK3R1;PIK3CB;FOXO1;PTPRF;CRKL;HK1;SOCS2;IKBKB;PPP1CC;MAPK8;NRAS;INPP5A;PRKAR2A;AKT3;MKNK2;FLOT1;FLOT2;MAPK1;SREBF1;MAP2K1;PRKAB2;INSR;RPS6;PHKA1;BRAF;MTOR;RPS6KB1;FASN;CALM3;GRB2;CALM1;CALM2;CRK;SOS2
7	Prostate cancer	32/97	1.23702e-08	4.81868e-07	0	0	3.88198	70.683	GSK3B;CDKN1A;HSP90AB1;GSTP1;PIK3R2;PIK3R1;PIK3CB;FOXO1;IGF1R;HSP90B1;IKBKB;NRAS;CCND1;AKT3;MAPK1;E2F3;NKX3-1;TCF7L2;MAP2K1;HSP90AA1;CHUK;BRAF;MTOR;ZEB1;CCNE2;CCNE1;BCL2;MDM2;CTNNB1;GRB2;SOS2;FGFR1
8	Renal cell carcinoma	26/69	1.2516e-08	4.81868e-07	0	0	4.76102	86.6328	CDKN1A;EPAS1;CUL2;PIK3R2;PIK3CB;PIK3R1;ETS1;HIF1A;CRKL;CDC42;FLCN;NRAS;AKT3;MAPK1;ELOC;VHL;PAK2;MAP2K1;JUN;HGF;ARNT;BRAF;VEGFA;GRB2;CRK;SOS2
9	Measles	40/139	1.68735e-08	5.7745e-07	0	0	3.19123	57.1151	GSK3B;TNFAIP3;PIK3R2;ADAR;PIK3R1;PIK3CB;BBC3;IFIH1;IKBKB;CCND3;MAPK8;CCND2;TBK1;CCND1;IRAK1;AKT3;MAP3K7;JAK1;IFNAR2;HSPA8;JUN;CSNK2A1;CHUK;STAT3;EIF2AK2;MSN;TYK2;MAVS;CDK6;CCNE2;CCNE1;CDK4;TRAF3;OAS3;IL2RB;BCL2;RAB9A;MYD88;HSPA1B;HSPA1A
10	Acute myeloid leukemia	25/67	2.99203e-08	9.21547e-07	0	0	4.68508	81.1678	SPI1;PIK3R2;PIK3CB;PIK3R1;IKBKB;NRAS;CCND1;MYC;AKT3;PIM1;MAPK1;PIM2;RUNX1T1;TCF7L2;MAP2K1;CHUK;JUP;ZBTB16;STAT3;BRAF;DUSP6;MTOR;RPS6KB1;GRB2;SOS2
11	Protein processing in endoplasmic reticulum	45/171	4.44829e-08	1.24552e-06	0	0	2.82282	47.7852	PPP1R15A;VCP;HSP90AB1;RPN2;TUSC3;PRKCSH;UBE2D3;HSPA4L;RRBP1;HSP90B1;SEC61A1;MAPK8;HSPH1;MAN1A1;UBQLN4;MARCHF6;UBQLN2;HSPA8;HSP90AA1;SEC24A;HSPA5;EIF2AK2;UBE4B;PDIA6;RAD23B;DDOST;PDIA4;ERN1;DNAJA1;NPLOC4;SELENOS;DNAJC5;DNAJB11;DNAJC10;CANX;BCL2;STT3A;PLAA;PREB;HYOU1;CALR;P4HB;ATF6;HSPA1B;HSPA1A
12	FoxO signaling pathway	37/131	9.75674e-08	2.50423e-06	0	0	3.10561	50.133	CDKN1A;PRKAA1;PRKAA2;IRS4;IRS2;PIK3R2;PIK3R1;PIK3CB;FOXO1;IGF1R;IKBKB;STK11;MAPK8;NRAS;CCND2;BCL2L11;CCND1;AKT3;S1PR1;MAPK1;GABARAPL1;MAP2K1;PRKAB2;SMAD3;CHUK;INSR;PLK1;STAT3;BRAF;CSNK1E;SOD2;ATG12;BCL6;MDM2;GRB2;SGK1;SOS2
13	mTOR signaling pathway	41/154	1.23158e-07	2.73187e-06	0	0	2.86476	45.5778	GSK3B;PRKAA1;SEH1L;PRKAA2;PIK3R2;PIK3R1;PIK3CB;IGF1R;IKBKB;RPS6KA3;FLCN;STK11;NRAS;AKT3;SESN2;DVL3;MAPK1;SLC38A9;RICTOR;ATP6V1G1;MAP2K1;CHUK;INSR;STRADB;RPS6;WNT5A;FZD6;FZD9;BRAF;MTOR;TNFRSF1A;SLC7A5;RPS6KB1;RRAGD;ATP6V1B2;ULK1;GRB2;LAMTOR1;SGK1;LAMTOR4;SOS2
14	Signaling pathways regulating pluripotency of stem cells	39/143	1.24176e-07	2.73187e-06	0	0	2.9597	47.0638	GSK3B;RIF1;PIK3R2;PIK3R1;PIK3CB;ACVR1B;FGF2;IGF1R;NRAS;MYC;AKT3;DVL3;MAPK1;JARID2;SKIL;JAK1;SMAD2;MAP2K1;ZFHX3;SMAD3;WNT5A;FZD6;PCGF3;STAT3;FZD9;AXIN2;SMAD5;ACVR2B;ACVR2A;MEIS1;REST;KAT6A;ID4;CTNNB1;GRB2;TCF3;IL6ST;FGFR4;FGFR1
15	Colorectal cancer	28/86	1.35928e-07	2.79106e-06	0	0	3.8014	60.1045	GSK3B;CDKN1A;PIK3R2;PIK3CB;PIK3R1;BBC3;MAPK8;NRAS;BCL2L11;CCND1;MYC;AKT3;MAPK1;PMAIP1;SMAD2;TCF7L2;MAP2K1;JUN;SMAD3;BRAF;AXIN2;MTOR;RPS6KB1;BCL2;BIRC5;CTNNB1;GRB2;SOS2
16	Human papillomavirus infection	70/331	1.80287e-07	3.27103e-06	0	0	2.12745	33.0365	GSK3B;CDKN1A;MAML1;TNC;UBE3A;CHD4;LAMC1;PIK3CB;RBPJ;IKBKB;CCND3;TBK1;CCND2;PPP2R1B;CCND1;PPP2R1A;AKT3;JAK1;IFNAR2;ATP6V1G1;ATP6V0B;MAP2K1;ATP6V0E1;CHUK;ITGA2;WNT5A;HLA-C;SCRIB;TYK2;AXIN2;PPP2R5C;TNFRSF1A;PKM;RBL1;CCNE2;COL4A2;NFX1;CCNE1;TRAF3;IRF1;COL6A1;ATP6V1B2;TBPL1;SOS2;NOTCH2;UBR4;PIK3R2;PIK3R1;PTGS2;FOXO1;CDC42;NRAS;DVL3;MAPK1;TCF7L2;FZD6;FN1;FZD9;EIF2AK2;MTOR;VEGFA;HEYL;COL1A2;CDK6;RPS6KB1…
17	Cellular senescence	41/156	1.80544e-07	3.27103e-06	0	0	2.81462	43.7034	CDKN1A;ITPR1;PIK3R2;PIK3R1;PIK3CB;ETS1;FOXO1;PPP1CC;CCND3;NRAS;CCND2;CCND1;RBBP4;MYC;RASSF5;AKT3;CHEK1;MAPK1;E2F3;MAP2K3;SMAD2;MAP2K1;SMAD3;IGFBP3;HLA-C;RRAS2;CDC25A;MTOR;HIPK2;CDK6;RBL1;CCNE2;CCNE1;CDK4;CDK1;MDM2;CALM3;CALM1;SQSTM1;CALM2;MCU
18	Kaposi sarcoma-associated herpesvirus infection	47/193	2.83145e-07	4.84492e-06	0	0	2.5438	38.3537	GSK3B;BECN1;CDKN1A;ITPR1;PIK3R2;PIK3R1;PIK3CB;PTGS2;HIF1A;FGF2;IKBKB;NRAS;MAPK8;TBK1;CCND1;MYC;AKT3;MAPK1;E2F3;MICA;JAK1;MICB;IFNAR2;TCF7L2;GABARAPL1;JUN;MAP2K1;CHUK;STAT3;HLA-C;EIF2AK2;TYK2;ATG14;GNG12;MTOR;VEGFA;TNFRSF1A;CDK6;CDK4;TRAF3;GNB2;GNB1;CTNNB1;CALM3;CALM1;IL6ST;CALM2
19	Viral carcinogenesis	48/203	5.40928e-07	8.76873e-06	0	0	2.44693	35.3091	GTF2A1;CDKN1A;DDX3X;UBR4;PIK3R2;UBE3A;CHD4;PIK3R1;PIK3CB;RBPJ;CDC42;NRAS;CCND3;CCND2;CCND1;YWHAQ;H2BC21;CHEK1;PMAIP1;MAPK1;H2BU1;JAK1;YWHAH;JUN;H2BC8;STAT3;HLA-C;EIF2AK2;SCRIB;GTF2H1;GTF2H3;DDB1;H2BC12;CDK6;PKM;RBL1;CCNE2;CCNE1;CDK4;TRAF3;RASA2;TRAF5;REL;CDK1;MDM2;TBPL1;GRB2;IL6ST
20	Cell cycle	34/124	6.80734e-07	1.04833e-05	0	0	2.97732	42.2782	ANAPC13;GSK3B;CDKN1A;PCNA;MCM7;PRKDC;SMC3;CDC14A;ORC4;CCND3;CCND2;CDC23;CCND1;YWHAQ;MYC;CHEK1;ABL1;E2F3;BUB3;YWHAH;SMAD2;SMAD3;PLK1;CDC25A;CDC25B;WEE1;CDK6;STAG2;RBL1;CCNE2;CCNE1;CDK4;CDK1;MDM2
21	Shigellosis	54/246	1.34203e-06	1.96831e-05	0	0	2.22362	30.0664	GSK3B;ARF1;ARPC1B;UBE2D3;PIK3CB;ACTB;CRKL;ACTG1;HK1;IKBKB;TBK1;AKT3;MAP3K7;ACTR3;H3C8;ACTR2;GABARAPL1;CHUK;IL1R1;PRKCE;PRKCD;WIPI2;ATG14;ATG12;TNFRSF1A;RRAGD;TRAF5;UBE2V1;TLN1;SQSTM1;CRK;BECN1;ROCK2;ITPR1;PIK3R2;PIK3R1;ACTR3B;MYL12A;FOXO1;CDC42;CYTH2;MAPK8;H3C11;H3C10;MAPK1;JUN;SEPTIN2;SEPTIN9;MTOR;DIAPH1;RPS6KB1;BCL2;MDM2;MYD88
22	Fluid shear stress and atherosclerosis	36/139	1.44464e-06	2.0225e-05	0	0	2.75501	37.0484	PRKAA1;HSP90AB1;PRKAA2;SDC4;GSTP1;KEAP1;PIK3R2;PIK3R1;PIK3CB;ACTB;ACTG1;TXN2;HSP90B1;IKBKB;NPPC;MAPK8;CTSL;SUMO3;AKT3;KDR;MAP3K7;JUN;HSP90AA1;CHUK;IL1R1;MMP2;ACVR2B;ACVR2A;TNFRSF1A;VEGFA;BCL2;CTNNB1;CALM3;CALM1;SQSTM1;CALM2
23	Pancreatic cancer	24/76	1.9445e-06	2.60393e-05	0	0	3.62907	47.7241	SMAD2;CDKN1A;MAP2K1;SMAD3;CHUK;STAT3;PIK3R2;BRAF;PIK3CB;PIK3R1;BRCA2;MTOR;VEGFA;IKBKB;CDC42;MAPK8;CDK6;CCND1;RPS6KB1;CDK4;AKT3;MAPK1;E2F3;JAK1
24	Phosphatidylinositol signaling system	28/97	2.12143e-06	2.72251e-05	0	0	3.19339	41.7166	CDS1;IPPK;PI4K2B;MTMR2;MTMR3;ITPR1;PIK3R2;PIK3R1;PIK3CB;MTMR4;INPP5B;PIP4P2;INPP5A;PIP4P1;INPP5F;PPIP5K2;INPP5E;PIP4K2C;IP6K1;CDIPT;OCRL;INPP4A;SYNJ1;CALM3;PI4KB;CALM1;CALM2;CDS2
25	Non-small cell lung cancer	23/72	2.53372e-06	3.12154e-05	0	0	3.68978	47.5458	CDKN1A;MAP2K1;HGF;STAT3;PIK3R2;BRAF;PIK3CB;PIK3R1;EML4;NRAS;CDK6;CCND1;KIF5C;CDK4;KIF5B;RASSF5;AKT3;KIF5A;RARB;MAPK1;E2F3;GRB2;SOS2
26	Hepatitis B	39/162	3.80697e-06	4.5098e-05	0	0	2.49981	31.1943	CDKN1A;DDX3X;PCNA;PIK3R2;PIK3R1;PIK3CB;IFIH1;IKBKB;MAPK8;NRAS;TBK1;IRAK1;YWHAQ;MYC;AKT3;MAPK1;E2F3;MAP3K7;JAK1;MAP2K3;MAP2K1;JUN;SMAD3;MAP3K1;CHUK;STAT3;BRAF;TYK2;HSPG2;DDB1;MAVS;CCNE2;CCNE1;TRAF3;BCL2;BIRC5;GRB2;SOS2;MYD88
27	Hepatitis C	38/157	4.39769e-06	5.01663e-05	0	0	2.51703	31.0461	SCARB1;GSK3B;CDKN1A;PIK3R2;PIK3R1;PIK3CB;IKBKB;NRAS;TBK1;CCND1;PPP2R1B;YWHAQ;PPP2R1A;MYC;AKT3;MAPK1;E2F3;JAK1;YWHAH;IFNAR2;MAP2K1;CHUK;STAT3;EIF2AK2;BRAF;TYK2;PIAS1;TNFRSF1A;CLDN4;MAVS;CDK6;CDK4;TRAF3;PSME3;OAS3;CTNNB1;GRB2;SOS2
28	Breast cancer	36/147	5.84188e-06	6.42607e-05	0	0	2.55529	30.7924	NOTCH2;GSK3B;CDKN1A;PIK3R2;PIK3R1;PIK3CB;BRCA2;FGF2;DLL1;IGF1R;NRAS;FRAT2;CCND1;MYC;AKT3;DVL3;MAPK1;E2F3;TCF7L2;MAP2K1;JUN;WNT5A;FZD6;FZD9;BRAF;AXIN2;MTOR;HEYL;CDK6;RPS6KB1;CDK4;SP1;CTNNB1;GRB2;SOS2;FGFR1
29	Endocytosis	53/252	6.34947e-06	6.74357e-05	0	0	2.10389	25.1775	ARF3;WASHC5;ARF1;ARPC1B;CLTC;AP2A1;IGF1R;EEA1;KIF5C;KIF5B;PSD4;KIF5A;PSD;ACTR3;SH3GLB2;ACTR2;IST1;HLA-C;DNM1;EPN1;RAB35;CHMP4B;VPS25;RAB7A;RAB5B;VPS4A;ACTR3B;CDC42;CYTH2;AP2S1;RAB11FIP2;RAB11FIP3;EPS15;SMAD2;HSPA8;ARFGEF2;SMAD3;SMURF2;SMURF1;VTA1;GBF1;AP2B1;RAB11A;SPART;ITCH;CAPZA2;IL2RB;CHMP2A;MDM2;FGFR4;SMAP1;HSPA1B;HSPA1A
30	Neurotrophin signaling pathway	31/119	6.64392e-06	6.82109e-05	0	0	2.77291	33.0581	GSK3B;PRDM4;MAGED1;PIK3R2;PIK3R1;PIK3CB;CRKL;IKBKB;CDC42;RPS6KA3;MAPK8;NRAS;IRAK1;ARHGDIA;AKT3;ABL1;MAPK1;SH2B1;MAP2K1;JUN;MAP3K1;PRKCD;FRS2;BRAF;BCL2;CALM3;GRB2;CALM1;CALM2;CRK;SOS2
31	Chronic myeloid leukemia	23/76	7.06964e-06	7.02403e-05	0	0	3.41053	40.4479	CDKN1A;MAP2K1;SMAD3;CHUK;PIK3R2;BRAF;PIK3CB;PIK3R1;CRKL;IKBKB;NRAS;CDK6;CCND1;CDK4;MYC;AKT3;ABL1;MDM2;MAPK1;E2F3;GRB2;CRK;SOS2
32	PI3K-Akt signaling pathway	68/354	9.30767e-06	8.95863e-05	0	0	1.8816	21.7977	GSK3B;CDKN1A;CRTC2;HSP90AB1;TNC;LAMC1;PIK3CB;FGF2;IGF1R;IKBKB;CCND3;STK11;CCND2;PPP2R1B;CCND1;YWHAQ;PPP2R1A;MYC;AKT3;MYB;KDR;JAK1;YWHAH;IFNAR2;MAP2K1;HSP90AA1;CHUK;HGF;ITGA2;RPS6;PPP2R5C;CCNE2;COL4A2;CCNE1;CDC37;COL6A1;SGK1;SOS2;PHLPP2;PRKAA1;PRKAA2;LPAR1;LPAR3;PIK3R2;PIK3R1;HSP90B1;NRAS;BCL2L11;MAPK1;MCL1;INSR;FN1;IGF2;GNG12;MTOR;VEGFA;COL1A2;CDK6;RPS6KB1;CDK4;GNB2;GNB1;IL2RB;BCL2;MDM2;GRB2;FGFR…
33	Hepatocellular carcinoma	39/168	9.61128e-06	8.97053e-05	0	0	2.38273	27.5266	GSK3B;CDKN1A;GSTP1;KEAP1;PIK3R2;PIK3R1;PIK3CB;ACTB;ACTG1;IGF1R;NRAS;FRAT2;CCND1;MYC;AKT3;DVL3;MAPK1;E2F3;SMAD2;TCF7L2;MAP2K1;SMAD3;PHF10;HGF;WNT5A;FZD6;FZD9;IGF2;BRAF;AXIN2;ARID1A;MTOR;SMARCA4;CDK6;RPS6KB1;CDK4;CTNNB1;GRB2;SOS2
34	Focal adhesion	44/201	1.32557e-05	0.000120081	0	0	2.21021	24.8231	GSK3B;ROCK2;TNC;PIK3R2;PIK3R1;LAMC1;PIK3CB;ARHGAP5;ACTB;MYL12A;ARHGAP35;CRKL;ACTG1;IGF1R;CDC42;PPP1CC;CCND3;MAPK8;CCND2;CCND1;AKT3;KDR;MAPK1;PAK2;JUN;MAP2K1;PPP1R12A;HGF;ITGA2;FN1;BRAF;VAV2;VEGFA;DIAPH1;COL1A2;COL4A2;COL6A1;ZYX;BCL2;CTNNB1;GRB2;TLN1;CRK;SOS2
35	Epstein-Barr virus infection	44/202	1.51122e-05	0.000132987	0	0	2.1961	24.3767	CDKN1A;PSMD11;TNFAIP3;PIK3R2;PIK3R1;PIK3CB;RBPJ;IKBKB;CCND3;MAPK8;PSMD7;TBK1;CCND2;BCL2L11;CCND1;IRAK1;MYC;AKT3;PSMD1;E2F3;MAP3K7;JAK1;IFNAR2;MAP2K3;ENTPD1;JUN;CHUK;STAT3;HLA-C;EIF2AK2;TYK2;NCOR2;MAVS;CDK6;CCNE2;CCNE1;CDK4;TRAF3;OAS3;TRAF5;BCL2;MDM2;CALR;MYD88
36	Insulin resistance	28/108	2.00505e-05	0.000166926	0	0	2.75258	29.7754	GSK3B;CRTC2;PRKAA1;PRKAA2;IRS2;PIK3R2;PIK3R1;PIK3CB;FOXO1;PTPRF;IKBKB;PTPA;PPP1CC;RPS6KA3;MAPK8;AKT3;MLXIP;SREBF1;PRKAB2;PRKCE;INSR;PRKCD;GFPT1;STAT3;MTOR;TNFRSF1A;RPS6KB1;OGT
37	Alzheimer disease	69/369	2.02479e-05	0.000166926	0	0	1.81954	19.6646	APP;GSK3B;NDUFA12;IRS4;ATP2A2;IRS2;PIK3CB;RYR3;IKBKB;FRAT2;PSMD7;KIF5C;KIF5B;AKT3;KIF5A;PSMD1;MAP2K1;CSNK2A1;CHUK;TUBB;WNT5A;NDUFC2;CSNK1E;AXIN2;WIPI2;ATG14;TNFRSF1A;PSMA5;ERN1;TUBB2A;NDUFS8;PPIF;ULK1;ATF6;BECN1;PSMD11;LRP1;ITPR1;ATP5MC3;PIK3R2;PIK3R1;PTGS2;KLC1;COX5A;RTN4;UQCRH;ATP5MC1;APH1A;ATP5F1A;NRAS;MAPK8;PSMB1;DVL3;MAPK1;APBB1;NAE1;INSR;FZD6;FZD9;EIF2AK2;BRAF;TUBB4B;MTOR;CTNNB1;CALM3;CALM1…
38	Gastric cancer	35/149	2.05947e-05	0.000166926	0	0	2.41744	26.0853	GSK3B;CDKN1A;PIK3R2;PIK3R1;PIK3CB;FGF2;NRAS;FRAT2;CCND1;MYC;AKT3;DVL3;MAPK1;E2F3;SMAD2;TCF7L2;MAP2K1;SMAD3;JUP;CDX2;HGF;WNT5A;FZD6;FZD9;BRAF;AXIN2;MTOR;CCNE2;RPS6KB1;CCNE1;BCL2;RARB;CTNNB1;GRB2;SOS2
39	AGE-RAGE signaling pathway in diabetic complications	26/100	3.70673e-05	0.000292736	0	0	2.76169	28.1769	PIK3R2;PIK3R1;PIK3CB;FOXO1;CDC42;MAPK8;NRAS;CCND1;AKT3;PIM1;MAPK1;SMAD2;EGR1;JUN;SMAD3;PRKCE;MMP2;PRKCD;STAT3;FN1;VEGFA;DIAPH1;COL1A2;COL4A2;CDK4;BCL2
40	Mitophagy	20/68	4.35223e-05	0.000335122	0	0	3.27117	32.8498	BECN1;GABARAPL1;USP15;JUN;CSNK2A1;CITED2;ATG9A;RRAS2;HIF1A;BCL2L13;MAPK8;NRAS;PINK1;TBK1;SP1;NBR1;MFN2;ULK1;SQSTM1;RAB7A
41	Longevity regulating pathway	26/102	5.34524e-05	0.000401545	0	0	2.68871	26.4481	PRKAA1;PRKAA2;IRS4;EHMT1;IRS2;PIK3R2;PIK3R1;PIK3CB;ADIPOR1;FOXO1;IGF1R;STK11;NRAS;SESN3;SESN1;AKT3;SESN2;HSPA8;PRKAB2;INSR;SOD2;MTOR;RPS6KB1;ULK1;HSPA1B;HSPA1A
42	AMPK signaling pathway	29/120	5.88981e-05	0.000431919	0	0	2.50583	24.4061	CRTC2;PRKAA1;PRKAA2;IRS4;IRS2;PIK3R2;PIK3R1;PIK3CB;ADIPOR1;FOXO1;IGF1R;STK11;CCND1;PPP2R1B;PPP2R1A;AKT3;LEPR;MAP3K7;SREBF1;PRKAB2;INSR;STRADB;PPP2R5C;MTOR;RAB14;RPS6KB1;FASN;ULK1;PFKM
43	Glioma	21/75	6.31939e-05	0.000452645	0	0	3.05341	29.5243	CDKN1A;MAP2K1;PIK3R2;BRAF;PIK3CB;PIK3R1;MTOR;IGF1R;NRAS;CDK6;CCND1;CDK4;AKT3;MDM2;MAPK1;E2F3;CALM3;GRB2;CALM1;SOS2;CALM2
44	Ubiquitin mediated proteolysis	32/140	8.01052e-05	0.000560737	0	0	2.33069	21.9834	ANAPC13;UBE3C;CUL3;UBE2D3;CUL2;KEAP1;UBE3A;UBE2Z;COP1;CDC23;HERC1;UBE2Q1;ELOC;VHL;UBE2H;UBE2I;MAP3K1;SMURF2;FBXW7;SMURF1;SIAH1;HUWE1;UBE4A;UBE4B;PIAS2;PIAS1;DDB1;UBE2W;ITCH;MDM2;UBE2O;UBE2M
45	Type II diabetes mellitus	15/46	0.000106335	0.000726642	0	0	3.794	34.711	INSR;PRKCE;PRKCD;IRS4;IRS2;PIK3R2;PIK3CB;PIK3R1;MTOR;HK1;IKBKB;SOCS2;MAPK8;PKM;MAPK1
46	Human cytomegalovirus infection	45/225	0.000108524	0.000726642	0	0	1.96991	17.9824	GSK3B;CDKN1A;ROCK2;GNAI3;ITPR1;PIK3R2;PIK3R1;PIK3CB;PTGS2;CRKL;IKBKB;NRAS;TBK1;CCND1;MYC;AKT3;MAPK1;E2F3;JAK1;MAP2K1;CHUK;IL1R1;STAT3;HLA-C;GNG12;MTOR;VEGFA;TNFRSF1A;CDK6;RPS6KB1;CDK4;SP1;GNB2;GNB1;TRAF5;GNAS;MDM2;CTNNB1;CALM3;GRB2;CALR;CALM1;CALM2;CRK;SOS2
47	Hippo signaling pathway	35/163	0.000145232	0.000951735	0	0	2.15132	19.0116	YAP1;GSK3B;LIMD1;ACTB;ACTG1;AMOT;BBC3;GLI2;PPP1CC;CCND3;CCND2;RASSF2;CCND1;PPP2R1B;YWHAQ;PPP2R1A;MYC;DVL3;YWHAH;SMAD2;TCF7L2;SMAD3;WNT5A;FZD6;FZD9;CSNK1D;SCRIB;CSNK1E;AXIN2;SMAD7;LATS1;LATS2;BIRC5;CTNNB1;FAT4
48	Lipid and atherosclerosis	43/215	0.000152464	0.000965098	0	0	1.96904	17.3051	GSK3B;HSP90AB1;ROCK2;ITPR1;PIK3R2;PIK3R1;PIK3CB;HSP90B1;IKBKB;CDC42;NRAS;MAPK8;TBK1;IRAK1;AKT3;OLR1;MAPK1;MAP3K7;MAP2K3;HSPA8;JUN;HSP90AA1;POU2F1;HSPA5;CHUK;MMP1;STAT3;TNFRSF10B;POU2F2;SOD2;VAV2;MIB1;TNFRSF1A;ERN1;TRAF3;BCL2;CALM3;CALM1;ATF6;CALM2;HSPA1B;MYD88;HSPA1A
49	ErbB signaling pathway	22/85	0.000153538	0.000965098	0	0	2.74166	24.076	GSK3B;CDKN1A;MAP2K1;JUN;PIK3R2;BRAF;PIK3CB;PIK3R1;MTOR;CRKL;MAPK8;NRAS;RPS6KB1;MYC;AKT3;ABL1;ABL2;MAPK1;GRB2;CRK;SOS2;PAK2
50	Endometrial cancer	17/58	0.000167382	0.00103108	0	0	3.25217	28.2783	GSK3B;TCF7L2;CDKN1A;MAP2K1;PIK3R2;BRAF;PIK3CB;AXIN2;PIK3R1;NRAS;CCND1;MYC;AKT3;MAPK1;CTNNB1;GRB2;SOS2
51	HIF-1 signaling pathway	26/109	0.00017423	0.00105221	0	0	2.46097	21.3001	CDKN1A;CUL2;PIK3R2;PIK3R1;PIK3CB;HIF1A;IGF1R;HK1;AKT3;MKNK2;PGK1;MAPK1;ELOC;VHL;MAP2K1;INSR;IFNGR2;RPS6;STAT3;ARNT;MTOR;VEGFA;RPS6KB1;BCL2;ALDOA;PFKM
52	Small cell lung cancer	23/92	0.000192813	0.00114204	0	0	2.61731	22.3879	CDKN1A;CHUK;ITGA2;FN1;PIK3R2;LAMC1;PIK3CB;PIK3R1;PTGS2;IKBKB;CDK6;CCND1;CCNE2;COL4A2;CCNE1;TRAF3;CDK4;MYC;AKT3;TRAF5;BCL2;RARB;E2F3
53	Prolactin signaling pathway	19/70	0.000217352	0.0012631	0	0	2.92301	24.6527	GSK3B;MAP2K1;STAT3;PIK3R2;PIK3CB;PIK3R1;SOCS2;MAPK8;NRAS;CCND2;CCND1;IRF1;AKT3;MAPK1;GRB2;SOCS6;SOS2;SOCS7;SOCS5
54	Human T-cell leukemia virus 1 infection	43/219	0.00023306	0.00132931	0	0	1.92385	16.0915	CDKN1A;CRTC2;SPI1;PIK3R2;PIK3R1;PIK3CB;ETS1;ELK4;IKBKB;NRAS;CCND3;MAPK8;CDC23;XPO1;CCND2;CCND1;MYC;AKT3;CHEK1;MAPK1;E2F3;BUB3;JAK1;SMAD2;EGR1;FDPS;JUN;MAP2K1;MAP3K1;SMAD3;CHUK;IL1R1;HLA-C;TNFRSF1A;CCNE2;CCNE1;CDK4;CANX;IL2RB;TBPL1;CALR;TCF3;TLN1
55	PD-L1 expression and PD-1 checkpoint pathway in cancer	22/89	0.00031266	0.0017509	0	0	2.57739	20.8006	MAP2K3;CD274;MAP2K1;JUN;CHUK;CSNK2A1;IFNGR2;STAT3;PIK3R2;PIK3CB;PIK3R1;HIF1A;MTOR;IKBKB;EML4;NRAS;RPS6KB1;AKT3;MAPK1;PDCD1;MYD88;JAK1
56	Rap1 signaling pathway	41/210	0.000363299	0.00199815	0	0	1.9094	15.123	LPAR1;GNAI3;LPAR3;PIK3R2;PIK3R1;PIK3CB;SIPA1L2;SIPA1L3;FGF2;ACTB;CRKL;ACTG1;IGF1R;CDC42;NRAS;RASSF5;AKT3;KDR;KRIT1;MAPK1;FARP2;MAP2K3;MAP2K1;INSR;HGF;BRAF;VAV2;VEGFA;ENAH;ADORA2B;GNAS;CTNNB1;CALM3;EVL;TLN1;CALM1;FGFR4;CALM2;CRK;SIPA1;FGFR1
57	Bladder cancer	13/41	0.000413611	0.00220356	0	0	3.63783	28.3408	CDKN1A;MAP2K1;MMP1;MMP2;BRAF;VEGFA;NRAS;CCND1;CDK4;MYC;MDM2;MAPK1;E2F3
58	Regulation of actin cytoskeleton	42/218	0.000414956	0.00220356	0	0	1.87827	14.6267	NCKAP1;ROCK2;ARPC1B;LPAR1;PIK3R2;IQGAP1;PIK3R1;PIK3CB;ACTR3B;FGF2;ACTB;MYL12A;ARHGAP35;CRKL;ACTG1;SLC9A1;CDC42;PPP1CC;NRAS;BDKRB2;MAPK1;PIP4K2C;PAK2;ACTR3;ACTR2;MAP2K1;PPP1R12A;ITGA2;FN1;RRAS2;MSN;BRAF;GNG12;VAV2;ENAH;DIAPH1;ABI2;MYH9;FGFR4;CRK;SOS2;FGFR1
59	Influenza A	35/172	0.000428132	0.002235	0	0	2.00896	15.5817	PIK3R2;ADAR;PIK3R1;PIK3CB;ACTB;ACTG1;IFIH1;IKBKB;CCND3;TBK1;XPO1;PABPN1;AKT3;TRIM25;MAPK1;KPNA5;KPNA1;JAK1;IFNAR2;FDPS;MAP2K1;CHUK;IFNGR2;EIF2AK2;TNFRSF10B;TYK2;RAB11A;TNFRSF1A;MAVS;CDK6;CDK4;TRAF3;OAS3;NUP98;MYD88
60	Ras signaling pathway	44/232	0.000436663	0.00224154	0	0	1.84251	14.2543	RAB5B;PIK3R2;PIK3R1;PIK3CB;ETS1;FGF2;IGF1R;IKBKB;CDC42;NRAS;MAPK8;SYNGAP1;TBK1;RASSF5;AKT3;KDR;ABL1;ABL2;MAPK1;SHOC2;PAK2;MAP2K1;PLA2G12A;CHUK;INSR;HGF;IGF2;RRAS2;GNG12;VEGFA;GNB2;RASA1;GNB1;RASA2;REL;NF1;CALM3;GRB2;RIN1;CALM1;FGFR4;CALM2;SOS2;FGFR1
61	Human immunodeficiency virus 1 infection	41/212	0.000445131	0.00224755	0	0	1.88685	14.5611	GNAI3;ITPR1;PIK3R2;PIK3R1;PIK3CB;CRKL;DCAF1;IKBKB;NRAS;MAPK8;TBK1;IRAK1;AKT3;CHEK1;MAPK1;ELOC;PAK2;MAP3K7;MAP2K3;JUN;MAP2K1;CHUK;HLA-C;GNG12;MTOR;TNFRSF1A;BST2;DDB1;WEE1;RPS6KB1;GNB2;GNB1;TRAF5;BCL2;CDK1;CALM3;CALR;CALM1;CALM2;CRK;MYD88
62	Apoptosis	30/142	0.000556847	0.00276627	0	0	2.10463	15.7704	HRK;BECN1;ITPR1;PIK3R2;PIK3R1;PIK3CB;ACTB;ACTG1;BBC3;LMNB1;IKBKB;PIDD1;MAPK8;NRAS;BCL2L11;CTSL;AKT3;PMAIP1;CASP2;MAPK1;MCL1;MAP2K1;JUN;CHUK;TNFRSF10B;PTPN13;TNFRSF1A;ERN1;BCL2;BIRC5
63	Yersinia infection	29/137	0.000660038	0.00322685	0	0	2.10936	15.4473	GSK3B;ROCK2;ARPC1B;PIK3R2;PIK3R1;PIK3CB;ACTR3B;ACTB;ACTG1;CRKL;IKBKB;CDC42;RPS6KA3;MAPK8;TBK1;IRAK1;AKT3;MAPK1;MAP3K7;MAP2K3;ACTR3;ACTR2;MAP2K1;JUN;CHUK;FN1;VAV2;CRK;MYD88
64	Adherens junction	18/71	0.000771944	0.00371498	0	0	2.66319	19.086	FARP2;TCF7L2;SMAD3;CSNK2A1;INSR;PTPRJ;IQGAP1;ACTB;PTPRF;ACTG1;IGF1R;CDC42;MAPK1;CTNNB1;MAP3K7;NECTIN3;FGFR1;NECTIN1
65	MAPK signaling pathway	52/294	0.000787811	0.00373118	0	0	1.69249	12.0949	FGF2;CRKL;IGF1R;ELK4;IKBKB;RPS6KA3;MYC;AKT3;STMN1;KDR;MAP3K7;MAP2K3;MAP4K2;MAP2K1;CHUK;IL1R1;CACNA2D1;HGF;RRAS2;DUSP6;CDC25B;TNFRSF1A;PPM1A;CACNB4;RASA1;RASA2;CRK;SOS2;CDC42;NRAS;MAPK8;IRAK1;MKNK2;MAPK1;PAK2;HSPA8;JUN;MAP3K1;INSR;IGF2;BRAF;GNG12;VEGFA;TAOK1;TAOK2;NF1;GRB2;FGFR4;HSPA1B;MYD88;HSPA1A;FGFR1
66	Bacterial invasion of epithelial cells	19/77	0.000799538	0.00373118	0	0	2.56922	18.3223	ACTR3;ACTR2;SEPTIN2;ARPC1B;CLTC;FN1;PIK3R2;PIK3CB;PIK3R1;SEPTIN9;ACTR3B;ACTB;DNM1;ACTG1;CRKL;CD2AP;CDC42;CTNNB1;CRK
67	Melanoma	18/72	0.00092165	0.00423684	0	0	2.61372	18.2682	CDKN1A;MAP2K1;HGF;PIK3R2;BRAF;PIK3CB;PIK3R1;FGF2;IGF1R;NRAS;CDK6;CCND1;CDK4;AKT3;MDM2;MAPK1;E2F3;FGFR1
68	Inositol phosphate metabolism	18/73	0.00109546	0.0049618	0	0	2.56606	17.4917	IPPK;PI4K2B;ISYNA1;MTMR2;MTMR3;OCRL;PIK3CB;MTMR4;INPP4A;INPP5B;ALDH6A1;INPP5A;INPP5F;SYNJ1;INPP5E;PIP4K2C;PI4KB;CDIPT
69	RNA degradation	19/79	0.00111539	0.00497883	0	0	2.4833	16.8828	HSPA9;DDX6;BTG2;CNOT6L;DIS3;TENT4A;TOB2;TOB1;EDC3;CNOT4;XRN1;CNOT1;DHX36;MTREX;PABPC1;CNOT8;DCP1A;PFKM;DCP2
70	Spliceosome	30/150	0.001414	0.00610132	0	0	1.96343	12.8827	RBM25;SF3B2;SF3B3;DHX8;DDX46;SRSF1;HNRNPU;PRPF8;EFTUD2;PUF60;U2AF2;TRA2B;DHX15;SNRPB2;HNRNPA1;SF3A3;HSPA8;AQR;PPIL1;SF3A2;CDC5L;PLRG1;U2SURP;SRSF2;SRSF5;SNRNP200;HNRNPA1L2;HSPA1B;SNRPB;HSPA1A
71	Apelin signaling pathway	28/137	0.00142628	0.00610132	0	0	2.01693	13.2163	BECN1;PRKAA1;PRKAA2;ITPR1;GNAI3;RYR3;SLC9A1;NRAS;CCND1;AKT3;MAPK1;SMAD2;EGR1;GABARAPL1;MAP2K1;PRKAB2;SMAD3;PRKCE;RPS6;RRAS2;GNG12;MTOR;RPS6KB1;GNB2;GNB1;CALM3;CALM1;CALM2
72	Estrogen signaling pathway	28/137	0.00142628	0.00610132	0	0	2.01693	13.2163	HSP90AB1;ITPR1;GNAI3;PIK3R2;PIK3R1;PIK3CB;HSP90B1;KRT33B;NRAS;AKT3;MAPK1;HSPA8;MAP2K1;JUN;HSP90AA1;MMP2;PRKCD;KRT18;SP1;BCL2;GNAS;CALM3;GRB2;CALM1;CALM2;SOS2;HSPA1B;HSPA1A
73	Adipocytokine signaling pathway	17/69	0.00150265	0.00629349	0	0	2.56261	16.6583	PRKAB2;PRKAA1;PRKAA2;CHUK;STAT3;IRS4;IRS2;ACSL4;ACSL3;ADIPOR1;MTOR;TNFRSF1A;IKBKB;STK11;MAPK8;AKT3;LEPR
74	Coronavirus disease	42/232	0.00151207	0.00629349	0	0	1.73848	11.2902	RPL30;RPL3;RPLP1;PIK3R2;ADAR;PIK3R1;PIK3CB;IFIH1;IKBKB;RPS14;RPL7A;MAPK8;RPS16;TBK1;IRAK1;RPL14;RPLP2;MAPK1;RPL38;RPL15;RPL18;MAP3K7;JAK1;RPL19;IFNAR2;JUN;CHUK;MMP1;RPL23;RPS5;STAT3;RPS6;EIF2AK2;TYK2;TNFRSF1A;RPS25;MAVS;RPS29;TRAF3;OAS3;IL6ST;MYD88
75	Progesterone-mediated oocyte maturation	22/100	0.0016701	0.00685854	0	0	2.21254	14.1489	ANAPC13;MAP2K1;HSP90AA1;HSP90AB1;PLK1;GNAI3;PIK3R2;BRAF;PIK3R1;PIK3CB;CDC25A;IGF1R;CDC25B;RPS6KA3;MAPK8;CDC23;AKT3;CDK1;MAPK1;CPEB3;CPEB2;CPEB4
76	Alcoholism	35/186	0.00183068	0.00741908	0	0	1.82125	11.4795	H2AW;GNAI3;H2AC18;H2AC11;H2AC12;PPP1CC;NRAS;H2AC14;H2BC21;H3C11;H3C10;MAPK1;H2BU1;DRD1;SLC18A2;H3C8;H2AZ2;MAP2K1;H2BC8;H2AC4;BRAF;GNG12;H2BC12;ADORA2B;GNB2;PKIA;GNB1;GNAS;CALM3;GRB2;CALM1;SLC29A1;CALM2;SOS2;SLC29A2
77	Amyotrophic lateral sclerosis	60/364	0.00195937	0.00783749	0	0	1.55468	9.69362	NUP188;NDUFA12;ACTB;ACTG1;GLE1;ACTR1A;PSMD7;TBK1;KIF5C;KIF5B;KIF5A;PSMD1;NEFL;MAP2K3;GABARAPL1;NUP210;TUBB;NDUFC2;WIPI2;ATG14;TNFRSF1A;PSMA5;ERN1;TUBB2A;NDUFS8;NUP50;ULK1;MATR3;NUP98;ATF6;SQSTM1;NUP58;BECN1;DCTN5;RAB1A;VCP;SEH1L;PSMD11;ATP5MC3;DNAH9;KLC1;COX5A;NUP160;UQCRH;ATP5MC1;ATP5F1A;POM121C;PSMB1;HNRNPA1;UBQLN4;UBQLN2;HSPA5;TUBB4B;MTOR;PINK1;VAPB;HNRNPA2B1;BCL2;HNRNPA1L2;MCU
78	Thyroid cancer	1937-11-01	0.00204158	0.00806161	0	0	3.31239	20.517	TCF7L2;CDKN1A;NRAS;MAP2K1;CCND1;TPM3;MYC;NCOA4;MAPK1;CTNNB1;BRAF
79	Thyroid hormone signaling pathway	25/121	0.00213412	0.00832036	0	0	2.04347	12.5667	NOTCH2;GSK3B;ATP2A2;PIK3R2;PIK3R1;PIK3CB;HIF1A;ACTB;FOXO1;ACTG1;SLC9A1;MED14;NRAS;CCND1;MYC;AKT3;MAPK1;MED1;MAP2K1;ATP1B3;ATP1B1;MTOR;MDM2;CTNNB1;PFKM
80	JAK-STAT signaling pathway	31/162	0.00246851	0.00950377	0	0	1.85818	11.1568	CDKN1A;PIK3R2;PIK3R1;PIK3CB;SOCS2;CCND3;CCND2;CCND1;MYC;AKT3;LEPR;PIM1;SOCS6;SOCS7;MCL1;SOCS5;JAK1;IFNAR2;IL11;IL11RA;IFNGR2;STAT3;TYK2;PIAS2;MTOR;PIAS1;IL2RB;BCL2;GRB2;IL6ST;SOS2
81	Tight junction	32/169	0.00252725	0.00960981	0	0	1.83431	10.9703	PRKAA1;PCNA;PRKAA2;ROCK2;ARPC1B;ACTR3B;ACTB;MYL12A;ACTG1;AMOT;CDC42;EPB41L4B;STK11;MAPK8;CCND1;PPP2R1B;PPP2R1A;SYMPK;RAB8B;ACTR3;ACTR2;PRKAB2;JUN;MAP3K1;PRKCE;MSN;ARHGEF18;SCRIB;CLDN4;CDK4;MYH9;AMOTL1
82	Pathogenic Escherichia coli infection	36/197	0.00267439	0.00999051	0	0	1.75672	10.4069	NCKAP1;RAB1A;ARF1;TMED10;ROCK2;ARPC1B;LPAR1;ACTR3B;ACTB;ACTG1;IKBKB;CDC42;CYTH2;MAPK8;IRAK1;ABL1;MAPK1;ABCF2;PAK2;MAP3K7;ACTR3;ACTR2;JUN;SEC24A;CHUK;IL1R1;TUBB;MYO5A;TNFRSF10B;TUBB4B;TNFRSF1A;CLDN4;TUBB2A;MYH9;TMBIM6;MYD88
83	Chemical carcinogenesis	42/239	0.00269225	0.00999051	0	0	1.67604	9.91777	NOTCH2;HSP90AB1;GSTP1;GNAI3;PIK3R2;PIK3R1;AHR;PIK3CB;PTGS2;FGF2;DLL1;HSP90B1;RPS6KA3;NRAS;CCND3;CCND1;MYC;AKT3;MAPK1;KPNA4;KPNA5;KPNA3;KPNA1;JUN;MAP2K1;HSP90AA1;PTGES3;STAT3;EPHX4;ARNT;CDC25A;MTOR;VEGFA;BCL6;RPS6KB1;BCL2;GNAS;BIRC5;UGT2B4;GRB2;SOS2;KPNB1
84	Spinocerebellar ataxia	28/143	0.0027615	0.0101255	0	0	1.91104	11.2598	BECN1;PSMD11;ITPR1;ATP2A2;RORA;PIK3R2;PIK3R1;PIK3CB;RBPJ;MAPK8;PSMD7;AKT3;ATXN1L;PSMB1;PSMD1;CIC;WIPI2;ATG14;PUM1;MTOR;PUM2;ERN1;PSMA5;SP1;PPIF;TBPL1;ULK1;MCU
85	Pathways of neurodegeneration	74/475	0.00298941	0.0108322	0	0	1.45473	8.45589	APP;GSK3B;NDUFA12;ATP2A2;ZFYVE1;RYR3;ACTR1A;PSMD7;TBK1;FRAT2;KIF5C;KIF5B;KIF5A;PSMD1;NEFL;MAP2K3;GABARAPL1;MAP2K1;CSNK2A1;TUBB;WNT5A;NDUFC2;WIPI2;CSNK1E;AXIN2;ATG14;TNFRSF1A;PSMA5;ERN1;TUBB2A;NDUFS8;PPIF;ULK1;ATF6;SQSTM1;BECN1;RAB1A;DCTN5;VCP;PSMD11;ITPR1;HTT;ATP5MC3;DNAH9;PTGS2;KLC1;COX5A;UQCRH;ATP5MC1;NRAS;ATP5F1A;MAPK8;PSMB1;ATXN1L;MFN2;DVL3;MAPK1;TRAP1;HSPA5;FZD6;FZD9;SEPTIN5;BRAF;TUBB4B;MTOR…
86	Vibrio cholerae infection	13/50	0.00314519	0.0112642	0	0	2.75155	15.8541	SLC12A2;ARF1;ATP6V0B;ATP6V1G1;ATP6V0E1;KDELR1;ACTB;ACTG1;PDIA4;SEC61A1;ATP6V1B2;GNAS;KDELR2
87	Growth hormone synthesis, secretion and action	24/119	0.00359715	0.0127347	0	0	1.98161	11.1517	MAP2K3;GSK3B;MAP2K1;MAP3K1;IGFBP3;STAT3;IRS4;ITPR1;GNAI3;IRS2;PIK3R2;PIK3R1;PIK3CB;MTOR;CRKL;SOCS2;MAPK8;NRAS;AKT3;GNAS;MAPK1;GRB2;CRK;SOS2
88	Lysine degradation	15/63	0.00395509	0.013642	0	0	2.44794	13.5438	KMT2E;KMT2D;ECHS1;KMT2A;KMT2C;SETD1B;KMT2B;EHMT1;PLOD2;PRDM2;ASH1L;NSD3;ALDH2;NSD1;DLD
89	IL-17 signaling pathway	20/94	0.0039863	0.013642	0	0	2.11872	11.7057	GSK3B;USP25;HSP90AA1;JUN;HSP90AB1;CHUK;MMP1;SRSF1;TNFAIP3;PTGS2;CXCL5;HSP90B1;IKBKB;MAPK8;TBK1;TRAF3;TRAF5;MAPK1;MAPK6;MAP3K7
90	TGF-beta signaling pathway	20/94	0.0039863	0.013642	0	0	2.11872	11.7057	SMAD2;TGIF2;SMAD3;SMURF2;SMURF1;RGMB;ACVR1B;ACVR2B;SMAD5;ACVR2A;SMAD7;RBL1;PPP2R1B;RPS6KB1;PPP2R1A;SP1;MYC;ID4;MAPK1;FBN1
91	Central carbon metabolism in cancer	16/70	0.00457681	0.0154907	0	0	2.32125	12.504	MAP2K1;PIK3R2;PIK3CB;PIK3R1;SLC1A5;HIF1A;MTOR;HK1;SLC7A5;NRAS;PKM;MYC;AKT3;MAPK1;PFKM;FGFR1
92	Chagas disease	21/102	0.00483811	0.0161971	0	0	2.0325	10.8357	SMAD2;JUN;CHUK;IFNGR2;GNAI3;PIK3R2;PIK3R1;PIK3CB;TNFRSF1A;IKBKB;MAPK8;GNAL;PPP2R1B;IRAK1;PPP2R1A;AKT3;GNAS;BDKRB2;MAPK1;CALR;MYD88
93	Wnt signaling pathway	30/166	0.00676047	0.0223895	0	0	1.73086	8.64852	INVS;GSK3B;ROCK2;PRICKLE2;CCND3;PORCN;MAPK8;CCND2;FRAT2;ZNRF3;CCND1;MYC;DVL3;MAP3K7;TLE4;TCF7L2;JUN;SMAD3;CSNK2A1;RYK;WNT5A;FZD6;SIAH1;FZD9;CSNK1E;AXIN2;SENP2;DAAM1;TBL1XR1;CTNNB1
94	TNF signaling pathway	22/112	0.00712311	0.0233396	0	0	1.91623	9.47461	MAP2K3;MAP2K1;JUN;CHUK;TNFAIP3;PIK3R2;PIK3R1;PIK3CB;PTGS2;CXCL5;TNFRSF1A;IKBKB;BAG4;MMP14;MAPK8;ITCH;TRAF3;IRF1;AKT3;TRAF5;MAPK1;MAP3K7
95	Sphingolipid signaling pathway	23/119	0.00736269	0.0238706	0	0	1.87832	9.22503	MAP2K1;ROCK2;PRKCE;GNAI3;PIK3R2;PIK3R1;PIK3CB;PPP2R5C;SGMS2;SGPP2;TNFRSF1A;MAPK8;NRAS;PPP2R1B;PPP2R1A;ADORA3;SMPD1;AKT3;BCL2;BDKRB2;S1PR1;MAPK1;CERS2
96	GnRH signaling pathway	19/93	0.007764	0.0249095	0	0	2.01189	9.77427	MAP2K3;EGR1;MAP2K1;JUN;MAP3K1;MMP2;PRKCD;ITPR1;CDC42;MMP14;MAPK8;NRAS;GNAS;MAPK1;CALM3;GRB2;CALM1;SOS2;CALM2
97	Axon guidance	32/182	0.00797819	0.0253328	0	0	1.6741	8.08763	GSK3B;SEMA7A;ROCK2;GNAI3;PIK3R2;PIK3R1;PIK3CB;MYL12A;EFNB2;CDC42;NRAS;DPYSL5;ABL1;PLXNA2;PLXNA1;MAPK1;SRGAP3;LRIG2;SLIT2;PAK2;EPHB4;EPHA4;SEMA4D;UNC5B;RYK;PTCH1;WNT5A;SEMA4C;ENAH;SMO;RASA1;PLXNB2
98	Osteoclast differentiation	24/127	0.00834216	0.0262182	0	0	1.82687	8.74417	IFNAR2;MAP2K1;JUN;SPI1;CHUK;IL1R1;IFNGR2;FHL2;PIK3R2;PIK3R1;PIK3CB;TYK2;OSCAR;FOSL2;TNFRSF1A;IKBKB;CYLD;MAPK8;AKT3;MAPK1;GRB2;MAP3K7;SQSTM1;JAK1
99	Hedgehog signaling pathway	13/56	0.00879409	0.0272254	0	0	2.36681	11.2037	GSK3B;SMURF2;SMURF1;CUL3;PTCH1;CSNK1D;CSNK1E;GLI2;CCND2;CCND1;SMO;BCL2;CDON
100	N-Glycan biosynthesis	1950-12-01	0.0088394	0.0272254	0	0	2.47182	11.6881	DPAGT1;DPM3;B4GALT1;RPN2;TUSC3;MGAT4A;SRD5A3;MGAT4B;STT3A;MAN1A1;MGAT1;DDOST
101	Lysosome	24/128	0.00919075	0.0280272	0	0	1.8092	8.48434	CD164;CD63;ATP6V0B;ENTPD4;SLC11A2;FUCA2;CLTC;M6PR;AP3D1;GNS;AP4B1;LITAF;PLA2G15;GGA2;LAPTM4A;GGA3;LAMP1;CTSL;SMPD1;LAMP2;PPT1;MAN2B1;ACP2;GUSB
102	Parkinson disease	41/249	0.00941177	0.0284199	0	0	1.54794	7.22238	PSMD11;NDUFA12;GNAI3;ITPR1;ATP5MC3;KLC1;COX5A;RYR3;UQCRH;TXN2;ATP5MC1;ATP5F1A;MAPK8;PSMD7;KIF5C;KIF5B;PSMB1;KIF5A;PSMD1;MFN2;DRD1;SLC18A2;TRAP1;HSPA5;TUBB;SEPTIN5;NDUFC2;TUBB4B;PSMA5;ERN1;PINK1;TUBB2A;GNAL;NDUFS8;PPIF;GNAS;CALM3;CALM1;ATF6;CALM2;MCU
103	Various types of N-glycan biosynthesis	1939-10-01	0.0100866	0.0299358	0	0	2.6981	12.402	B4GALT1;RPN2;TUSC3;MGAT4A;MGAT4B;STT3A;MAN1A1;MGAT1;B4GALNT3;DDOST
104	Oocyte meiosis	24/129	0.0101082	0.0299358	0	0	1.79187	8.23256	ANAPC13;MAP2K1;PLK1;ITPR1;PPP2R5C;SMC3;IGF1R;PPP1CC;RPS6KA3;CDC23;PPP2R1B;CCNE2;YWHAQ;PPP2R1A;CCNE1;CDK1;MAPK1;CALM3;CALM1;CPEB3;CALM2;CPEB2;CPEB4;YWHAH
105	Fc gamma R-mediated phagocytosis	19/97	0.0121728	0.0354693	0	0	1.90828	8.41276	ACTR3;ACTR2;MAP2K1;PRKCE;ARPC1B;PRKCD;PIK3R2;PIK3R1;PIK3CB;ACTR3B;CRKL;VAV2;CDC42;MARCKS;RPS6KB1;AKT3;MAPK1;PLPP3;CRK
106	Necroptosis	28/159	0.0122099	0.0354693	0	0	1.67611	7.38412	H2AW;HSP90AB1;VPS4A;SPATA2;TNFAIP3;H2AC18;H2AC11;H2AC12;MAPK8;H2AC14;SMPD1;JAK1;IFNAR2;H2AZ2;HSP90AA1;H2AC4;IFNGR2;STAT3;EIF2AK2;TNFRSF10B;TYK2;TNFRSF1A;CYLD;TRAF5;BCL2;CHMP2A;CHMP4B;SQSTM1
107	C-type lectin receptor signaling pathway	20/104	0.0125525	0.0354693	0	0	1.86543	8.16656	JUN;CHUK;PRKCD;ITPR1;RRAS2;PIK3R2;PIK3R1;PIK3CB;PTGS2;IKBKB;CYLD;MAPK8;NRAS;IRF1;AKT3;MDM2;MAPK1;CALM3;CALM1;CALM2
108	NF-kappa B signaling pathway	20/104	0.0125525	0.0354693	0	0	1.86543	8.16656	EDARADD;CARD10;UBE2I;EDA;CSNK2A1;CHUK;IL1R1;TNFAIP3;PTGS2;TNFRSF1A;IKBKB;CYLD;PIDD1;IRAK1;TRAF3;TRAF5;BCL2;TRIM25;MAP3K7;MYD88
109	T cell receptor signaling pathway	20/104	0.0125525	0.0354693	0	0	1.86543	8.16656	GSK3B;MAP2K1;JUN;CHUK;PIK3R2;PIK3R1;PIK3CB;VAV2;IKBKB;CDC42;MAPK8;NRAS;CDK4;AKT3;MAPK1;GRB2;PDCD1;MAP3K7;SOS2;PAK2
110	Choline metabolism in cancer	19/98	0.0135377	0.0379056	0	0	1.88402	8.10557	MAP2K1;JUN;PCYT1A;SLC44A2;PIK3R2;PIK3R1;PIK3CB;HIF1A;MTOR;MAPK8;NRAS;RPS6KB1;SP1;AKT3;MAPK1;GRB2;CHPT1;PLPP3;SOS2
111	Toxoplasmosis	21/112	0.0141678	0.0393125	0	0	1.80812	7.69677	MAP2K3;HSPA8;CHUK;IFNGR2;STAT3;GNAI3;LAMC1;TYK2;TNFRSF1A;IKBKB;MAPK8;IRAK1;AKT3;PPIF;BCL2;MAPK1;MAP3K7;MYD88;HSPA1B;JAK1;HSPA1A
112	Cushing syndrome	27/155	0.0156596	0.0426827	0	0	1.65367	6.87379	SCARB1;KMT2D;GSK3B;CDKN1A;KMT2A;ITPR1;GNAI3;AHR;CCND1;DVL3;MAPK1;E2F3;TCF7L2;MAP2K1;WNT5A;FZD6;FZD9;ARNT;BRAF;AXIN2;CDK6;CCNE2;CCNE1;CDK4;SP1;GNAS;CTNNB1
113	Non-alcoholic fatty liver disease	27/155	0.0156596	0.0426827	0	0	1.65367	6.87379	GSK3B;PRKAA1;PRKAA2;NDUFA12;IRS2;PIK3R2;PIK3R1;PIK3CB;ADIPOR1;COX5A;UQCRH;IKBKB;CDC42;MAPK8;BCL2L11;AKT3;LEPR;MLXIP;SREBF1;PRKAB2;JUN;INSR;NDUFC2;TNFRSF1A;ERN1;ITCH;NDUFS8
114	MicroRNAs in cancer	48/310	0.0161537	0.0436432	0	0	1.43879	5.9359	NOTCH2;TRIM71;CDKN1A;TNC;PIK3R2;IRS2;PIK3R1;PIK3CB;PTGS2;SLC7A1;CRKL;IKBKB;NRAS;CCND2;BCL2L11;CCND1;MYC;STMN1;PIM1;ABL1;MAPK1;E2F3;MCL1;MAP2K1;UBE2I;PRKCE;STAT3;HMGA2;KIF23;DICER1;CDC25A;MTOR;VEGFA;CDC25B;MARCKS;ZEB1;CDK6;CCNE2;CCNE1;CCNG1;BCL2;MDM2;PDCD4;GRB2;CRK;SOS2;RECK;BCL2L2
115	Th17 cell differentiation	20/107	0.0169273	0.0453359	0	0	1.8008	7.34515	SMAD2;JUN;HSP90AA1;SMAD3;HSP90AB1;CHUK;IL1R1;IFNGR2;STAT3;RORA;AHR;TYK2;HIF1A;MTOR;IKBKB;MAPK8;IL2RB;MAPK1;IL6ST;JAK1
116	Circadian rhythm	2021-08-31	0.019701	0.0523096	0	0	2.72008	10.682	PER1;PRKAA1;PRKAB2;PRKAA2;CRY2;RORA;CSNK1D;CSNK1E
117	NOD-like receptor signaling pathway	30/181	0.0217262	0.0571937	0	0	1.55759	5.96439	HSP90AB1;ITPR1;TNFAIP3;TXN2;IKBKB;MAPK8;TBK1;DHX33;MAPK1;MFN2;NLRP1;MAP3K7;JAK1;IFNAR2;GABARAPL1;JUN;HSP90AA1;CHUK;PRKCD;TYK2;ATG12;MAVS;TRAF3;OAS3;TRAF5;BCL2;TXNIP;SUGT1;MCU;MYD88
118	Dopaminergic synapse	23/132	0.0242026	0.0629404	0	0	1.65308	6.15159	GSK3B;ITPR1;GNAI3;PPP2R5C;COMT;GNG12;PPP1CC;MAPK8;GNAL;PPP2R1B;KIF5C;PPP2R1A;KIF5B;GNB2;AKT3;KIF5A;GNB1;GNAS;CALM3;DRD1;CALM1;CALM2;SLC18A2
119	RIG-I-like receptor signaling pathway	14/70	0.0243179	0.0629404	0	0	1.9566	7.27178	DDX3X;MAP3K1;CHUK;ATG12;IFIH1;IKBKB;CYLD;MAPK8;MAVS;TBK1;TRAF3;TRIM25;TBKBP1;MAP3K7
120	Huntington disease	46/306	0.0290677	0.074607	0	0	1.38836	4.9122	BECN1;DCTN5;PSMD11;NDUFA12;CLTC;ITPR1;HTT;ATP5MC3;AP2A1;DNAH9;KLC1;COX5A;UQCRH;BBC3;ATP5MC1;ACTR1A;ATP5F1A;MAPK8;PSMD7;KIF5C;KIF5B;PSMB1;KIF5A;POLR2D;AP2S1;POLR2E;PSMD1;POLR2H;POLR2L;TUBB;NDUFC2;AP2B1;WIPI2;ATG14;TUBB4B;SOD2;MTOR;PSMA5;ERN1;REST;TUBB2A;NDUFS8;SP1;PPIF;TBPL1;ULK1
121	Relaxin signaling pathway	22/129	0.0335861	0.0841955	0	0	1.61023	5.46453	SMAD2;MAP2K1;JUN;MMP1;MMP2;GNAI3;PIK3R2;PIK3R1;PIK3CB;GNG12;VEGFA;MAPK8;NRAS;COL1A2;COL4A2;GNB2;AKT3;GNB1;GNAS;MAPK1;GRB2;SOS2
122	Endocrine and other factor-regulated calcium reabsorption	1953-11-01	0.0336235	0.0841955	0	0	2.04867	6.95018	CLTC;BDKRB2;AP2S1;GNAS;AP2A1;ATP1B3;AP2B1;ATP2B1;ATP1B1;DNM1;RAB11A
123	Glycosaminoglycan biosynthesis	1953-11-01	0.0336235	0.0841955	0	0	2.04867	6.95018	HS3ST3B1;EXT1;NDST1;B4GALT1;GLCE;DSE;UST;XYLT2;B3GNT2;HS3ST5;ST3GAL1
124	Basal cell carcinoma	1963-12-01	0.0493085	0.122476	0	0	1.8404	5.53896	GSK3B;TCF7L2;CDKN1A;SMO;PTCH1;WNT5A;FZD6;FZD9;DVL3;CTNNB1;AXIN2;GLI2
125	Non-homologous end-joining	2021-04-13	0.0512548	0.126292	0	0	3.47227	10.3159	FEN1;XRCC6;PRKDC;XRCC5
126	Aldosterone-regulated sodium reabsorption	1937-08-01	0.0525267	0.128399	0	0	2.15657	6.3542	INSR;MAPK1;PIK3R2;ATP1B3;PIK3CB;PIK3R1;ATP1B1;SGK1
127	cGMP-PKG signaling pathway	26/167	0.0595384	0.143613	0	0	1.4439	4.07343	ROCK2;IRS4;ITPR1;GNAI3;ATP2A2;IRS2;NPPC;PPP1CC;ADORA3;AKT3;BDKRB2;MAPK1;MAP2K1;PPP1R12A;PRKCE;INSR;ATP1B3;ATP2B1;ATP1B1;ADRA2B;PPIF;PDE3A;CALM3;GTF2IRD1;CALM1;CALM2
128	Phagosome	24/152	0.0596831	0.143613	0	0	1.46797	4.13778	SCARB1;ATP6V1G1;RAB5B;ATP6V0B;ATP6V0E1;ITGA2;TUBB;M6PR;HLA-C;TUBB4B;ACTB;ACTG1;EEA1;SEC61A1;DYNC1LI2;TUBB2A;LAMP1;CTSL;LAMP2;CANX;ATP6V1B2;OLR1;CALR;RAB7A
129	Basal transcription factors	1945-09-01	0.063365	0.15129	0	0	1.95449	5.39212	GTF2A1;TAF13;ERCC2;TAF7;TBPL1;GTF2H1;GTF2IRD1;GTF2H3;TAF3
130	VEGF signaling pathway	1959-11-01	0.0662408	0.15694	0	0	1.79198	4.86426	CDC42;MAP2K1;NRAS;AKT3;KDR;MAPK1;PIK3R2;PIK3CB;PIK3R1;PTGS2;VEGFA
131	Transcriptional misregulation in cancer	29/192	0.0673097	0.157358	0	0	1.39325	3.75962	CDKN1A;CCNT2;SPI1;CCNT1;KMT2A;FOXO1;IGF1R;ELK4;HOXA10;CCND2;MYC;H3C11;H3C10;RUNX1T1;H3C8;JUP;IGFBP3;ZBTB16;HMGA2;ETV1;DUSP6;MEIS1;ZEB1;BCL6;SP1;IL2RB;MDM2;REL;TCF3
132	Oxytocin signaling pathway	24/154	0.0674392	0.157358	0	0	1.44522	3.89709	MAP2K1;PRKAB2;JUN;CDKN1A;PRKAA1;PPP1R12A;PRKAA2;ROCK2;CACNA2D1;ITPR1;GNAI3;PTGS2;ACTB;RYR3;ACTG1;PPP1CC;NRAS;CACNB4;CCND1;GNAS;MAPK1;CALM3;CALM1;CALM2
133	Steroid biosynthesis	2021-05-20	0.0682917	0.158149	0	0	2.60447	6.99031	SQLE;SOAT1;CYP51A1;LSS;TM7SF2
134	Gap junction	15/88	0.070419	0.161859	0	0	1.60733	4.26471	MAP2K1;TUBB;GNAI3;ITPR1;LPAR1;CSNK1D;TUBB4B;NRAS;TUBB2A;CDK1;GNAS;MAPK1;GRB2;DRD1;SOS2
135	B cell receptor signaling pathway	14/81	0.071579	0.163306	0	0	1.63435	4.3097	GSK3B;MAP2K1;JUN;CHUK;PIK3R2;PIK3CB;PIK3R1;VAV2;IKBKB;NRAS;AKT3;MAPK1;GRB2;SOS2
136	Toll-like receptor signaling pathway	17/104	0.07822	0.177145	0	0	1.52864	3.89534	IFNAR2;MAP2K3;MAP2K1;JUN;CHUK;PIK3R2;PIK3R1;PIK3CB;IKBKB;MAPK8;TBK1;IRAK1;TRAF3;AKT3;MAPK1;MAP3K7;MYD88
137	Fc epsilon RI signaling pathway	1968-12-01	0.0799762	0.1798	0	0	1.6756	4.23261	MAP2K3;MAP2K1;MAPK8;NRAS;AKT3;MAPK1;PIK3R2;GRB2;PIK3CB;PIK3R1;SOS2;VAV2
138	Propanoate metabolism	1934-07-01	0.0840102	0.187501	0	0	2.02611	5.01831	ALDH6A1;ACSS2;ECHS1;ACOX1;ECHDC1;SUCLG1;DLD
139	Glycerophospholipid metabolism	16/98	0.0863242	0.191279	0	0	1.52621	3.73867	CDS1;LYPLA2;PLA2G12A;LPGAT1;PCYT1A;AGPAT1;AGPAT2;PLD3;PISD;PLA2G15;GPAM;CHPT1;PNPLA6;PLPP3;CDIPT;CDS2
140	Regulation of lipolysis in adipocytes	1955-10-01	0.0888436	0.195456	0	0	1.7372	4.20556	INSR;AKT3;IRS4;GNAI3;GNAS;IRS2;PIK3R2;PIK3CB;PIK3R1;PTGS2
141	Leukocyte transendothelial migration	18/114	0.0929988	0.203146	0	0	1.46673	3.48372	ROCK2;MMP2;GNAI3;MSN;PIK3R2;PIK3R1;PIK3CB;ARHGAP5;ACTB;ARHGAP35;MYL12A;ACTG1;VAV2;CDC42;CLDN4;RASSF5;CTNNB1;SIPA1
142	Synaptic vesicle cycle	13/78	0.100686	0.218389	0	0	1.56379	3.59007	NSF;ATP6V0B;ATP6V1G1;ATP6V0E1;UNC13A;STXBP1;CLTC;AP2A1;AP2B1;DNM1;ATP6V1B2;AP2S1;SLC18A2
143	Platelet activation	19/124	0.108042	0.230857	0	0	1.41541	3.14963	PPP1R12A;ROCK2;ITGA2;ITPR1;GNAI3;PIK3R2;PIK3R1;PIK3CB;ACTB;ARHGAP35;MYL12A;ACTG1;VAMP8;PPP1CC;COL1A2;AKT3;GNAS;MAPK1;TLN1
144	Prion disease	38/273	0.108479	0.230857	0	0	1.26618	2.81245	GSK3B;PSMD11;NDUFA12;ITPR1;ATP5MC3;PIK3R2;PIK3R1;LAMC1;PIK3CB;KLC1;COX5A;RYR3;UQCRH;ATP5MC1;ATP5F1A;MAPK8;PSMD7;KIF5C;KIF5B;PSMB1;KIF5A;PSMD1;MAPK1;EGR1;HSPA8;CSNK2A1;HSPA5;TUBB;PRKCD;NDUFC2;TUBB4B;PSMA5;TUBB2A;NDUFS8;PPIF;HSPA1B;MCU;HSPA1A
145	RNA transport	27/186	0.108683	0.230857	0	0	1.32892	2.94929	EIF4A2;SEH1L;NUP188;NUP160;GLE1;XPO1;POM121C;SUMO3;UPF1;EIF2B2;UBE2I;NUP210;EIF1AX;PYM1;RANGAP1;SENP2;CLNS1A;NUP50;GEMIN4;RNPS1;NUP98;PABPC1;RPP25;KPNB1;EIF4G2;NUP58;EIF4G1
146	Protein export	2021-05-23	0.11195	0.236169	0	0	2.17002	4.7517	SEC61A1;SPCS3;HSPA5;SRPRA;SRPRB
147	Citrate cycle (TCA cycle)	2021-06-30	0.117771	0.246758	0	0	1.95322	4.17797	ACLY;MDH1;MDH2;OGDH;SUCLG1;DLD
148	Selenocompound metabolism	2021-04-17	0.118854	0.247344	0	0	2.40334	5.11878	MARS1;MTR;SCLY;SEPHS2
149	Vasopressin-regulated water reabsorption	1944-08-01	0.12008	0.248219	0	0	1.73655	3.68079	NSF;DCTN5;RAB5B;DYNC1LI2;ARHGDIA;GNAS;DYNLL2;RAB11A
150	Neutrophil extracellular trap formation	27/189	0.124916	0.256493	0	0	1.30408	2.71265	H2AW;PIK3R2;PIK3R1;PIK3CB;CLCN3;ACTB;ACTG1;H2AC18;H2AC11;H2AC12;H2AC14;H2BC21;H3C11;AKT3;H3C10;MAPK1;H2BU1;MAP3K7;H3C8;H2AZ2;MAP2K1;H2BC8;H2AC4;MTOR;H2BC12;CLCN5;PPIF
151	Notch signaling pathway	1959-10-01	0.12727	0.259597	0	0	1.59503	3.28807	TLE4;NCOR2;NOTCH2;APH1A;HEYL;MAML1;ATXN1L;DVL3;RBPJ;DLL1
152	RNA polymerase	1931-06-01	0.132793	0.26908	0	0	1.87499	3.78553	POLR3A;POLR1A;POLR2D;POLR2E;POLR2H;POLR2L
153	Long-term depression	1960-10-01	0.138091	0.273018	0	0	1.56304	3.09458	MAP2K1;NRAS;PPP2R1B;PPP2R1A;GNAI3;ITPR1;GNAS;MAPK1;BRAF;IGF1R
154	Viral myocarditis	1960-10-01	0.138091	0.273018	0	0	1.56304	3.09458	CCND1;SGCB;DAG1;ABL1;HLA-C;ABL2;ACTB;EIF4G2;ACTG1;EIF4G1
155	Hypertrophic cardiomyopathy	14/90	0.138658	0.273018	0	0	1.44007	2.84521	PRKAB2;PRKAA1;PRKAA2;TPM3;CACNA2D1;ITGA2;TPM2;ATP2A2;ACTB;ACTG1;CACNB4;SGCB;DAG1;EMD
156	Phosphonate and phosphinate metabolism	2021-02-06	0.141962	0.273018	0	0	3.90396	7.6213	PCYT1A;CHPT1
157	Vitamin B6 metabolism	2021-02-06	0.141962	0.273018	0	0	3.90396	7.6213	PSAT1;PDXP
158	Inflammatory mediator regulation of TRP channels	15/98	0.141976	0.273018	0	0	1.41287	2.75807	MAP2K3;IL1R1;PRKCE;PRKCD;ITPR1;PIK3R2;PIK3R1;PIK3CB;PPP1CC;MAPK8;GNAS;BDKRB2;CALM3;CALM1;CALM2
159	mRNA surveillance pathway	15/98	0.141976	0.273018	0	0	1.41287	2.75807	UPF1;CPSF7;RNMT;SSU72;PYM1;PPP2R5C;SMG7;GLE1;PPP1CC;PPP2R1B;PABPN1;PPP2R1A;SYMPK;RNPS1;PABPC1
160	Chemokine signaling pathway	27/192	0.142556	0.273018	0	0	1.28015	2.49377	GSK3B;ROCK2;GNAI3;PIK3R2;PIK3R1;PIK3CB;CXCL14;CXCL5;CRKL;IKBKB;CDC42;NRAS;AKT3;MAPK1;CCR10;MAP2K1;CHUK;PRKCD;STAT3;BRAF;GNG12;VAV2;GNB2;GNB1;GRB2;CRK;SOS2
161	Thermogenesis	32/232	0.142714	0.273018	0	0	1.252	2.43754	PRKAA1;PRKAA2;NDUFA12;ATP5MC3;COX5A;ACTB;UQCRH;ACTG1;ATP5MC1;RPS6KA3;ATP5F1A;NRAS;SLC25A29;ATP5MG;MAP2K3;PRKAB2;RPS6;NDUFC2;ACSL4;FRS2;ACSL3;ARID1A;MTOR;SMARCA4;NDUFS8;RPS6KB1;NDUFAF4;GNAS;NDUFAF3;GRB2;SOS2;FGFR1
162	Gastric acid secretion	1976-12-01	0.1496	0.284425	0	0	1.46549	2.78412	GNAI3;ITPR1;GNAS;ATP1B3;CALM3;SLC4A2;ATP1B1;CALM1;CALM2;ACTB;ACTG1;SLC9A1
163	Glucagon signaling pathway	16/107	0.153284	0.28964	0	0	1.37456	2.57794	CRTC2;PRKAB2;PRKAA1;PRKAA2;ITPR1;PHKA1;FOXO1;PPP4C;PKM;AKT3;GNAS;SIK1;CALM3;CALM1;CALM2;PFKM
164	Carbohydrate digestion and absorption	1947-08-01	0.158679	0.2962	0	0	1.6027	2.95037	AKT3;PIK3R2;ATP1B3;PIK3CB;PIK3R1;SLC37A4;ATP1B1;HK1
165	Nucleotide excision repair	1947-08-01	0.158679	0.2962	0	0	1.6027	2.95037	POLD3;DDB1;PCNA;ERCC2;RPA2;GTF2H1;GTF2H3;RAD23B
166	Arrhythmogenic right ventricular cardiomyopathy	1977-12-01	0.160032	0.296928	0	0	1.44286	2.64387	TCF7L2;CACNB4;JUP;SGCB;CACNA2D1;ITGA2;DAG1;ATP2A2;CTNNB1;EMD;ACTB;ACTG1
167	Diabetic cardiomyopathy	28/203	0.1614	0.297672	0	0	1.25155	2.28266	GSK3B;NDUFA12;ATP5MC3;ATP2A2;PIK3R2;PIK3R1;PIK3CB;COX5A;UQCRH;ATP5MC1;PTPA;PPP1CC;ATP5F1A;MAPK8;AKT3;SMAD2;SMAD3;INSR;MMP2;PRKCD;GSR;GFPT1;NDUFC2;MTOR;COL1A2;NDUFS8;SP1;PPIF
168	Phospholipase D signaling pathway	21/148	0.167854	0.307733	0	0	1.29294	2.30745	MAP2K1;ARF1;INSR;LPAR1;RRAS2;LPAR3;PIK3R2;PIK3R1;PIK3CB;AGPAT1;AGPAT2;DNM1;MTOR;CYTH2;NRAS;AKT3;GNAS;MAPK1;GRB2;PLPP3;SOS2
169	Melanogenesis	15/101	0.169264	0.308481	0	0	1.36336	2.42172	GSK3B;TCF7L2;MAP2K1;WNT5A;FZD6;FZD9;GNAI3;NRAS;GNAS;DVL3;MAPK1;CTNNB1;CALM3;CALM1;CALM2
170	Antigen processing and presentation	1978-12-01	0.170823	0.30949	0	0	1.42092	2.51094	HSPA8;HSP90AA1;HSP90AB1;HSPA5;CTSL;PSME3;CANX;HLA-C;CALR;IFI30;HSPA1B;HSPA1A
171	Adrenergic signaling in cardiomyocytes	21/150	0.18375	0.330964	0	0	1.27275	2.15626	TPM3;CACNA2D1;TPM2;GNAI3;ATP2A2;ATP1B3;PPP2R5C;ATP2B1;ATP1B1;SLC9A1;PPP1CC;CACNB4;PPP2R1B;PPP2R1A;AKT3;BCL2;GNAS;MAPK1;CALM3;CALM1;CALM2
172	Legionellosis	1957-09-01	0.193934	0.345956	0	0	1.46487	2.40273	RAB1A;BCL2L13;HSPA8;ARF1;VCP;RAB1B;HSPA1B;MYD88;HSPA1A
173	cAMP signaling pathway	29/216	0.194319	0.345956	0	0	1.21278	1.98684	ROCK2;GNAI3;ATP2A2;PIK3R2;PIK3R1;PIK3CB;SLC9A1;PPP1CC;MAPK8;AKT3;MAPK1;DRD1;JUN;MAP2K1;PPP1R12A;PTCH1;PDE4D;RRAS2;BRAF;ATP1B3;ATP2B1;ATP1B1;VAV2;ACOX1;PDE3A;GNAS;CALM3;CALM1;CALM2
174	Cysteine and methionine metabolism	1950-08-01	0.202309	0.35811	0	0	1.48797	2.37771	MAT2A;MDH1;CBS;MDH2;PSAT1;MTR;BCAT1;SRM
175	Phototransduction	2021-05-28	0.206597	0.363611	0	0	1.6978	2.6774	GNB1;CALM3;GNAT1;CALM1;CALM2
176	Long-term potentiation	1967-10-01	0.225955	0.394904	0	0	1.37055	2.03858	PPP1CC;RPS6KA3;MAP2K1;NRAS;ITPR1;MAPK1;BRAF;CALM3;CALM1;CALM2
177	Riboflavin metabolism	2021-02-08	0.228155	0.394904	0	0	2.60235	3.84557	RFK;ACP2
178	Thyroid hormone synthesis	1975-11-01	0.228224	0.394904	0	0	1.34277	1.98385	HSPA5;CANX;GSR;ITPR1;GNAS;ATP1B3;ATP1B1;ASGR1;ASGR2;PDIA4;HSP90B1
179	Terpenoid backbone biosynthesis	2021-04-22	0.235218	0.404733	0	0	1.73525	2.51133	FDPS;ICMT;HMGCS1;RCE1
180	Pertussis	1976-11-01	0.241529	0.412914	0	0	1.32204	1.8783	MAPK8;JUN;IRAK1;IRF1;GNAI3;MAPK1;CALM3;CALM1;CALM2;CXCL5;MYD88
181	Th1 and Th2 cell differentiation	13/92	0.242654	0.412914	0	0	1.28564	1.82062	NOTCH2;JUN;CHUK;MAML1;IFNGR2;TYK2;RBPJ;DLL1;IKBKB;MAPK8;IL2RB;MAPK1;JAK1
182	beta-Alanine metabolism	2021-05-30	0.250099	0.423245	0	0	1.5618	2.16449	ALDH6A1;ECHS1;ALDH2;ACOX1;ALDH3B1
183	Ribosome	21/158	0.254337	0.426802	0	0	1.19788	1.64001	RPL30;RPL3;RPL23;RPS5;RPLP1;RPS6;MRPS12;MRPS18C;RPS14;MRPL20;RPS25;RPL7A;RPS16;MRPL1;RPS29;RPL14;RPLP2;RPL38;RPL15;RPL18;RPL19
184	Salivary secretion	13/93	0.254973	0.426802	0	0	1.2695	1.7349	SLC12A2;ITPR1;ATP1B3;SLC4A2;ATP2B1;ATP1B1;RYR3;SLC9A1;GNAS;CALM3;KCNN4;CALM1;CALM2
185	Cytosolic DNA-sensing pathway	1963-09-01	0.284216	0.473182	0	0	1.30166	1.63752	IKBKB;MAVS;TBK1;POLR3A;CHUK;POLR2E;ADAR;POLR2H;POLR2L
186	GnRH secretion	1964-09-01	0.300308	0.495613	0	0	1.27793	1.53728	MAP2K1;NRAS;AKT3;ITPR1;MAPK1;PIK3R2;PIK3CB;PIK3R1;KCNN4
187	Valine, leucine and isoleucine degradation	1948-07-01	0.300908	0.495613	0	0	1.33321	1.60113	ALDH6A1;ECHS1;HIBADH;ALDH2;HMGCS1;BCAT1;DLD
188	Parathyroid hormone synthesis, secretion and action	14/106	0.316106	0.510993	0	0	1.18855	1.36882	EGR1;MAP2K1;CDKN1A;PDE4D;ITPR1;GNAI3;BRAF;MMP14;NACA;SP1;BCL2;GNAS;MAPK1;FGFR1
189	Natural killer cell mediated cytotoxicity	17/131	0.317414	0.510993	0	0	1.16481	1.33668	IFNAR2;MAP2K1;IFNGR2;HLA-C;TNFRSF10B;PIK3R2;BRAF;PIK3R1;PIK3CB;VAV2;NRAS;MAPK1;GRB2;CD48;SOS2;MICA;MICB
190	Base excision repair	1933-05-01	0.31888	0.510993	0	0	1.39423	1.59352	POLD3;MBD4;FEN1;PCNA;UNG
191	SNARE interactions in vesicular transport	1933-05-01	0.31888	0.510993	0	0	1.39423	1.59352	VAMP8;STX17;GOSR1;YKT6;BET1
192	Cocaine addiction	1949-07-01	0.31985	0.510993	0	0	1.3014	1.48347	GPSM1;JUN;GNAI3;GNAS;DRD1;SLC18A2;CDK5R1
193	Ferroptosis	1941-06-01	0.3202	0.510993	0	0	1.33852	1.52432	NCOA4;SLC11A2;ACSL4;ACSL3;SAT1;SLC39A14
194	Fatty acid biosynthesis	2021-03-18	0.335871	0.530503	0	0	1.5613	1.70343	FASN;ACSL4;ACSL3
195	Other glycan degradation	2021-03-18	0.335871	0.530503	0	0	1.5613	1.70343	FUCA2;MAN2B1;MAN2C1
196	Vascular smooth muscle contraction	17/133	0.340543	0.53514	0	0	1.1446	1.23298	MAP2K1;PLA2G12A;PPP1R12A;ROCK2;PRKCE;PRKCD;ITPR1;BRAF;NPPC;PPP1CC;ADORA2B;GNAS;MYH9;MAPK1;CALM3;CALM1;CALM2
197	Glycolysis / Gluconeogenesis	1967-09-01	0.349715	0.546763	0	0	1.21162	1.27297	PKM;ACSS2;ALDH2;ALDH3B1;PGK1;ALDOA;DLD;PFKM;HK1
198	Fatty acid elongation	2021-04-27	0.368481	0.573193	0	0	1.35764	1.35542	ECHS1;ELOVL5;PPT1;HACD3
199	Amoebiasis	13/102	0.373718	0.575526	0	0	1.14054	1.12258	RAB5B;IL1R1;FN1;PIK3R2;PIK3R1;LAMC1;PIK3CB;SERPINB6;COL1A2;GNAL;COL4A2;GNAS;RAB7A
200	Pancreatic secretion	13/102	0.373718	0.575526	0	0	1.14054	1.12258	SLC12A2;PLA2G12A;RAB3D;ITPR1;ATP2A2;ATP1B3;SLC4A2;ATP2B1;ATP1B1;RAB11A;SLC9A1;GNAS;CLCA1
201	DNA replication	1936-05-01	0.389512	0.596864	0	0	1.25909	1.18715	POLD3;FEN1;PCNA;MCM7;RPA2
202	Epithelial cell signaling in Helicobacter pylori infection	1970-09-01	0.400123	0.605766	0	0	1.15184	1.05506	IKBKB;CDC42;ATP6V0B;ATP6V1G1;MAPK8;JUN;ATP6V0E1;CHUK;ATP6V1B2
203	One carbon pool by folate	2021-03-20	0.400751	0.605766	0	0	1.37747	1.25957	MTHFR;MTR;FTCD
204	Cardiac muscle contraction	1987-11-01	0.401221	0.605766	0	0	1.12998	1.03195	CACNB4;SLC9A6;TPM3;CACNA2D1;TPM2;ATP2A2;ATP1B3;ATP1B1;COX5A;UQCRH;SLC9A1
205	Cholinergic synapse	14/113	0.407677	0.610848	0	0	1.10407	0.99066	MAP2K1;ITPR1;GNAI3;PIK3R2;PIK3R1;PIK3CB;GNG12;NRAS;GNB2;AKT3;GNB1;BCL2;MAPK1;KCNQ5
206	Dilated cardiomyopathy	1996-12-01	0.408554	0.610848	0	0	1.1153	0.998337	CACNB4;SGCB;TPM3;CACNA2D1;ITGA2;TPM2;DAG1;GNAS;ATP2A2;EMD;ACTB;ACTG1
207	Alanine, aspartate and glutamate metabolism	1937-05-01	0.41304	0.614572	0	0	1.21967	1.07845	ADSL;GFPT1;ASNS;ADSS2;NAT8L
208	ECM-receptor interaction	1988-11-01	0.416347	0.616514	0	0	1.11525	0.977218	COL1A2;COL4A2;SDC4;ITGA2;COL6A1;TNC;DAG1;FN1;LAMC1;AGRN;HSPG2
209	Circadian entrainment	1997-12-01	0.422992	0.623357	0	0	1.10211	0.94826	PER1;GNB2;GNB1;ITPR1;GNAS;GNAI3;MAPK1;CALM3;GNG12;CALM1;CALM2;RYR3
210	Proteasome	1946-06-01	0.425826	0.624545	0	0	1.17087	0.999603	PSMA5;PSMD11;PSMD7;PSME3;PSMB1;PSMD1
211	Pantothenate and CoA biosynthesis	2021-03-21	0.432554	0.631405	0	0	1.30087	1.09019	ALDH2;PANK1;BCAT1
212	Pyruvate metabolism	1947-06-01	0.446843	0.648872	0	0	1.14225	0.920138	ACSS2;PKM;ALDH2;MDH1;MDH2;DLD
213	Glyoxylate and dicarboxylate metabolism	2021-04-30	0.448733	0.648872	0	0	1.20079	0.962223	ACSS2;MDH1;MDH2;DLD
214	Neomycin, kanamycin and gentamicin biosynthesis	2021-01-05	0.452831	0.651738	0	0	1.95112	1.54575	HK1
215	Histidine metabolism	2021-03-22	0.463712	0.664294	0	0	1.23233	0.947036	ALDH2;ALDH3B1;FTCD
216	Glutathione metabolism	1957-07-01	0.474127	0.673936	0	0	1.09268	0.815445	RRM2B;GSTP1;ODC1;GSR;CHAC1;PGD;SRM
217	Galactose metabolism	1931-04-01	0.474818	0.673936	0	0	1.15625	0.8612	B4GALT1;AKR1B10;PFKM;HK1
218	Aminoacyl-tRNA biosynthesis	1966-08-01	0.479465	0.67741	0	0	1.07652	0.791333	GARS1;AARS1;RARS1;MARS1;GATC;IARS1;CARS1;FARSA
219	Ether lipid metabolism	1949-06-01	0.48832	0.682425	0	0	1.089	0.780579	PLA2G12A;CHPT1;PLPP3;PAFAH1B2;PLD3;PAFAH1B1
220	Sphingolipid metabolism	1949-06-01	0.48832	0.682425	0	0	1.089	0.780579	SMPD1;SGMS2;KDSR;PLPP3;SGPP2;CERS2
221	Mannose type O-glycan biosynthesis	2021-03-23	0.494093	0.682425	0	0	1.17065	0.825343	B4GALT1;CHST10;FUT4
222	Mismatch repair	2021-03-23	0.494093	0.682425	0	0	1.17065	0.825343	POLD3;PCNA;RPA2
223	Proximal tubule bicarbonate reclamation	2021-03-23	0.494093	0.682425	0	0	1.17065	0.825343	MDH1;ATP1B3;ATP1B1
224	Herpes simplex virus 1 infection	57/498	0.49715	0.683582	0	0	1.00875	0.704975	ZNF43;PIK3CB;IFIH1;IKBKB;PPP1CC;TBK1;AKT3;ZNF768;ZNF567;MAP3K7;JAK1;IFNAR2;ZNF284;CHUK;ZFP1;ZNF282;IFNGR2;HLA-C;TYK2;HCFC2;TNFRSF1A;ZNF91;TRAF3;OAS3;TRAF5;SRSF2;ZNF780B;SRSF5;ZNF510;ZNF275;SRSF1;PIK3R2;PIK3R1;IRAK1;ZNF621;ZNF585B;ZNF224;ZNF620;ZNF267;ZNF460;EIF2B2;POU2F1;ZNF181;EIF2AK2;PILRB;POU2F2;MTOR;ZNF33B;BST2;MAVS;ZNF30;BCL2;CALR;ZNF577;MYD88;NECTIN1;ZFP28
225	Homologous recombination	1941-05-01	0.505015	0.690196	0	0	1.08391	0.740492	POLD3;BABAM2;RAD51C;RPA2;BRCA2
226	Arginine and proline metabolism	1950-06-01	0.508684	0.690196	0	0	1.06419	0.719317	ALDH2;ODC1;PYCR2;CKB;SAT1;SRM
227	Cholesterol metabolism	1950-06-01	0.508684	0.690196	0	0	1.06419	0.719317	SCARB1;MYLIP;LRPAP1;SOAT1;LRP1;VAPB
228	Serotonergic synapse	13/113	0.524731	0.70673	0	0	1.01445	0.654187	APP;MAP2K1;ITPR1;GNAI3;BRAF;GNG12;PTGS2;NRAS;GNB2;GNB1;GNAS;MAPK1;SLC18A2
229	Fructose and mannose metabolism	1933-04-01	0.525458	0.70673	0	0	1.07639	0.692638	AKR1B10;ALDOA;PFKM;HK1
230	Amphetamine addiction	1969-08-01	0.531681	0.708907	0	0	1.0234	0.646496	PPP1CC;JUN;GNAS;CALM3;DRD1;CALM1;CALM2;SLC18A2
231	Renin secretion	1969-08-01	0.531681	0.708907	0	0	1.0234	0.646496	GNAI3;ITPR1;GNAS;PDE3A;CLCA1;CALM3;CALM1;CALM2
232	Glycerolipid metabolism	1961-07-01	0.548436	0.722408	0	0	1.01151	0.6076	AKR1B10;ALDH2;GPAM;AGK;PLPP3;AGPAT1;AGPAT2
233	Fat digestion and absorption	1943-05-01	0.548842	0.722408	0	0	1.02675	0.61599	SCARB1;PLA2G12A;AGPAT1;PLPP3;AGPAT2
234	Fatty acid degradation	1943-05-01	0.548842	0.722408	0	0	1.02675	0.61599	ECHS1;ALDH2;ACOX1;ACSL4;ACSL3
235	Aldosterone synthesis and secretion	1998-11-01	0.564309	0.739604	0	0	0.986498	0.564429	SCARB1;PRKCE;ITPR1;GNAS;ATP1B3;CALM3;ATP2B1;ATP1B1;CALM1;DAGLB;CALM2
236	Systemic lupus erythematosus	15/135	0.57692	0.752929	0	0	0.975188	0.536404	H2AW;H3C8;H2AZ2;H2BC8;H2AC4;H2AC18;H2AC11;H2BC12;H2AC12;H2AC14;H2BC21;H3C11;H3C10;H2BU1;SNRPB
237	Fanconi anemia pathway	1954-06-01	0.586701	0.762464	0	0	0.975287	0.520062	RAD51C;UBE2T;REV3L;FANCA;RPA2;BRCA2
238	Nitrogen metabolism	2021-02-17	0.590884	0.764673	0	0	1.04041	0.547397	CA9;CA8
239	Mucin type O-glycan biosynthesis	1936-04-01	0.596621	0.768868	0	0	0.975309	0.50372	GALNT2;GALNT1;ST3GAL1;B4GALT5
240	Biosynthesis of unsaturated fatty acids	2021-03-27	0.60598	0.774448	0	0	0.97532	0.488545	ELOVL5;ACOX1;HACD3
241	Collecting duct acid secretion	2021-03-27	0.60598	0.774448	0	0	0.97532	0.488545	ATP6V1G1;ATP6V0E1;ATP6V1B2
242	Purine metabolism	14/129	0.613611	0.780959	0	0	0.949598	0.463779	ENTPD1;ADSL;ENTPD4;PDE4D;ENTPD6;AK3;NME3;PAICS;PKM;RRM2B;GUK1;PDE3A;ENPP4;ADSS2
243	Rheumatoid arthritis	1993-10-01	0.621997	0.783453	0	0	0.939834	0.446251	IL11;ATP6V0B;ATP6V1G1;JUN;ATP6V0E1;CTSL;MMP1;ATP6V1B2;CXCL5;VEGFA
244	Cell adhesion molecules	16/148	0.622267	0.783453	0	0	0.945412	0.44849	CD274;NLGN2;SDC4;CADM1;NEGR1;HLA-C;NRXN2;VTCN1;PTPRF;VSIR;CLDN4;PDCD1;NECTIN3;ICOSLG;MPZL1;NECTIN1
245	Pyrimidine metabolism	1956-06-01	0.623202	0.783453	0	0	0.936169	0.442701	ENTPD1;RRM2B;ENTPD4;ENTPD6;NME3;UCKL1
246	Butanoate metabolism	2021-03-28	0.631242	0.790336	0	0	0.936254	0.430738	ECHS1;HMGCS1;L2HGDH
247	Glycosaminoglycan degradation	2021-02-19	0.652678	0.813866	0	0	0.917906	0.391644	GUSB;GNS
248	Leishmaniasis	1977-08-01	0.659208	0.818694	0	0	0.904338	0.376852	JUN;IRAK1;IFNGR2;MAPK1;PTGS2;MAP3K7;MYD88;JAK1
249	Tuberculosis	19/180	0.668397	0.826772	0	0	0.920162	0.370708	HSPA9;RAB5B;ATP6V0B;IFNGR2;TNFRSF1A;EEA1;MAPK8;LAMP1;IRAK1;AKT3;LAMP2;BCL2;MAPK1;CALM3;CALM1;CALM2;MYD88;JAK1;RAB7A
250	Ascorbate and aldarate metabolism	2021-03-30	0.678315	0.832355	0	0	0.866804	0.336444	ALDH2;UGT2B4;GUSB
251	Pentose phosphate pathway	2021-03-30	0.678315	0.832355	0	0	0.866804	0.336444	PGD;ALDOA;PFKM
252	Mineral absorption	1960-06-01	0.690316	0.843719	0	0	0.866627	0.321177	SLC11A2;ATP1B3;ATP2B1;ATP1B1;SLC39A4;ATOX1
253	Synthesis and degradation of ketone bodies	2021-01-10	0.700654	0.851475	0	0	0.866921	0.308399	HMGCS1
254	Ovarian steroidogenesis	1951-05-01	0.70219	0.851475	0	0	0.847797	0.29974	SCARB1;INSR;GNAS;PTGS2;IGF1R
255	Peroxisome	1982-08-01	0.727445	0.87864	0	0	0.842995	0.268255	ACOT8;PEX5L;PEX19;ACOX1;ACSL4;ACSL3;SOD2;CRAT
256	Ubiquinone and other terpenoid-quinone biosynthesis	2021-01-11	0.734677	0.883908	0	0	0.780185	0.24055	VKORC1
257	Protein digestion and absorption	10/103	0.746471	0.894603	0	0	0.838301	0.245118	COL1A2;COL4A2;COL25A1;COL5A3;COL12A1;COL6A1;ATP1B3;SLC1A5;ATP1B1;KCNN4
258	PPAR signaling pathway	1974-07-01	0.750079	0.895369	0	0	0.814649	0.234274	HMGCS1;MMP1;ACOX1;OLR1;ACSL4;ACSL3;PLIN5
259	Renin-angiotensin system	2021-02-23	0.753666	0.895369	0	0	0.742899	0.210096	PREP;THOP1
260	Oxidative phosphorylation	13/133	0.75738	0.895369	0	0	0.844415	0.234655	ATP6V1G1;ATP6V0B;ATP6V0E1;NDUFA12;ATP5MC3;NDUFC2;COX5A;UQCRH;ATP5MC1;ATP5F1A;NDUFS8;ATP6V1B2;ATP5MG
261	Pentose and glucuronate interconversions	1934-03-01	0.758738	0.895369	0	0	0.754788	0.208396	AKR1B10;UGT2B4;GUSB
262	Inflammatory bowel disease	1965-06-01	0.762351	0.896199	0	0	0.79296	0.215168	SMAD2;JUN;SMAD3;IFNGR2;STAT3;RORA
263	Glycosphingolipid biosynthesis	1945-04-01	0.767623	0.898966	0	0	0.760829	0.201206	B4GALT1;B3GNT2;ST3GAL1;FUT4
264	Vitamin digestion and absorption	2021-02-24	0.774583	0.902295	0	0	0.709091	0.181124	SCARB1;SLC19A2
265	Calcium signaling pathway	24/240	0.776325	0.902295	0	0	0.86556	0.219146	HGF;ITPR1;ATP2A2;PHKA1;ATP2B1;FGF2;RYR3;VEGFA;TPCN1;GNAL;LTB4R2;STIM2;ADORA2B;KDR;PPIF;GNAS;BDKRB2;CALM3;DRD1;CALM1;FGFR4;CALM2;MCU;FGFR1
266	alpha-Linolenic acid metabolism	2021-02-25	0.793928	0.915967	0	0	0.678223	0.156508	PLA2G12A;ACOX1
267	Other types of O-glycan biosynthesis	1947-04-01	0.796718	0.915967	0	0	0.72536	0.164842	B4GALT1;GALNT2;GALNT1;OGT
268	Ribosome biogenesis in eukaryotes	10/108	0.797011	0.915967	0	0	0.795305	0.180445	UTP15;TBL3;XPO1;REXO1;CSNK2A1;XRN1;NOB1;FCF1;RPP25;WDR43
269	Glycosylphosphatidylinositol (GPI)-anchor biosynthesis	2021-02-26	0.811789	0.929484	0	0	0.649927	0.135519	PIGS;PIGT
270	Morphine addiction	1991-08-01	0.82541	0.941579	0	0	0.751203	0.144137	PDE4D;GNB2;GNB1;GNAI3;GNAS;PDE3A;DRD1;GNG12
271	Glycine, serine and threonine metabolism	1940-03-01	0.848031	0.963814	0	0	0.632175	0.104206	CBS;PSAT1;DLD
272	Tryptophan metabolism	1942-03-01	0.870632	0.975938	0	0	0.599688	0.0830782	ECHS1;ALDH2;DLD
273	Retrograde endocannabinoid signaling	13/148	0.871348	0.975938	0	0	0.749952	0.103279	NDUFA12;ITPR1;GNAI3;NDUFC2;GNG12;PTGS2;MAPK8;NDUFS8;GNB2;GNB1;NAPEPLD;MAPK1;DAGLB
274	Phenylalanine metabolism	2021-01-17	0.871373	0.975938	0	0	0.48745	0.0671145	ALDH3B1
275	Primary bile acid biosynthesis	2021-01-17	0.871373	0.975938	0	0	0.48745	0.0671145	ACOT8
276	Viral protein interaction with cytokine and cytokine receptor	8/100	0.893581	0.997185	0	0	0.67737	0.0762165	IL2RB;TNFRSF10B;ACKR3;IL6ST;CXCL14;CCR10;CXCL5;TNFRSF1A
277	Bile secretion	1990-07-01	0.898096	0.998605	0	0	0.657012	0.0706143	SCARB1;GNAS;UGT2B4;ATP1B3;SLC4A2;ATP1B1;SLC9A1
278	Amino sugar and nucleotide sugar metabolism	1948-03-01	0.921575	0.999995	0	0	0.519553	0.0424323	AMDHD2;GFPT1;HK1
279	Arachidonic acid metabolism	1961-04-01	0.927064	0.999995	0	0	0.546768	0.0414082	PLA2G12A;PTGES3;PTGS2;CBR3
280	Starch and sucrose metabolism	1936-02-01	0.927074	0.999995	0	0	0.458513	0.0347195	PGM2L1;HK1
281	Tyrosine metabolism	1936-02-01	0.927074	0.999995	0	0	0.458513	0.0347195	ALDH3B1;COMT
282	African trypanosomiasis	1937-02-01	0.933894	0.999995	0	0	0.445387	0.030461	THOP1;MYD88
283	Malaria	1950-03-01	0.93397	0.999995	0	0	0.497388	0.0339773	LRP1;HGF;MYD88
284	Cortisol synthesis and secretion	1965-04-01	0.946852	0.999995	0	0	0.510799	0.0278962	SCARB1;SP1;ITPR1;GNAS
285	GABAergic synapse	1989-06-01	0.947769	0.999995	0	0	0.562905	0.0301967	NSF;GABARAPL1;GNB2;GNB1;GNAI3;GNG12
286	Folate biosynthesis	2021-01-26	0.9566	0.999995	0	0	0.31181	0.0138348	AKR1B10
287	Porphyrin and chlorophyll metabolism	1943-02-01	0.963684	0.999995	0	0	0.38008	0.0140598	UGT2B4;GUSB
288	Drug metabolism	7/108	0.968713	0.999995	0	0	0.53937	0.0171448	RRM2B;ALDH3B1;GSTP1;NME3;UGT2B4;GUSB;UCKL1
289	Linoleic acid metabolism	2021-01-29	0.96979	0.999995	0	0	0.278354	0.00853886	PLA2G12A
290	ABC transporters	1945-02-01	0.970356	0.999995	0	0	0.36236	0.0109043	ABCC6;ABCC10
291	Complement and coagulation cascades	1985-05-01	0.97108	0.999995	0	0	0.486546	0.0142783	PROCR;BDKRB2;PLAUR;TFPI;CLU
292	Steroid hormone biosynthesis	1961-03-01	0.975315	0.999995	0	0	0.402805	0.010068	SRD5A3;UGT2B4;COMT
293	Intestinal immune network for IgA production	1948-02-01	0.978196	0.999995	0	0	0.338671	0.0074659	CCR10;ICOSLG
294	Metabolism of xenobiotics by cytochrome P450	1976-04-01	0.978658	0.999995	0	0	0.432491	0.00933	GSTP1;ALDH3B1;UGT2B4;CBR3
295	Glutamatergic synapse	7/114	0.979568	0.999995	0	0	0.508952	0.0105067	GNB2;GNB1;ITPR1;GNAS;GNAI3;MAPK1;GNG12
296	Nicotinate and nicotinamide metabolism	1935-01-01	0.985363	0.999995	0	0	0.229155	0.00337888	NNT
297	Allograft rejection	1938-01-01	0.989813	0.999995	0	0	0.210539	0.00215585	HLA-C
298	Primary immunodeficiency	1938-01-01	0.989813	0.999995	0	0	0.210539	0.00215585	UNG
299	Cytokine-cytokine receptor interaction	22/295	0.990128	0.999995	0	0	0.625169	0.00620244	IFNAR2;IL11;EDA;TNFRSF12A;IL1R1;IL11RA;IFNGR2;TNFRSF10B;ACVR1B;CXCL14;ACVR2B;CXCL5;ACVR2A;TNFRSF1A;IL2RB;LEPR;TNFSF9;ACKR3;IL6ST;RELT;CCR10;TNFRSF21
300	Insulin secretion	1986-04-01	0.991091	0.999995	0	0	0.379533	0.00339636	GNAS;ATP1B3;ATP1B1;KCNN4
301	Graft-versus-host disease	1942-01-01	0.993716	0.999995	0	0	0.189956	0.00119737	HLA-C
302	Type I diabetes mellitus	1943-01-01	0.994431	0.999995	0	0	0.185423	0.00103543	HLA-C
303	Hematopoietic cell lineage	1999-04-01	0.997276	0.999995	0	0	0.327355	0.00089306	IL11;IL11RA;IL1R1;ITGA2
304	Retinol metabolism	1968-02-01	0.997359	0.999995	0	0	0.235776	0.000623624	CYP26B1;UGT2B4
305	Autoimmune thyroid disease	1953-01-01	0.998336	0.999995	0	0	0.14968	0.000249309	HLA-C
306	Staphylococcus aureus infection	1995-02-01	0.99986	0.999995	0	0	0.167069	2.33121e-05	KRT33B;KRT18
307	Neuroactive ligand-receptor interaction	15/341	0.999994	0.999995	0	0	0.354765	2.29494e-06	P2RY11;CHRNA5;GLP2R;LPAR1;LPAR3;ADRA2B;LTB4R2;ADORA2B;ADORA3;LEPR;BDKRB2;S1PR1;CHRNA10;DRD1;PTGDR
308	Olfactory transduction	5/440	0.999995	0.999995	0	0	0.0876798	4.76787e-07	GNAL;GNB1;CALM3;CALM1;CALM2

## Sheet: OMIM-Diseases
	Term	Overlap	P.value	Adjusted.P.value	Old.P.value	Old.Adjusted.P.value	Odds.Ratio	Combined.Score	Genes
1	charcot-marie-tooth disease	27/104	2.72574e-05	0.000748774	0	0	2.75693	28.9759	MTMR2;PLAG1;AHR;PIK3R1;IQGAP1;LITAF;IGF1R;FGD4;CCND1;NEFL;MFN2;KIF1B;DRD1;JAK1;TFAP2A;HSP90AA1;POU2F1;CSNK2A1;CDX2;STAT3;HMGA2;ARNT;AXIN2;PTPN13;NCOR2;GNAS;CTNNB1
2	arthrogryposis	23/83	3.45536e-05	0.000748774	0	0	3.01144	30.9365	TFAP2A;HSP90AA1;POU2F1;CSNK2A1;CDX2;PLAG1;TPM2;STAT3;ARNT;HMGA2;AHR;AXIN2;IQGAP1;PIK3R1;PTPN13;IGF1R;GLE1;NCOR2;CCND1;GNAS;CTNNB1;DRD1;JAK1
3	homocystinuria	23/83	3.45536e-05	0.000748774	0	0	3.01144	30.9365	TFAP2A;HSP90AA1;POU2F1;CSNK2A1;CDX2;PLAG1;STAT3;ARNT;HMGA2;MTHFR;AHR;AXIN2;IQGAP1;PIK3R1;PTPN13;IGF1R;NCOR2;CCND1;CBS;GNAS;CTNNB1;DRD1;JAK1
4	mucopolysaccharidosis	23/83	3.45536e-05	0.000748774	0	0	3.01144	30.9365	TFAP2A;HSP90AA1;POU2F1;CSNK2A1;CDX2;PLAG1;STAT3;ARNT;HMGA2;AHR;AXIN2;IQGAP1;PIK3R1;PTPN13;GNS;IGF1R;NCOR2;CCND1;GNAS;CTNNB1;DRD1;GUSB;JAK1
5	nephronophthisis	23/83	3.45536e-05	0.000748774	0	0	3.01144	30.9365	INVS;TFAP2A;HSP90AA1;POU2F1;CSNK2A1;CDX2;PLAG1;STAT3;ARNT;HMGA2;AHR;AXIN2;IQGAP1;PIK3R1;PTPN13;IGF1R;NCOR2;CCND1;GNAS;CTNNB1;NPHP4;DRD1;JAK1
6	paget disease	23/83	3.45536e-05	0.000748774	0	0	3.01144	30.9365	TFAP2A;HSP90AA1;VCP;POU2F1;CSNK2A1;CDX2;PLAG1;STAT3;ARNT;HMGA2;AHR;AXIN2;IQGAP1;PIK3R1;PTPN13;IGF1R;NCOR2;CCND1;GNAS;CTNNB1;DRD1;SQSTM1;JAK1
7	pheochromocytoma	23/83	3.45536e-05	0.000748774	0	0	3.01144	30.9365	TFAP2A;HSP90AA1;POU2F1;CSNK2A1;CDX2;PLAG1;STAT3;ARNT;HMGA2;AHR;AXIN2;IQGAP1;PIK3R1;PTPN13;IGF1R;NCOR2;CCND1;GNAS;CTNNB1;KIF1B;DRD1;VHL;JAK1
8	colon cancer	23/84	4.25213e-05	0.000748774	0	0	2.96191	29.8131	TFAP2A;HSP90AA1;POU2F1;CSNK2A1;CDX2;PLAG1;STAT3;ARNT;HMGA2;PTPRJ;AHR;AXIN2;IQGAP1;PIK3R1;PTPN12;PTPN13;IGF1R;NCOR2;CCND1;GNAS;CTNNB1;DRD1;JAK1
9	hypoglycemia	23/84	4.25213e-05	0.000748774	0	0	2.96191	29.8131	TFAP2A;HSP90AA1;POU2F1;SLC16A1;CSNK2A1;CDX2;PLAG1;INSR;STAT3;ARNT;HMGA2;AHR;AXIN2;IQGAP1;PIK3R1;PTPN13;IGF1R;NCOR2;CCND1;GNAS;CTNNB1;DRD1;JAK1
10	glycogen storage disease	24/90	4.67745e-05	0.000748774	0	0	2.857	28.4848	TFAP2A;HSP90AA1;POU2F1;CSNK2A1;CDX2;PLAG1;STAT3;ARNT;HMGA2;AHR;AXIN2;IQGAP1;PIK3R1;PTPN13;IGF1R;NCOR2;CCND1;LAMP2;GNAS;CTNNB1;DRD1;SLC37A4;PFKM;JAK1
11	melanoma	24/90	4.67745e-05	0.000748774	0	0	2.857	28.4848	TFAP2A;HSP90AA1;POU2F1;CSNK2A1;CDX2;PLAG1;STAT3;ARNT;HMGA2;AHR;AXIN2;IQGAP1;PIK3R1;PTPN13;IGF1R;NCOR2;STK11;CCND1;CDK4;NF1;GNAS;CTNNB1;DRD1;JAK1
12	disorder of glycosylation	25/96	5.04262e-05	0.000748774	0	0	2.76691	27.3786	B4GALT1;PLAG1;AHR;IQGAP1;PIK3R1;IGF1R;CCND1;DRD1;JAK1;MPDU1;TFAP2A;HSP90AA1;COG8;POU2F1;CSNK2A1;CDX2;SLC35C1;STAT3;ARNT;HMGA2;AXIN2;PTPN13;NCOR2;GNAS;CTNNB1
13	hermansky-pudlak syndrome	23/85	5.20971e-05	0.000748774	0	0	2.91397	28.7387	TFAP2A;HSP90AA1;POU2F1;CSNK2A1;CDX2;PLAG1;STAT3;HPS4;ARNT;HMGA2;HPS3;AHR;AXIN2;IQGAP1;PIK3R1;PTPN13;IGF1R;NCOR2;CCND1;GNAS;CTNNB1;DRD1;JAK1
14	adenoma	22/80	5.76184e-05	0.000748774	0	0	2.97885	29.0786	TFAP2A;HSP90AA1;POU2F1;CSNK2A1;CDX2;PLAG1;ODC1;STAT3;ARNT;HMGA2;AHR;AXIN2;IQGAP1;PIK3R1;PTPN13;IGF1R;NCOR2;CCND1;GNAS;CTNNB1;DRD1;JAK1
15	lymphoma	25/99	8.70149e-05	0.000748774	0	0	2.65429	24.8161	PLAG1;AHR;PIK3R1;IQGAP1;IGF1R;CCND1;BCL7A;MYC;DRD1;JAK1;TFAP2A;HSP90AA1;POU2F1;CSNK2A1;CDX2;STAT3;HMGA2;ARNT;AXIN2;PTPN13;NCOR2;BCL6;GNAS;BCL2;CTNNB1
16	pancreatic cancer	23/88	9.3439e-05	0.000748774	0	0	2.77901	25.7842	TFAP2A;HSP90AA1;POU2F1;CSNK2A1;CDX2;PLAG1;STAT3;ARNT;HMGA2;AHR;AXIN2;IQGAP1;PIK3R1;BRCA2;PTPN13;IGF1R;NCOR2;STK11;CCND1;GNAS;CTNNB1;DRD1;JAK1
17	episodic ataxia	22/83	0.000105083	0.000748774	0	0	2.83187	25.9421	TFAP2A;HSP90AA1;POU2F1;CSNK2A1;CDX2;PLAG1;STAT3;ARNT;HMGA2;AHR;AXIN2;IQGAP1;PIK3R1;PTPN13;IGF1R;NCOR2;CACNB4;CCND1;GNAS;CTNNB1;DRD1;JAK1
18	infections	22/83	0.000105083	0.000748774	0	0	2.83187	25.9421	TFAP2A;HSP90AA1;POU2F1;CSNK2A1;CDX2;PLAG1;STAT3;ARNT;HMGA2;AHR;AXIN2;IQGAP1;PIK3R1;PTPN13;IGF1R;NCOR2;CCND1;GNAS;CTNNB1;DRD1;MYD88;JAK1
19	kallmann syndrome	22/83	0.000105083	0.000748774	0	0	2.83187	25.9421	TFAP2A;HSP90AA1;POU2F1;CSNK2A1;CDX2;PLAG1;STAT3;ARNT;HMGA2;AHR;AXIN2;IQGAP1;PIK3R1;PTPN13;IGF1R;NCOR2;CCND1;GNAS;CTNNB1;DRD1;JAK1;FGFR1
20	keratosis	22/83	0.000105083	0.000748774	0	0	2.83187	25.9421	TFAP2A;HSP90AA1;POU2F1;CSNK2A1;CDX2;PLAG1;STAT3;ARNT;HMGA2;AHR;AXIN2;IQGAP1;PIK3R1;PTPN13;SAT1;IGF1R;NCOR2;CCND1;GNAS;CTNNB1;DRD1;JAK1
21	lissencephaly	22/83	0.000105083	0.000748774	0	0	2.83187	25.9421	TFAP2A;HSP90AA1;POU2F1;CSNK2A1;CDX2;PLAG1;STAT3;ARNT;HMGA2;AHR;AXIN2;IQGAP1;PIK3R1;PTPN13;IGF1R;NCOR2;CCND1;GNAS;CTNNB1;DRD1;JAK1;PAFAH1B1
22	lymphoproliferative syndrome	22/83	0.000105083	0.000748774	0	0	2.83187	25.9421	TFAP2A;HSP90AA1;POU2F1;CSNK2A1;CDX2;PLAG1;STAT3;ARNT;HMGA2;AHR;AXIN2;IQGAP1;PIK3R1;PTPN13;IGF1R;NCOR2;NRAS;CCND1;GNAS;CTNNB1;DRD1;JAK1
23	mitochondrial dna depletion syndrome	22/83	0.000105083	0.000748774	0	0	2.83187	25.9421	TFAP2A;HSP90AA1;POU2F1;CSNK2A1;CDX2;PLAG1;STAT3;ARNT;HMGA2;AHR;AXIN2;IQGAP1;PIK3R1;PTPN13;IGF1R;NCOR2;CCND1;RRM2B;GNAS;CTNNB1;DRD1;JAK1
24	dementia	23/89	0.000112623	0.000748774	0	0	2.73674	24.881	TFAP2A;APP;HSP90AA1;VCP;POU2F1;CSNK2A1;CDX2;PLAG1;STAT3;ARNT;HMGA2;AHR;AXIN2;IQGAP1;PIK3R1;PTPN13;IGF1R;NCOR2;CCND1;GNAS;CTNNB1;DRD1;JAK1
25	ovarian cancer	23/89	0.000112623	0.000748774	0	0	2.73674	24.881	TFAP2A;HSP90AA1;POU2F1;CSNK2A1;CDX2;PLAG1;STAT3;RRAS2;ARNT;HMGA2;AHR;AXIN2;IQGAP1;PIK3R1;BRCA2;PTPN13;IGF1R;NCOR2;CCND1;GNAS;CTNNB1;DRD1;JAK1
26	nevus	22/84	0.000127283	0.000748774	0	0	2.78604	24.9882	TFAP2A;HSP90AA1;POU2F1;CSNK2A1;CDX2;PLAG1;PTCH1;STAT3;ARNT;HMGA2;AHR;AXIN2;IQGAP1;PIK3R1;PTPN13;IGF1R;NCOR2;CCND1;GNAS;CTNNB1;DRD1;JAK1
27	night blindness	22/84	0.000127283	0.000748774	0	0	2.78604	24.9882	TFAP2A;HSP90AA1;POU2F1;CSNK2A1;CDX2;PLAG1;STAT3;ARNT;HMGA2;AHR;AXIN2;IQGAP1;PIK3R1;PTPN13;IGF1R;NCOR2;CCND1;GNAS;CTNNB1;GNAT1;DRD1;JAK1
28	pseudohypoaldosteronism	22/84	0.000127283	0.000748774	0	0	2.78604	24.9882	TFAP2A;HSP90AA1;POU2F1;CSNK2A1;CDX2;PLAG1;STAT3;ARNT;HMGA2;AHR;AXIN2;IQGAP1;PIK3R1;PTPN13;IGF1R;NCOR2;CCND1;WNK1;GNAS;CTNNB1;DRD1;JAK1
29	squamous cell carcinoma	22/84	0.000127283	0.000748774	0	0	2.78604	24.9882	TFAP2A;HSP90AA1;POU2F1;CSNK2A1;CDX2;PLAG1;STAT3;ARNT;HMGA2;TNFRSF10B;AHR;AXIN2;IQGAP1;PIK3R1;PTPN13;IGF1R;NCOR2;CCND1;GNAS;CTNNB1;DRD1;JAK1
30	arrhythmogenic right ventricular dysplasia	23/90	0.000135228	0.000748774	0	0	2.69575	24.0152	TFAP2A;HSP90AA1;POU2F1;CSNK2A1;CDX2;JUP;PLAG1;STAT3;ARNT;HMGA2;AHR;AXIN2;IQGAP1;PIK3R1;PTPN13;IGF1R;NCOR2;TMEM43;CCND1;GNAS;CTNNB1;DRD1;JAK1
31	hypogonadism	23/90	0.000135228	0.000748774	0	0	2.69575	24.0152	TFAP2A;HSP90AA1;POU2F1;CSNK2A1;CDX2;PLAG1;STAT3;ARNT;HMGA2;AHR;AXIN2;IQGAP1;PIK3R1;PTPN13;IGF1R;NCOR2;CCND1;LEPR;GNAS;CTNNB1;DRD1;JAK1;FGFR1
32	ceroid-lipofuscinosis, neuronal	22/85	0.000153538	0.000748774	0	0	2.74166	24.076	TFAP2A;HSP90AA1;POU2F1;CSNK2A1;CDX2;PLAG1;STAT3;ARNT;HMGA2;AHR;AXIN2;IQGAP1;PIK3R1;PTPN13;IGF1R;NCOR2;CCND1;GNAS;PPT1;CTNNB1;DRD1;JAK1
33	leukodystrophy	22/85	0.000153538	0.000748774	0	0	2.74166	24.076	TFAP2A;HSP90AA1;POU2F1;CSNK2A1;CDX2;PLAG1;STAT3;ARNT;HMGA2;AHR;AXIN2;IQGAP1;PIK3R1;PTPN13;LMNB1;IGF1R;NCOR2;CCND1;GNAS;CTNNB1;DRD1;JAK1
34	leukoencephalopathy	22/85	0.000153538	0.000748774	0	0	2.74166	24.076	TFAP2A;HSP90AA1;POU2F1;EIF2B2;CSNK2A1;CDX2;PLAG1;STAT3;ARNT;HMGA2;AHR;AXIN2;IQGAP1;PIK3R1;PTPN13;IGF1R;NCOR2;CCND1;GNAS;CTNNB1;DRD1;JAK1
35	renal cell carcinoma	22/85	0.000153538	0.000748774	0	0	2.74166	24.076	TFAP2A;HSP90AA1;POU2F1;CSNK2A1;CDX2;PLAG1;STAT3;ARNT;HMGA2;AHR;AXIN2;IQGAP1;PIK3R1;PTPN13;IGF1R;NCOR2;CCND1;GNAS;CTNNB1;DRD1;VHL;JAK1
36	leigh syndrome	23/91	0.000161766	0.000748774	0	0	2.65595	23.1848	TFAP2A;HSP90AA1;POU2F1;CSNK2A1;CDX2;PLAG1;STAT3;ARNT;HMGA2;AHR;AXIN2;IQGAP1;PIK3R1;PTPN13;IGF1R;NCOR2;NDUFS8;CCND1;GNAS;CTNNB1;DRD1;DLD;JAK1
37	lung cancer	24/97	0.000167848	0.000748774	0	0	2.58202	22.4441	TFAP2A;HSP90AA1;POU2F1;CSNK2A1;CHRNA5;CDX2;PLAG1;STAT3;HMGA2;ARNT;AHR;PIK3R1;IQGAP1;AXIN2;PTPN13;IGF1R;NCOR2;CCND1;PPP2R1B;IRF1;GNAS;CTNNB1;DRD1;JAK1
38	holoprosencephaly	22/86	0.000184469	0.000748774	0	0	2.69867	23.2032	TFAP2A;HSP90AA1;POU2F1;CSNK2A1;CDX2;PLAG1;PTCH1;STAT3;ARNT;HMGA2;AHR;AXIN2;IQGAP1;PIK3R1;PTPN13;IGF1R;NCOR2;CCND1;GNAS;CTNNB1;DRD1;JAK1
39	spinal muscular atrophy	22/86	0.000184469	0.000748774	0	0	2.69867	23.2032	TFAP2A;HSP90AA1;POU2F1;CSNK2A1;CDX2;PLAG1;STAT3;ARNT;HMGA2;AHR;AXIN2;IQGAP1;PIK3R1;PTPN13;IGF1R;NCOR2;CCND1;VAPB;GNAS;CTNNB1;DRD1;JAK1
40	gastric cancer	22/87	0.000220769	0.000748774	0	0	2.657	22.3677	TFAP2A;HSP90AA1;POU2F1;CSNK2A1;CDX2;PLAG1;STAT3;ARNT;HMGA2;AHR;AXIN2;IQGAP1;PIK3R1;PTPN13;IGF1R;NCOR2;CCND1;IRF1;GNAS;CTNNB1;DRD1;JAK1
41	osteoporosis	22/87	0.000220769	0.000748774	0	0	2.657	22.3677	TFAP2A;HSP90AA1;POU2F1;CSNK2A1;CDX2;PLAG1;STAT3;ARNT;HMGA2;AHR;AXIN2;IQGAP1;PIK3R1;PTPN13;IGF1R;NCOR2;COL1A2;CCND1;GNAS;CTNNB1;DRD1;JAK1
42	thrombocytopenia	22/87	0.000220769	0.000748774	0	0	2.657	22.3677	TFAP2A;HSP90AA1;POU2F1;CSNK2A1;CDX2;PLAG1;ITGA2;STAT3;ARNT;HMGA2;AHR;AXIN2;IQGAP1;PIK3R1;PTPN13;IGF1R;NCOR2;CCND1;GNAS;CTNNB1;DRD1;JAK1
43	xeroderma pigmentosum	22/87	0.000220769	0.000748774	0	0	2.657	22.3677	TFAP2A;HSP90AA1;POU2F1;CSNK2A1;CDX2;PLAG1;STAT3;ARNT;HMGA2;AHR;AXIN2;IQGAP1;PIK3R1;PTPN13;IGF1R;NCOR2;CCND1;ERCC2;GNAS;CTNNB1;DRD1;JAK1
44	thyroid carcinoma	23/93	0.000229007	0.000748774	0	0	2.57978	21.6231	TFAP2A;HSP90AA1;POU2F1;CSNK2A1;CDX2;PLAG1;NCOA4;STAT3;ARNT;HMGA2;AHR;AXIN2;IQGAP1;PIK3R1;PTPN13;IGF1R;NCOR2;NRAS;CCND1;GNAS;CTNNB1;DRD1;JAK1
45	colorectal cancer	26/111	0.000237876	0.000748774	0	0	2.4028	20.0484	PLAG1;AHR;PIK3R1;IQGAP1;IGF1R;FLCN;NRAS;CCND1;DRD1;JAK1;TFAP2A;HSP90AA1;POU2F1;CSNK2A1;CDX2;STAT3;HMGA2;ARNT;BRAF;AXIN2;PTPN13;SMAD7;NCOR2;DLC1;GNAS;CTNNB1
46	ectodermal dysplasia	22/88	0.000263213	0.000748774	0	0	2.61659	21.5674	EDARADD;TFAP2A;HSP90AA1;POU2F1;CSNK2A1;CDX2;PLAG1;STAT3;ARNT;HMGA2;AHR;AXIN2;IQGAP1;PIK3R1;PTPN13;IGF1R;NCOR2;CCND1;GNAS;CTNNB1;DRD1;JAK1
47	ehlers-danlos	22/88	0.000263213	0.000748774	0	0	2.61659	21.5674	TFAP2A;HSP90AA1;POU2F1;CSNK2A1;CDX2;PLAG1;STAT3;ARNT;HMGA2;AHR;AXIN2;IQGAP1;PIK3R1;PTPN13;IGF1R;NCOR2;COL1A2;CCND1;GNAS;CTNNB1;DRD1;JAK1
48	long qt syndrome	22/88	0.000263213	0.000748774	0	0	2.61659	21.5674	KCNH2;TFAP2A;HSP90AA1;POU2F1;CSNK2A1;CDX2;PLAG1;STAT3;ARNT;HMGA2;AHR;AXIN2;IQGAP1;PIK3R1;PTPN13;IGF1R;NCOR2;CCND1;GNAS;CTNNB1;DRD1;JAK1
49	adenocarcinoma	21/83	0.000301507	0.000748774	0	0	2.65822	21.5494	TFAP2A;HSP90AA1;POU2F1;CSNK2A1;CDX2;PLAG1;STAT3;ARNT;HMGA2;AHR;AXIN2;IQGAP1;PIK3R1;PTPN13;IGF1R;NCOR2;CCND1;GNAS;CTNNB1;DRD1;JAK1
50	adrenoleukodystrophy	21/83	0.000301507	0.000748774	0	0	2.65822	21.5494	TFAP2A;HSP90AA1;POU2F1;CSNK2A1;CDX2;PLAG1;STAT3;ARNT;HMGA2;AHR;AXIN2;IQGAP1;PIK3R1;PTPN13;IGF1R;NCOR2;CCND1;GNAS;CTNNB1;DRD1;JAK1
51	asperger syndrome	21/83	0.000301507	0.000748774	0	0	2.65822	21.5494	TFAP2A;HSP90AA1;POU2F1;CSNK2A1;CDX2;PLAG1;STAT3;ARNT;HMGA2;AHR;AXIN2;IQGAP1;PIK3R1;PTPN13;IGF1R;NCOR2;CCND1;GNAS;CTNNB1;DRD1;JAK1
52	atopy	21/83	0.000301507	0.000748774	0	0	2.65822	21.5494	TFAP2A;HSP90AA1;POU2F1;CSNK2A1;CDX2;PLAG1;STAT3;ARNT;HMGA2;AHR;AXIN2;IQGAP1;PIK3R1;PTPN13;IGF1R;NCOR2;CCND1;GNAS;CTNNB1;DRD1;JAK1
53	autoimmune disease	21/83	0.000301507	0.000748774	0	0	2.65822	21.5494	TFAP2A;HSP90AA1;POU2F1;CSNK2A1;CDX2;PLAG1;STAT3;ARNT;HMGA2;AHR;AXIN2;IQGAP1;PIK3R1;PTPN13;IGF1R;NCOR2;CCND1;GNAS;CTNNB1;DRD1;JAK1
54	bare lymphocyte syndrome	21/83	0.000301507	0.000748774	0	0	2.65822	21.5494	TFAP2A;HSP90AA1;POU2F1;CSNK2A1;CDX2;PLAG1;STAT3;ARNT;HMGA2;AHR;AXIN2;IQGAP1;PIK3R1;PTPN13;IGF1R;NCOR2;CCND1;GNAS;CTNNB1;DRD1;JAK1
55	bartter syndrome	21/83	0.000301507	0.000748774	0	0	2.65822	21.5494	TFAP2A;HSP90AA1;POU2F1;CSNK2A1;CDX2;PLAG1;STAT3;ARNT;HMGA2;AHR;AXIN2;IQGAP1;PIK3R1;PTPN13;IGF1R;NCOR2;CCND1;GNAS;CTNNB1;DRD1;JAK1
56	central hypoventilation syndrome	21/83	0.000301507	0.000748774	0	0	2.65822	21.5494	TFAP2A;HSP90AA1;POU2F1;CSNK2A1;CDX2;PLAG1;STAT3;ARNT;HMGA2;AHR;AXIN2;IQGAP1;PIK3R1;PTPN13;IGF1R;NCOR2;CCND1;GNAS;CTNNB1;DRD1;JAK1
57	cholestasis	21/83	0.000301507	0.000748774	0	0	2.65822	21.5494	TFAP2A;HSP90AA1;POU2F1;CSNK2A1;CDX2;PLAG1;STAT3;ARNT;HMGA2;AHR;AXIN2;IQGAP1;PIK3R1;PTPN13;IGF1R;NCOR2;CCND1;GNAS;CTNNB1;DRD1;JAK1
58	dyskeratosis	21/83	0.000301507	0.000748774	0	0	2.65822	21.5494	TFAP2A;HSP90AA1;POU2F1;CSNK2A1;CDX2;PLAG1;STAT3;ARNT;HMGA2;AHR;AXIN2;IQGAP1;PIK3R1;PTPN13;IGF1R;NCOR2;CCND1;GNAS;CTNNB1;DRD1;JAK1
59	fetal hemoglobin quantitative trait locus	21/83	0.000301507	0.000748774	0	0	2.65822	21.5494	TFAP2A;HSP90AA1;POU2F1;CSNK2A1;CDX2;PLAG1;STAT3;ARNT;HMGA2;AHR;AXIN2;IQGAP1;PIK3R1;PTPN13;IGF1R;NCOR2;CCND1;GNAS;CTNNB1;DRD1;JAK1
60	glioblastoma	21/83	0.000301507	0.000748774	0	0	2.65822	21.5494	TFAP2A;HSP90AA1;POU2F1;CSNK2A1;CDX2;PLAG1;STAT3;ARNT;HMGA2;AHR;AXIN2;IQGAP1;PIK3R1;PTPN13;IGF1R;NCOR2;CCND1;GNAS;CTNNB1;DRD1;JAK1
61	goiter	21/83	0.000301507	0.000748774	0	0	2.65822	21.5494	TFAP2A;HSP90AA1;POU2F1;CSNK2A1;CDX2;PLAG1;STAT3;ARNT;HMGA2;AHR;AXIN2;IQGAP1;PIK3R1;PTPN13;IGF1R;NCOR2;CCND1;GNAS;CTNNB1;DRD1;JAK1
62	hemochromatosis	21/83	0.000301507	0.000748774	0	0	2.65822	21.5494	TFAP2A;HSP90AA1;POU2F1;CSNK2A1;CDX2;PLAG1;STAT3;ARNT;HMGA2;AHR;AXIN2;IQGAP1;PIK3R1;PTPN13;IGF1R;NCOR2;CCND1;GNAS;CTNNB1;DRD1;JAK1
63	lipodystrophy	21/83	0.000301507	0.000748774	0	0	2.65822	21.5494	TFAP2A;HSP90AA1;POU2F1;CSNK2A1;CDX2;PLAG1;STAT3;ARNT;HMGA2;AHR;AXIN2;IQGAP1;PIK3R1;PTPN13;IGF1R;NCOR2;CCND1;GNAS;CTNNB1;DRD1;JAK1
64	lymphedema	21/83	0.000301507	0.000748774	0	0	2.65822	21.5494	TFAP2A;HSP90AA1;POU2F1;CSNK2A1;CDX2;PLAG1;STAT3;ARNT;HMGA2;AHR;AXIN2;IQGAP1;PIK3R1;PTPN13;IGF1R;NCOR2;CCND1;GNAS;CTNNB1;DRD1;JAK1
65	malignant hyperthermia	21/83	0.000301507	0.000748774	0	0	2.65822	21.5494	TFAP2A;HSP90AA1;POU2F1;CSNK2A1;CDX2;PLAG1;STAT3;ARNT;HMGA2;AHR;AXIN2;IQGAP1;PIK3R1;PTPN13;IGF1R;NCOR2;CCND1;GNAS;CTNNB1;DRD1;JAK1
66	meckel syndrome	21/83	0.000301507	0.000748774	0	0	2.65822	21.5494	TFAP2A;HSP90AA1;POU2F1;CSNK2A1;CDX2;PLAG1;STAT3;ARNT;HMGA2;AHR;AXIN2;IQGAP1;PIK3R1;PTPN13;IGF1R;NCOR2;CCND1;GNAS;CTNNB1;DRD1;JAK1
67	otosclerosis	21/83	0.000301507	0.000748774	0	0	2.65822	21.5494	TFAP2A;HSP90AA1;POU2F1;CSNK2A1;CDX2;PLAG1;STAT3;ARNT;HMGA2;AHR;AXIN2;IQGAP1;PIK3R1;PTPN13;IGF1R;NCOR2;CCND1;GNAS;CTNNB1;DRD1;JAK1
68	preeclampsia	21/83	0.000301507	0.000748774	0	0	2.65822	21.5494	TFAP2A;HSP90AA1;POU2F1;CSNK2A1;CDX2;PLAG1;STAT3;ARNT;HMGA2;AHR;AXIN2;IQGAP1;PIK3R1;PTPN13;IGF1R;NCOR2;CCND1;GNAS;CTNNB1;DRD1;JAK1
69	refsum disease	21/83	0.000301507	0.000748774	0	0	2.65822	21.5494	TFAP2A;HSP90AA1;POU2F1;CSNK2A1;CDX2;PLAG1;STAT3;ARNT;HMGA2;AHR;AXIN2;IQGAP1;PIK3R1;PTPN13;IGF1R;NCOR2;CCND1;GNAS;CTNNB1;DRD1;JAK1
70	restless legs syndrome	21/83	0.000301507	0.000748774	0	0	2.65822	21.5494	TFAP2A;HSP90AA1;POU2F1;CSNK2A1;CDX2;PLAG1;STAT3;ARNT;HMGA2;AHR;AXIN2;IQGAP1;PIK3R1;PTPN13;IGF1R;NCOR2;CCND1;GNAS;CTNNB1;DRD1;JAK1
71	vitreoretinopathy	21/83	0.000301507	0.000748774	0	0	2.65822	21.5494	TFAP2A;HSP90AA1;POU2F1;CSNK2A1;CDX2;PLAG1;STAT3;ARNT;HMGA2;AHR;AXIN2;IQGAP1;PIK3R1;PTPN13;IGF1R;NCOR2;CCND1;GNAS;CTNNB1;DRD1;JAK1
72	fibrosis	22/89	0.00031266	0.000748774	0	0	2.57739	20.8006	TFAP2A;HSP90AA1;POU2F1;CSNK2A1;CDX2;PLAG1;STAT3;ARNT;HMGA2;AHR;AXIN2;IQGAP1;PIK3R1;PTPN13;IGF1R;NCOR2;CCND1;GNAS;CTNNB1;KIF21A;DRD1;JAK1
73	aids	21/84	0.000359582	0.000748774	0	0	2.61587	20.7454	TFAP2A;HSP90AA1;POU2F1;CSNK2A1;CDX2;PLAG1;STAT3;ARNT;HMGA2;AHR;AXIN2;IQGAP1;PIK3R1;PTPN13;IGF1R;NCOR2;CCND1;GNAS;CTNNB1;DRD1;JAK1
74	amelogenesis imperfecta	21/84	0.000359582	0.000748774	0	0	2.61587	20.7454	TFAP2A;HSP90AA1;POU2F1;CSNK2A1;CDX2;PLAG1;STAT3;ARNT;HMGA2;AHR;AXIN2;IQGAP1;PIK3R1;PTPN13;IGF1R;NCOR2;CCND1;GNAS;CTNNB1;DRD1;JAK1
75	amyloidosis	21/84	0.000359582	0.000748774	0	0	2.61587	20.7454	TFAP2A;HSP90AA1;POU2F1;CSNK2A1;CDX2;PLAG1;STAT3;ARNT;HMGA2;AHR;AXIN2;IQGAP1;PIK3R1;PTPN13;IGF1R;NCOR2;CCND1;GNAS;CTNNB1;DRD1;JAK1
76	body mass index	21/84	0.000359582	0.000748774	0	0	2.61587	20.7454	TFAP2A;HSP90AA1;POU2F1;CSNK2A1;CDX2;PLAG1;STAT3;ARNT;HMGA2;AHR;AXIN2;IQGAP1;PIK3R1;PTPN13;IGF1R;NCOR2;CCND1;GNAS;CTNNB1;DRD1;JAK1
77	cutis laxa	21/84	0.000359582	0.000748774	0	0	2.61587	20.7454	TFAP2A;HSP90AA1;POU2F1;CSNK2A1;CDX2;PLAG1;STAT3;ARNT;HMGA2;AHR;AXIN2;IQGAP1;PIK3R1;PTPN13;IGF1R;NCOR2;CCND1;GNAS;CTNNB1;DRD1;JAK1
78	dermatitis	21/84	0.000359582	0.000748774	0	0	2.61587	20.7454	TFAP2A;HSP90AA1;POU2F1;CSNK2A1;CDX2;PLAG1;STAT3;ARNT;HMGA2;AHR;AXIN2;IQGAP1;PIK3R1;PTPN13;IGF1R;NCOR2;CCND1;GNAS;CTNNB1;DRD1;JAK1
79	dyslexia	21/84	0.000359582	0.000748774	0	0	2.61587	20.7454	TFAP2A;HSP90AA1;POU2F1;CSNK2A1;CDX2;PLAG1;STAT3;ARNT;HMGA2;AHR;AXIN2;IQGAP1;PIK3R1;PTPN13;IGF1R;NCOR2;CCND1;GNAS;CTNNB1;DRD1;JAK1
80	endometrial cancer	21/84	0.000359582	0.000748774	0	0	2.61587	20.7454	TFAP2A;HSP90AA1;POU2F1;CSNK2A1;CDX2;PLAG1;STAT3;ARNT;HMGA2;AHR;AXIN2;IQGAP1;PIK3R1;PTPN13;IGF1R;NCOR2;CCND1;GNAS;CTNNB1;DRD1;JAK1
81	epiphyseal dysplasia, multiple	21/84	0.000359582	0.000748774	0	0	2.61587	20.7454	TFAP2A;HSP90AA1;POU2F1;CSNK2A1;CDX2;PLAG1;STAT3;ARNT;HMGA2;AHR;AXIN2;IQGAP1;PIK3R1;PTPN13;IGF1R;NCOR2;CCND1;GNAS;CTNNB1;DRD1;JAK1
82	neutropenia	21/84	0.000359582	0.000748774	0	0	2.61587	20.7454	TFAP2A;HSP90AA1;POU2F1;CSNK2A1;CDX2;PLAG1;STAT3;ARNT;HMGA2;AHR;AXIN2;IQGAP1;PIK3R1;PTPN13;IGF1R;NCOR2;CCND1;GNAS;CTNNB1;DRD1;JAK1
83	ovarian failure	21/84	0.000359582	0.000748774	0	0	2.61587	20.7454	TFAP2A;HSP90AA1;POU2F1;CSNK2A1;CDX2;PLAG1;STAT3;ARNT;HMGA2;AHR;AXIN2;IQGAP1;PIK3R1;PTPN13;IGF1R;NCOR2;CCND1;GNAS;CTNNB1;DRD1;JAK1
84	polydactyly	21/84	0.000359582	0.000748774	0	0	2.61587	20.7454	TFAP2A;HSP90AA1;POU2F1;CSNK2A1;CDX2;PLAG1;STAT3;ARNT;HMGA2;AHR;AXIN2;IQGAP1;PIK3R1;PTPN13;IGF1R;NCOR2;CCND1;GNAS;CTNNB1;DRD1;JAK1
85	porphyria	21/84	0.000359582	0.000748774	0	0	2.61587	20.7454	TFAP2A;HSP90AA1;POU2F1;CSNK2A1;CDX2;PLAG1;STAT3;ARNT;HMGA2;AHR;AXIN2;IQGAP1;PIK3R1;PTPN13;IGF1R;NCOR2;CCND1;GNAS;CTNNB1;DRD1;JAK1
86	sarcoma	21/84	0.000359582	0.000748774	0	0	2.61587	20.7454	TFAP2A;HSP90AA1;POU2F1;CSNK2A1;CDX2;PLAG1;STAT3;ARNT;HMGA2;AHR;AXIN2;IQGAP1;PIK3R1;PTPN13;IGF1R;NCOR2;CCND1;GNAS;CTNNB1;DRD1;JAK1
87	wilms tumor	21/84	0.000359582	0.000748774	0	0	2.61587	20.7454	TFAP2A;HSP90AA1;POU2F1;CSNK2A1;CDX2;PLAG1;STAT3;ARNT;HMGA2;AHR;AXIN2;IQGAP1;PIK3R1;PTPN13;IGF1R;NCOR2;CCND1;GNAS;CTNNB1;DRD1;JAK1
88	anomalies	22/90	0.000370065	0.000748774	0	0	2.53935	20.0655	TFAP2A;HSP90AA1;POU2F1;CSNK2A1;CDX2;PLAG1;STAT3;ARNT;HMGA2;AHR;AXIN2;IQGAP1;PIK3R1;PTPN13;GLI2;IGF1R;NCOR2;CCND1;GNAS;CTNNB1;DRD1;JAK1
89	epidermolysis bullosa	22/90	0.000370065	0.000748774	0	0	2.53935	20.0655	TFAP2A;HSP90AA1;POU2F1;CSNK2A1;CDX2;MMP1;PLAG1;STAT3;ARNT;HMGA2;AHR;AXIN2;IQGAP1;PIK3R1;PTPN13;IGF1R;NCOR2;CCND1;GNAS;CTNNB1;DRD1;JAK1
90	fanconi anemia	22/90	0.000370065	0.000748774	0	0	2.53935	20.0655	TFAP2A;HSP90AA1;POU2F1;CSNK2A1;CDX2;PLAG1;STAT3;FANCA;ARNT;HMGA2;AHR;AXIN2;IQGAP1;PIK3R1;PTPN13;IGF1R;NCOR2;CCND1;GNAS;CTNNB1;DRD1;JAK1
91	rheumatoid arthritis	22/90	0.000370065	0.000748774	0	0	2.53935	20.0655	TFAP2A;HSP90AA1;POU2F1;CSNK2A1;CDX2;PLAG1;NFKBIL1;STAT3;ARNT;HMGA2;AHR;AXIN2;IQGAP1;PIK3R1;PTPN13;IGF1R;NCOR2;CCND1;GNAS;CTNNB1;DRD1;JAK1
92	orofacial cleft	23/96	0.000375977	0.000748774	0	0	2.47334	19.5047	TFAP2A;HSP90AA1;POU2F1;CSNK2A1;CDX2;PLAG1;STAT3;ARNT;HMGA2;MTHFR;MTR;AHR;AXIN2;IQGAP1;PIK3R1;PTPN13;IGF1R;NCOR2;CCND1;GNAS;CTNNB1;DRD1;JAK1
93	atrial fibrillation	21/85	0.00042719	0.000748774	0	0	2.57486	19.9765	TFAP2A;HSP90AA1;POU2F1;CSNK2A1;CDX2;PLAG1;STAT3;ARNT;HMGA2;AHR;AXIN2;IQGAP1;PIK3R1;PTPN13;IGF1R;NCOR2;CCND1;GNAS;CTNNB1;DRD1;JAK1
94	diamond-blackfan anemia	21/85	0.00042719	0.000748774	0	0	2.57486	19.9765	TFAP2A;HSP90AA1;POU2F1;CSNK2A1;CDX2;PLAG1;STAT3;ARNT;HMGA2;AHR;AXIN2;IQGAP1;PIK3R1;PTPN13;IGF1R;NCOR2;CCND1;GNAS;CTNNB1;DRD1;JAK1
95	hepatocellular carcinoma	21/85	0.00042719	0.000748774	0	0	2.57486	19.9765	TFAP2A;HSP90AA1;POU2F1;CSNK2A1;CDX2;PLAG1;STAT3;ARNT;HMGA2;AHR;AXIN2;IQGAP1;PIK3R1;PTPN13;IGF1R;NCOR2;CCND1;GNAS;CTNNB1;DRD1;JAK1
96	joubert syndrome	21/85	0.00042719	0.000748774	0	0	2.57486	19.9765	TFAP2A;HSP90AA1;POU2F1;CSNK2A1;CDX2;PLAG1;STAT3;ARNT;HMGA2;AHR;AXIN2;IQGAP1;PIK3R1;PTPN13;IGF1R;NCOR2;CCND1;GNAS;CTNNB1;DRD1;JAK1
97	myasthenic syndrome	21/85	0.00042719	0.000748774	0	0	2.57486	19.9765	TFAP2A;HSP90AA1;POU2F1;CSNK2A1;CDX2;PLAG1;STAT3;ARNT;HMGA2;AHR;AXIN2;IQGAP1;PIK3R1;PTPN13;IGF1R;NCOR2;CCND1;GNAS;CTNNB1;DRD1;JAK1
98	optic atrophy	21/85	0.00042719	0.000748774	0	0	2.57486	19.9765	TFAP2A;HSP90AA1;POU2F1;CSNK2A1;CDX2;PLAG1;STAT3;ARNT;HMGA2;AHR;AXIN2;IQGAP1;PIK3R1;PTPN13;IGF1R;NCOR2;CCND1;GNAS;CTNNB1;DRD1;JAK1
99	osteoarthritis	21/85	0.00042719	0.000748774	0	0	2.57486	19.9765	TFAP2A;HSP90AA1;POU2F1;CSNK2A1;CDX2;PLAG1;STAT3;ARNT;HMGA2;AHR;AXIN2;IQGAP1;PIK3R1;PTPN13;IGF1R;NCOR2;CCND1;GNAS;CTNNB1;DRD1;JAK1
100	osteopetrosis	21/85	0.00042719	0.000748774	0	0	2.57486	19.9765	TFAP2A;HSP90AA1;POU2F1;CSNK2A1;CDX2;PLAG1;STAT3;ARNT;HMGA2;AHR;AXIN2;IQGAP1;PIK3R1;PTPN13;IGF1R;NCOR2;CCND1;GNAS;CTNNB1;DRD1;JAK1
101	rickets	21/85	0.00042719	0.000748774	0	0	2.57486	19.9765	TFAP2A;HSP90AA1;POU2F1;CSNK2A1;CDX2;PLAG1;STAT3;ARNT;HMGA2;AHR;AXIN2;IQGAP1;PIK3R1;PTPN13;IGF1R;NCOR2;CCND1;GNAS;CTNNB1;DRD1;JAK1
102	seizures	21/85	0.00042719	0.000748774	0	0	2.57486	19.9765	TFAP2A;HSP90AA1;POU2F1;CSNK2A1;CDX2;PLAG1;STAT3;ARNT;HMGA2;AHR;AXIN2;IQGAP1;PIK3R1;PTPN13;IGF1R;NCOR2;CCND1;GNAS;CTNNB1;DRD1;JAK1
103	split-hand/foot malformation	21/85	0.00042719	0.000748774	0	0	2.57486	19.9765	TFAP2A;HSP90AA1;POU2F1;CSNK2A1;CDX2;PLAG1;STAT3;ARNT;HMGA2;AHR;AXIN2;IQGAP1;PIK3R1;PTPN13;IGF1R;NCOR2;CCND1;GNAS;CTNNB1;DRD1;JAK1
104	thalassemia	21/85	0.00042719	0.000748774	0	0	2.57486	19.9765	TFAP2A;HSP90AA1;POU2F1;CSNK2A1;CDX2;PLAG1;STAT3;ARNT;HMGA2;AHR;AXIN2;IQGAP1;PIK3R1;PTPN13;IGF1R;NCOR2;CCND1;GNAS;CTNNB1;DRD1;JAK1
105	waardenburg syndrome	21/85	0.00042719	0.000748774	0	0	2.57486	19.9765	TFAP2A;HSP90AA1;POU2F1;CSNK2A1;CDX2;PLAG1;STAT3;ARNT;HMGA2;AHR;AXIN2;IQGAP1;PIK3R1;PTPN13;IGF1R;NCOR2;CCND1;GNAS;CTNNB1;DRD1;JAK1
106	corneal dystrophy	22/91	0.00043648	0.000748774	0	0	2.5024	19.3605	TFAP2A;HSP90AA1;POU2F1;CSNK2A1;CDX2;PLAG1;STAT3;ARNT;HMGA2;AHR;AXIN2;IQGAP1;PIK3R1;PTPN13;IGF1R;NCOR2;ZEB1;CCND1;GNAS;CTNNB1;DRD1;JAK1
107	encephalopathy	22/91	0.00043648	0.000748774	0	0	2.5024	19.3605	TFAP2A;HSP90AA1;POU2F1;CSNK2A1;CDX2;PLAG1;STXBP1;STAT3;ARNT;HMGA2;AHR;AXIN2;IQGAP1;PIK3R1;PTPN13;IGF1R;NCOR2;CCND1;GNAS;CTNNB1;DRD1;JAK1
108	microcephaly	22/91	0.00043648	0.000748774	0	0	2.5024	19.3605	TFAP2A;HSP90AA1;POU2F1;CSNK2A1;CDX2;PLAG1;STAT3;ARNT;CASK;HMGA2;AHR;AXIN2;IQGAP1;PIK3R1;PTPN13;IGF1R;NCOR2;CCND1;GNAS;CTNNB1;DRD1;JAK1
109	muscular dystrophy	25/109	0.000436529	0.000748774	0	0	2.33698	18.0804	PLAG1;AHR;PIK3R1;IQGAP1;IGF1R;CCND1;PABPN1;SGCB;DRD1;EMD;JAK1;TFAP2A;HSP90AA1;POU2F1;CSNK2A1;CDX2;STAT3;HMGA2;ARNT;AXIN2;PTPN13;NCOR2;COL6A1;GNAS;CTNNB1
110	alzheimer disease	24/103	0.000440455	0.000748774	0	0	2.38511	18.4314	TFAP2A;APP;HSP90AA1;POU2F1;CSNK2A1;CDX2;PLAG1;STAT3;HMGA2;ARNT;AHR;PIK3R1;IQGAP1;AXIN2;PTPN13;IGF1R;NCOR2;CCND1;GNAS;CTNNB1;BLMH;APBB2;DRD1;JAK1
111	albinism	21/86	0.000505608	0.000768689	0	0	2.5351	19.2408	TFAP2A;HSP90AA1;POU2F1;CSNK2A1;CDX2;PLAG1;STAT3;ARNT;HMGA2;AHR;AXIN2;IQGAP1;PIK3R1;PTPN13;IGF1R;NCOR2;CCND1;GNAS;CTNNB1;DRD1;JAK1
112	attention-deficit hyperactivity disorder	21/86	0.000505608	0.000768689	0	0	2.5351	19.2408	TFAP2A;HSP90AA1;POU2F1;CSNK2A1;CDX2;PLAG1;STAT3;ARNT;HMGA2;AHR;AXIN2;IQGAP1;PIK3R1;PTPN13;IGF1R;NCOR2;CCND1;GNAS;CTNNB1;DRD1;JAK1
113	brachydactyly	21/86	0.000505608	0.000768689	0	0	2.5351	19.2408	TFAP2A;HSP90AA1;POU2F1;CSNK2A1;CDX2;PLAG1;STAT3;ARNT;HMGA2;AHR;AXIN2;IQGAP1;PIK3R1;PTPN13;IGF1R;NCOR2;CCND1;GNAS;CTNNB1;DRD1;JAK1
114	chondrodysplasia	21/86	0.000505608	0.000768689	0	0	2.5351	19.2408	TFAP2A;HSP90AA1;POU2F1;CSNK2A1;CDX2;PLAG1;STAT3;ARNT;HMGA2;AHR;AXIN2;IQGAP1;PIK3R1;PTPN13;IGF1R;NCOR2;CCND1;GNAS;CTNNB1;DRD1;JAK1
115	coloboma	21/86	0.000505608	0.000768689	0	0	2.5351	19.2408	TFAP2A;HSP90AA1;POU2F1;CSNK2A1;CDX2;PLAG1;STAT3;ARNT;HMGA2;AHR;AXIN2;IQGAP1;PIK3R1;PTPN13;IGF1R;NCOR2;CCND1;GNAS;CTNNB1;DRD1;JAK1
116	complex i	21/86	0.000505608	0.000768689	0	0	2.5351	19.2408	TFAP2A;HSP90AA1;POU2F1;CSNK2A1;CDX2;PLAG1;STAT3;ARNT;HMGA2;AHR;AXIN2;IQGAP1;PIK3R1;PTPN13;IGF1R;NCOR2;CCND1;GNAS;CTNNB1;DRD1;JAK1
117	cone dystrophy	21/86	0.000505608	0.000768689	0	0	2.5351	19.2408	TFAP2A;HSP90AA1;POU2F1;CSNK2A1;CDX2;PLAG1;STAT3;ARNT;HMGA2;AHR;AXIN2;IQGAP1;PIK3R1;PTPN13;IGF1R;NCOR2;CCND1;GNAS;CTNNB1;DRD1;JAK1
118	coronary heart disease	21/86	0.000505608	0.000768689	0	0	2.5351	19.2408	TFAP2A;HSP90AA1;POU2F1;CSNK2A1;CDX2;PLAG1;STAT3;ARNT;HMGA2;AHR;AXIN2;IQGAP1;PIK3R1;PTPN13;IGF1R;NCOR2;CCND1;GNAS;CTNNB1;DRD1;JAK1
119	hiv	21/86	0.000505608	0.000768689	0	0	2.5351	19.2408	TFAP2A;HSP90AA1;POU2F1;CSNK2A1;CDX2;PLAG1;STAT3;ARNT;HMGA2;AHR;AXIN2;IQGAP1;PIK3R1;PTPN13;IGF1R;NCOR2;CCND1;GNAS;CTNNB1;DRD1;JAK1
120	hypercholesterolemia	21/86	0.000505608	0.000768689	0	0	2.5351	19.2408	TFAP2A;HSP90AA1;POU2F1;CSNK2A1;CDX2;PLAG1;STAT3;ARNT;HMGA2;AHR;AXIN2;IQGAP1;PIK3R1;PTPN13;IGF1R;NCOR2;CCND1;GNAS;CTNNB1;DRD1;JAK1
121	hypothyroidism	21/86	0.000505608	0.000768689	0	0	2.5351	19.2408	TFAP2A;HSP90AA1;POU2F1;CSNK2A1;CDX2;PLAG1;STAT3;ARNT;HMGA2;AHR;AXIN2;IQGAP1;PIK3R1;PTPN13;IGF1R;NCOR2;CCND1;GNAS;CTNNB1;DRD1;JAK1
122	multiple sclerosis	21/86	0.000505608	0.000768689	0	0	2.5351	19.2408	TFAP2A;HSP90AA1;POU2F1;CSNK2A1;CDX2;PLAG1;STAT3;ARNT;HMGA2;AHR;AXIN2;IQGAP1;PIK3R1;PTPN13;IGF1R;NCOR2;CCND1;GNAS;CTNNB1;DRD1;JAK1
123	tuberculosis	21/86	0.000505608	0.000768689	0	0	2.5351	19.2408	TFAP2A;HSP90AA1;POU2F1;CSNK2A1;CDX2;PLAG1;STAT3;ARNT;HMGA2;AHR;AXIN2;IQGAP1;PIK3R1;PTPN13;IGF1R;NCOR2;CCND1;GNAS;CTNNB1;DRD1;JAK1
124	coronary artery disease	21/87	0.000596239	0.000864315	0	0	2.49655	18.5365	TFAP2A;HSP90AA1;POU2F1;CSNK2A1;CDX2;PLAG1;STAT3;ARNT;HMGA2;AHR;AXIN2;IQGAP1;PIK3R1;PTPN13;IGF1R;NCOR2;CCND1;GNAS;CTNNB1;DRD1;JAK1
125	hirschsprung disease	21/87	0.000596239	0.000864315	0	0	2.49655	18.5365	TFAP2A;HSP90AA1;POU2F1;CSNK2A1;CDX2;PLAG1;STAT3;ARNT;HMGA2;AHR;AXIN2;IQGAP1;PIK3R1;PTPN13;IGF1R;NCOR2;CCND1;GNAS;CTNNB1;DRD1;JAK1
126	hypotrichosis	21/87	0.000596239	0.000864315	0	0	2.49655	18.5365	TFAP2A;HSP90AA1;POU2F1;CSNK2A1;CDX2;PLAG1;STAT3;ARNT;HMGA2;AHR;AXIN2;IQGAP1;PIK3R1;PTPN13;IGF1R;NCOR2;CCND1;GNAS;CTNNB1;DRD1;JAK1
127	macular dystrophy	21/87	0.000596239	0.000864315	0	0	2.49655	18.5365	TFAP2A;HSP90AA1;POU2F1;CSNK2A1;CDX2;PLAG1;STAT3;ARNT;HMGA2;AHR;AXIN2;IQGAP1;PIK3R1;PTPN13;IGF1R;NCOR2;CCND1;GNAS;CTNNB1;DRD1;JAK1
128	major affective disorder	21/87	0.000596239	0.000864315	0	0	2.49655	18.5365	TFAP2A;HSP90AA1;POU2F1;CSNK2A1;CDX2;PLAG1;STAT3;ARNT;HMGA2;AHR;AXIN2;IQGAP1;PIK3R1;PTPN13;IGF1R;NCOR2;CCND1;GNAS;CTNNB1;DRD1;JAK1
129	nephropathy	21/87	0.000596239	0.000864315	0	0	2.49655	18.5365	TFAP2A;HSP90AA1;POU2F1;CSNK2A1;CDX2;PLAG1;STAT3;ARNT;HMGA2;AHR;AXIN2;IQGAP1;PIK3R1;PTPN13;IGF1R;NCOR2;CCND1;GNAS;CTNNB1;DRD1;JAK1
130	myocardial infarction	22/93	0.000601078	0.000864628	0	0	2.43164	18.0349	TFAP2A;HSP90AA1;POU2F1;CSNK2A1;CDX2;PLAG1;STAT3;ARNT;HMGA2;AHR;AXIN2;IQGAP1;PIK3R1;PTPN13;IGF1R;NCOR2;CCND1;GNAS;OLR1;CTNNB1;DRD1;JAK1
131	diabetes mellitus, type 2	24/106	0.000685714	0.000972286	0	0	2.29746	16.7371	TFAP2A;TCF7L2;HSP90AA1;POU2F1;CSNK2A1;CDX2;PLAG1;INSR;STAT3;HMGA2;ARNT;IRS2;AHR;PIK3R1;IQGAP1;AXIN2;PTPN13;IGF1R;NCOR2;CCND1;GNAS;CTNNB1;DRD1;JAK1
132	alopecia	21/88	0.00070062	0.000972286	0	0	2.45915	17.8621	TFAP2A;HSP90AA1;POU2F1;CSNK2A1;CDX2;PLAG1;STAT3;ARNT;HMGA2;AHR;AXIN2;IQGAP1;PIK3R1;PTPN13;IGF1R;NCOR2;CCND1;GNAS;CTNNB1;DRD1;JAK1
133	thrombophilia	21/88	0.00070062	0.000972286	0	0	2.45915	17.8621	TFAP2A;HSP90AA1;POU2F1;CSNK2A1;CDX2;PLAG1;STAT3;ARNT;HMGA2;AHR;AXIN2;IQGAP1;PIK3R1;PTPN13;IGF1R;NCOR2;CCND1;GNAS;CTNNB1;DRD1;JAK1
134	usher syndrome	21/88	0.00070062	0.000972286	0	0	2.45915	17.8621	TFAP2A;HSP90AA1;POU2F1;CSNK2A1;CDX2;PLAG1;STAT3;ARNT;HMGA2;AHR;AXIN2;IQGAP1;PIK3R1;PTPN13;IGF1R;NCOR2;CCND1;GNAS;CTNNB1;DRD1;JAK1
135	dystonia	22/94	0.000701917	0.000972286	0	0	2.39773	17.4116	TFAP2A;HSP90AA1;POU2F1;CSNK2A1;CDX2;PLAG1;STAT3;ARNT;HMGA2;AHR;AXIN2;IQGAP1;PIK3R1;PTPN13;IGF1R;NCOR2;CCND1;PRKRA;GNAS;CTNNB1;DRD1;JAK1
136	schizophrenia	24/107	0.000790417	0.00108043	0	0	2.26965	16.212	TFAP2A;HSP90AA1;POU2F1;CSNK2A1;CDX2;PLAG1;STAT3;MTHFR;HMGA2;ARNT;AHR;PIK3R1;IQGAP1;AXIN2;COMT;PTPN13;IGF1R;NCOR2;CCND1;GNAS;CTNNB1;DRD1;JAK1;APOL2
137	aneurysm	22/95	0.000817088	0.00108043	0	0	2.36475	16.8128	TFAP2A;HSP90AA1;POU2F1;CSNK2A1;CDX2;PLAG1;STAT3;ARNT;HMGA2;AHR;AXIN2;IQGAP1;PIK3R1;PTPN13;IGF1R;NCOR2;CCND1;GNAS;CTNNB1;DRD1;JAK1;FBN1
138	bone mineral density	21/89	0.000820432	0.00108043	0	0	2.42284	17.216	TFAP2A;HSP90AA1;POU2F1;CSNK2A1;CDX2;PLAG1;STAT3;ARNT;HMGA2;AHR;AXIN2;IQGAP1;PIK3R1;PTPN13;IGF1R;NCOR2;CCND1;GNAS;CTNNB1;DRD1;JAK1
139	ciliary dyskinesia	21/89	0.000820432	0.00108043	0	0	2.42284	17.216	TFAP2A;HSP90AA1;POU2F1;CSNK2A1;CDX2;PLAG1;STAT3;ARNT;HMGA2;AHR;AXIN2;IQGAP1;PIK3R1;PTPN13;IGF1R;NCOR2;CCND1;GNAS;CTNNB1;DRD1;JAK1
140	psoriasis	21/89	0.000820432	0.00108043	0	0	2.42284	17.216	TFAP2A;HSP90AA1;POU2F1;CSNK2A1;CDX2;PLAG1;STAT3;ARNT;HMGA2;AHR;AXIN2;IQGAP1;PIK3R1;PTPN13;IGF1R;NCOR2;CCND1;GNAS;CTNNB1;DRD1;JAK1
141	skin/hair/eye pigmentation	21/89	0.000820432	0.00108043	0	0	2.42284	17.216	TFAP2A;HSP90AA1;POU2F1;CSNK2A1;CDX2;PLAG1;STAT3;ARNT;HMGA2;AHR;AXIN2;IQGAP1;PIK3R1;PTPN13;IGF1R;NCOR2;CCND1;GNAS;CTNNB1;DRD1;JAK1
142	zellweger syndrome	21/89	0.000820432	0.00108043	0	0	2.42284	17.216	TFAP2A;HSP90AA1;POU2F1;CSNK2A1;CDX2;PLAG1;STAT3;ARNT;HMGA2;AHR;AXIN2;IQGAP1;PIK3R1;PTPN13;IGF1R;NCOR2;CCND1;GNAS;CTNNB1;DRD1;JAK1
143	autism	22/96	0.00094823	0.00122639	0	0	2.33266	16.2374	TFAP2A;HSP90AA1;POU2F1;CSNK2A1;CDX2;PLAG1;STAT3;EN2;ARNT;HMGA2;AHR;AXIN2;IQGAP1;PIK3R1;PTPN13;IGF1R;NCOR2;CCND1;GNAS;CTNNB1;DRD1;JAK1
144	lateral sclerosis	22/96	0.00094823	0.00122639	0	0	2.33266	16.2374	TFAP2A;HSP90AA1;POU2F1;CSNK2A1;CDX2;PLAG1;STAT3;ARNT;HMGA2;AHR;AXIN2;IQGAP1;PIK3R1;PTPN13;IGF1R;NCOR2;CCND1;VAPB;GNAS;CTNNB1;DRD1;JAK1
145	cdeficiency	21/90	0.0009575	0.00122639	0	0	2.3876	16.5966	TFAP2A;HSP90AA1;POU2F1;CSNK2A1;CDX2;PLAG1;STAT3;ARNT;HMGA2;AHR;AXIN2;IQGAP1;PIK3R1;PTPN13;IGF1R;NCOR2;CCND1;GNAS;CTNNB1;DRD1;JAK1
146	leber amaurosis	21/90	0.0009575	0.00122639	0	0	2.3876	16.5966	TFAP2A;HSP90AA1;POU2F1;CSNK2A1;CDX2;PLAG1;STAT3;ARNT;HMGA2;AHR;AXIN2;IQGAP1;PIK3R1;PTPN13;IGF1R;NCOR2;CCND1;GNAS;CTNNB1;DRD1;JAK1
147	spastic paraplegia	24/109	0.00104204	0.00132559	0	0	2.21599	15.2163	TFAP2A;HSP90AA1;POU2F1;CSNK2A1;CDX2;PLAG1;STAT3;HMGA2;ARNT;AHR;PIK3R1;IQGAP1;AXIN2;PTPN13;IGF1R;REEP1;NCOR2;CCND1;KIF5A;GNAS;CTNNB1;DRD1;PNPLA6;JAK1
148	celiac disease	21/91	0.00111381	0.00138855	0	0	2.35335	16.0027	TFAP2A;HSP90AA1;POU2F1;CSNK2A1;CDX2;PLAG1;STAT3;ARNT;HMGA2;AHR;AXIN2;IQGAP1;PIK3R1;PTPN13;IGF1R;NCOR2;CCND1;GNAS;CTNNB1;DRD1;JAK1
149	convulsions	21/91	0.00111381	0.00138855	0	0	2.35335	16.0027	TFAP2A;HSP90AA1;POU2F1;CSNK2A1;CDX2;PLAG1;STAT3;ARNT;HMGA2;AHR;AXIN2;IQGAP1;PIK3R1;PTPN13;IGF1R;NCOR2;CCND1;GNAS;CTNNB1;DRD1;JAK1
150	malaria	21/91	0.00111381	0.00138855	0	0	2.35335	16.0027	TFAP2A;HSP90AA1;POU2F1;CSNK2A1;CDX2;PLAG1;STAT3;ARNT;HMGA2;AHR;AXIN2;IQGAP1;PIK3R1;PTPN13;IGF1R;NCOR2;CCND1;GNAS;CTNNB1;DRD1;JAK1
151	bardet-biedl syndrome	21/92	0.00129149	0.00156824	0	0	2.32008	15.4331	TFAP2A;HSP90AA1;POU2F1;CSNK2A1;CDX2;PLAG1;STAT3;ARNT;HMGA2;AHR;AXIN2;IQGAP1;PIK3R1;PTPN13;IGF1R;NCOR2;CCND1;GNAS;CTNNB1;DRD1;JAK1
152	cholesterol level	21/92	0.00129149	0.00156824	0	0	2.32008	15.4331	TFAP2A;HSP90AA1;POU2F1;CSNK2A1;CDX2;PLAG1;STAT3;ARNT;HMGA2;AHR;AXIN2;IQGAP1;PIK3R1;PTPN13;IGF1R;NCOR2;CCND1;GNAS;CTNNB1;DRD1;JAK1
153	cone-rod dystrophy	21/92	0.00129149	0.00156824	0	0	2.32008	15.4331	TFAP2A;HSP90AA1;POU2F1;CSNK2A1;CDX2;PLAG1;STAT3;ARNT;HMGA2;AHR;AXIN2;IQGAP1;PIK3R1;PTPN13;IGF1R;NCOR2;CCND1;GNAS;CTNNB1;DRD1;JAK1
154	myopia	21/92	0.00129149	0.00156824	0	0	2.32008	15.4331	TFAP2A;HSP90AA1;POU2F1;CSNK2A1;CDX2;PLAG1;STAT3;ARNT;HMGA2;AHR;AXIN2;IQGAP1;PIK3R1;PTPN13;IGF1R;NCOR2;CCND1;GNAS;CTNNB1;DRD1;JAK1
155	breast cancer	23/105	0.00141092	0.00170221	0	0	2.20075	14.4447	TFAP2A;HSP90AA1;POU2F1;CSNK2A1;CDX2;PLAG1;STAT3;HMGA2;ARNT;AHR;PIK3R1;IQGAP1;AXIN2;BRCA2;PPM1D;PTPN13;IGF1R;NCOR2;CCND1;GNAS;CTNNB1;DRD1;JAK1
156	asthma	22/99	0.00145592	0.00173412	0	0	2.2414	14.6411	TFAP2A;HSP90AA1;POU2F1;CSNK2A1;CDX2;PLAG1;STAT3;HMGA2;ARNT;AHR;PIK3R1;IQGAP1;AXIN2;PTPN13;IGF1R;NCOR2;CCND1;GNAS;CTNNB1;DRD1;PTGDR;JAK1
157	parkinson disease	22/99	0.00145592	0.00173412	0	0	2.2414	14.6411	TFAP2A;HSP90AA1;POU2F1;CSNK2A1;CDX2;PLAG1;STAT3;HMGA2;ARNT;AHR;PIK3R1;IQGAP1;AXIN2;PTPN13;IGF1R;NCOR2;PINK1;CCND1;GNAS;CTNNB1;DRD1;JAK1
158	cardiomyopathy, hypertrophic	21/93	0.00149286	0.00174478	0	0	2.28772	14.8864	TFAP2A;HSP90AA1;POU2F1;CSNK2A1;CDX2;PLAG1;STAT3;ARNT;HMGA2;AHR;AXIN2;IQGAP1;PIK3R1;PTPN13;IGF1R;NCOR2;CCND1;GNAS;CTNNB1;DRD1;JAK1
159	glaucoma	21/93	0.00149286	0.00174478	0	0	2.28772	14.8864	TFAP2A;HSP90AA1;POU2F1;CSNK2A1;CDX2;PLAG1;STAT3;ARNT;HMGA2;AHR;AXIN2;IQGAP1;PIK3R1;PTPN13;IGF1R;NCOR2;CCND1;GNAS;CTNNB1;DRD1;JAK1
160	migraine	21/93	0.00149286	0.00174478	0	0	2.28772	14.8864	TFAP2A;HSP90AA1;POU2F1;CSNK2A1;CDX2;PLAG1;STAT3;ARNT;HMGA2;AHR;AXIN2;IQGAP1;PIK3R1;PTPN13;IGF1R;NCOR2;CCND1;GNAS;CTNNB1;DRD1;JAK1
161	neuropathy	24/112	0.00154807	0.00179807	0	0	2.14008	13.8479	TFAP2A;HSP90AA1;POU2F1;CSNK2A1;CDX2;PLAG1;STAT3;HMGA2;ARNT;AHR;PIK3R1;IQGAP1;AXIN2;PTPN13;IGF1R;NCOR2;CCND1;WNK1;GAN;GNAS;MFN2;CTNNB1;DRD1;JAK1
162	ichthyosis	21/94	0.0017204	0.00198589	0	0	2.25626	14.3615	TFAP2A;HSP90AA1;POU2F1;CSNK2A1;CDX2;PLAG1;STAT3;ARNT;HMGA2;AHR;AXIN2;IQGAP1;PIK3R1;PTPN13;IGF1R;NCOR2;CCND1;GNAS;CTNNB1;DRD1;JAK1
163	blood	24/113	0.00175797	0.00201682	0	0	2.11592	13.4225	TFAP2A;SEMA7A;HSP90AA1;CD151;POU2F1;CSNK2A1;CDX2;PLAG1;STAT3;HMGA2;ARNT;AHR;PIK3R1;IQGAP1;AXIN2;ATP1B1;PTPN13;IGF1R;NCOR2;CCND1;GNAS;CTNNB1;DRD1;JAK1
164	prostate cancer	23/107	0.00183681	0.00209441	0	0	2.14811	13.5325	TFAP2A;ZFHX3;HSP90AA1;POU2F1;CSNK2A1;CDX2;PLAG1;STAT3;HMGA2;ARNT;AHR;PIK3R1;IQGAP1;AXIN2;BRCA2;PTPN13;IGF1R;NCOR2;CCND1;GNAS;CTNNB1;DRD1;JAK1
165	myopathy	25/120	0.00189328	0.00214572	0	0	2.06509	12.947	VCP;PLAG1;AHR;PIK3R1;IQGAP1;IGF1R;CCND1;DRD1;JAK1;TFAP2A;HSP90AA1;POU2F1;CSNK2A1;CDX2;TPM3;TPM2;STAT3;HMGA2;ARNT;AXIN2;PTPN13;NCOR2;COL6A1;GNAS;CTNNB1
166	macular degeneration	21/95	0.00197674	0.00222681	0	0	2.22564	13.8575	TFAP2A;HSP90AA1;POU2F1;CSNK2A1;CDX2;PLAG1;STAT3;ARNT;HMGA2;AHR;AXIN2;IQGAP1;PIK3R1;PTPN13;IGF1R;NCOR2;CCND1;GNAS;CTNNB1;DRD1;JAK1
167	microphthalmia	21/96	0.00226473	0.00253595	0	0	2.19584	13.3733	TFAP2A;HSP90AA1;POU2F1;CSNK2A1;CDX2;PLAG1;STAT3;ARNT;HMGA2;AHR;AXIN2;IQGAP1;PIK3R1;PTPN13;IGF1R;NCOR2;CCND1;GNAS;CTNNB1;DRD1;JAK1
168	immunodeficiency	22/105	0.00318788	0.00352741	0	0	2.07866	11.949	TFAP2A;HSP90AA1;POU2F1;CSNK2A1;CDX2;PLAG1;STAT3;HMGA2;ARNT;AHR;PIK3R1;IQGAP1;AXIN2;PTPN13;IGF1R;UNG;NCOR2;CCND1;GNAS;CTNNB1;DRD1;JAK1
169	systemic lupus erythematosus	22/105	0.00318788	0.00352741	0	0	2.07866	11.949	TFAP2A;HSP90AA1;POU2F1;CSNK2A1;CDX2;PLAG1;STAT3;HMGA2;ARNT;AHR;PIK3R1;IQGAP1;AXIN2;PTPN13;IGF1R;NCOR2;CCND1;GNAS;CTNNB1;DRD1;PDCD1;JAK1
170	hypertension	22/106	0.00360064	0.0039607	0	0	2.0538	11.556	TFAP2A;HSP90AA1;POU2F1;CSNK2A1;CDX2;PLAG1;NPR3;STAT3;HMGA2;ARNT;AHR;PIK3R1;IQGAP1;AXIN2;PTPN13;IGF1R;NCOR2;CCND1;GNAS;CTNNB1;DRD1;JAK1
171	inflammatory bowel disease	21/100	0.00379591	0.00415108	0	0	2.08419	11.6169	TFAP2A;HSP90AA1;POU2F1;CSNK2A1;CDX2;PLAG1;STAT3;HMGA2;ARNT;AHR;PIK3R1;IQGAP1;AXIN2;PTPN13;IGF1R;NCOR2;CCND1;GNAS;CTNNB1;DRD1;JAK1
172	obesity	22/107	0.00405716	0.00441098	0	0	2.02952	11.1771	TFAP2A;HSP90AA1;POU2F1;CSNK2A1;CDX2;PLAG1;STAT3;HMGA2;ARNT;AHR;PIK3R1;IQGAP1;AXIN2;PTPN13;IGF1R;NCOR2;CCND1;LEPR;GNAS;CTNNB1;DRD1;JAK1
173	spinocerebellar ataxia	23/114	0.00428836	0.00461139	0	0	1.98208	10.806	TFAP2A;HSP90AA1;POU2F1;CSNK2A1;CDX2;PLAG1;STAT3;ITPR1;HMGA2;ARNT;AHR;PIK3R1;IQGAP1;AXIN2;PTPN13;IGF1R;NCOR2;CCND1;ATXN7;GNAS;CTNNB1;DRD1;JAK1
174	stature	21/101	0.00429081	0.00461139	0	0	2.05802	11.2188	TFAP2A;HSP90AA1;POU2F1;CSNK2A1;CDX2;PLAG1;STAT3;HMGA2;ARNT;AHR;PIK3R1;IQGAP1;AXIN2;PTPN13;IGF1R;NCOR2;CCND1;GNAS;CTNNB1;DRD1;JAK1
175	diabetes mellitus, type 1	21/103	0.00544187	0.00581503	0	0	2.0076	10.4669	TFAP2A;HSP90AA1;POU2F1;CSNK2A1;CDX2;PLAG1;STAT3;HMGA2;ARNT;AHR;PIK3R1;IQGAP1;AXIN2;PTPN13;IGF1R;NCOR2;CCND1;GNAS;CTNNB1;DRD1;JAK1
176	cardiomyopathy, dilated	21/110	0.0116258	0.0123525	0	0	1.84896	8.23624	TFAP2A;HSP90AA1;POU2F1;CSNK2A1;CDX2;PLAG1;STAT3;HMGA2;ARNT;AHR;PIK3R1;IQGAP1;AXIN2;PTPN13;IGF1R;NCOR2;CCND1;GNAS;CTNNB1;DRD1;JAK1
177	cataract	22/124	0.0224182	0.0236848	0	0	1.68964	6.41704	TFAP2A;HSP90AA1;POU2F1;CSNK2A1;CDX2;PLAG1;STAT3;HMGA2;ARNT;AHR;PIK3R1;IQGAP1;AXIN2;PTPN13;IGF1R;NCOR2;CCND1;GNAS;CHMP4B;CTNNB1;DRD1;JAK1
178	cardiomyopathy	21/118	0.0244913	0.0257296	0	0	1.6957	6.2901	TFAP2A;HSP90AA1;POU2F1;CSNK2A1;CDX2;PLAG1;STAT3;HMGA2;ARNT;AHR;PIK3R1;IQGAP1;AXIN2;PTPN13;IGF1R;NCOR2;CCND1;GNAS;CTNNB1;DRD1;JAK1
179	leukemia	13/77	0.0930925	0.097253	0	0	1.58831	3.77091	NPM1;CBFB;ZBTB16;ARNT;BRCA2;IRF1;NSD1;MYB;BCL2;NF1;ABL2;NUP98;TCF3
180	anemia	1960-07-01	0.530245	0.550866	0	0	1.03066	0.653864	CDAN1;IRF1;GSR;FANCA;BRCA2;HK1;SLC19A2
181	ataxia	1959-04-01	0.914859	0.945186	0	0	0.566715	0.0504294	CACNB4;ATXN7;SACS;ITPR1
182	mental retardation	8/113	0.951723	0.97787	0	0	0.593067	0.0293454	RPS6KA3;SLC9A6;TUSC3;ZBTB16;GNAS;HUWE1;CASK;BRWD3
183	diabetes mellitus	1957-03-01	0.964458	0.985539	0	0	0.432741	0.0156606	TCF7L2;INSR;IRS2
184	diabetes	1974-04-01	0.974703	0.990595	0	0	0.444898	0.0113994	TCF7L2;INSR;VEGF;IRS2
185	epilepsy	1957-02-01	0.991466	0.999805	0	0	0.283108	0.00242628	CACNB4;SLC25A22
186	retinitis pigmentosa	1950-01-01	0.997609	0.999805	0	0	0.158871	0.000380273	PRPF8
187	deafness	3/110	0.999805	0.999805	0	0	0.217738	4.24965e-05	DIAPH1;CD151;MYH9

## Sheet: Jensen Tissues
	Term	Overlap	P.value	Adjusted.P.value	Old.P.value	Old.Adjusted.P.value	Odds.Ratio	Combined.Score	Genes
1	Adipose tissue	1887/12174	6.24651e-130	8.37658e-127	0	0	3.54531	1054.74	SCOC;SPI1;IFT172;SPINT2;NDST1;ALKBH5;TBK1;SYNGAP1;LURAP1L;AKT3;BBX;ANKFY1;PKNOX1;PRKAB2;UNC5B;CACNA2D1;PHKA1;FRS2;LDOC1;CD2AP;ZC3H11A;TXNIP;VOPP1;ATF7;ATF6;SF1;RABL6;CDCA4;GATA6;TPRG1L;BAZ2A;BAZ2B;C12ORF66;DEDD2;LARP1;RNF216;EPB41L2;RNF217;JUN;JUP;FUCA2;FN1;EIF2AK2;LARP4;NR2F6;C12ORF76;MOV10;PPFIBP1;FASN;ZNF30;HYOU1;SFXN1;FAT4;MTMR10;KCNC4;ARHGAP1;ZNF43;SNX11;ARHGAP5;ARHGAP4;BBC3;MED11;MED14;SMPD…
2	Uterus	1940/12771	4.99279e-129	3.34767e-126	0	0	3.72096	1099.27	SCOC;SPI1;IFT172;PWWP2B;SPINT2;NDST1;ALKBH5;ENDOV;TBK1;LURAP1L;RAVER1;AKT3;BBX;ANKFY1;PKNOX1;PRKAB2;UNC5B;CACNA2D1;PHKA1;FRS2;LDOC1;CD2AP;ZC3H11A;TXNIP;VOPP1;ATF7;ATF6;SF1;RABL6;EXD3;CDCA4;GATA6;TPRG1L;BAZ2A;BAZ2B;C12ORF66;DEDD2;LARP1;ADAMTS13;RNF213;RNF216;EPB41L2;RNF217;JUN;JUP;FUCA2;FN1;EIF2AK2;LARP4;NR2F6;C12ORF76;MOV10;PPFIBP1;TBL3;FASN;PKIA;ZNF30;HYOU1;SFXN1;FAT4;C19ORF48;MTMR10;KCNC4;ARHGA…
3	Intestine	1093/5377	9.28435e-118	4.1501e-115	0	0	2.90928	783.983	SCOC;C5ORF24;EHMT1;SPINT2;RBPJ;NDST1;SCAMP4;ALKBH5;PSMD7;RAVER1;BBX;ANKFY1;PSMD1;GTSE1;CSNK2A1;STARD7;ZNF282;HSPG2;SCAMP3;CD2AP;SCAMP2;EML4;CLDN4;ZC3H11A;CLNS1A;PSME3;TXNIP;VOPP1;ATF6;SF1;MTMR3;TTYH3;TPRG1L;COPS7B;BAZ2A;COPS7A;IQGAP1;GUCD1;LARP1;RNF213;HSPH1;RNF216;EPB41L2;PRKAR2A;JUN;JUP;FUCA2;FN1;EIF2AK2;LARP4;NR2F6;MOV10;COL1A2;TDP2;FASN;HYOU1;C19ORF48;PIGS;ARF3;ARF1;PIGT;RPLP1;SNX11;CTCF;ARHG…
4	Cervical carcinoma cell	1023/4876	6.84467e-117	2.29468e-114	0	0	2.94949	788.927	USP6NL;IFT172;PWWP2B;EHMT1;SCAMP4;RABGEF1;ALKBH5;TBK1;LSM11;RAVER1;PPP4R2;BBX;ANKFY1;PSMD1;GTSE1;PRKAB2;CSNK2A1;STARD7;PHKA1;FRS2;DICER1;SCAMP3;CD2AP;SCAMP2;EML4;ZC3H11A;CLNS1A;PSME3;TXNIP;ATF7;ATF6;SF1;ZNF275;PIF1;MTMR2;MTMR3;TTYH3;TTYH2;GATA6;TPRG1L;BAZ2A;BAZ2B;IQGAP1;SLC5A3;LARP1;RNF213;HSPH1;RNF216;EPB41L2;PRKAR2A;ZNF264;JUN;JUP;FN1;EIF2AK2;LARP4;NR2F6;MOV10;PPFIBP1;TBL3;FASN;AVL9;FERMT2;ARHG…
5	Eye	1111/5536	2.84005e-116	7.61702e-114	0	0	2.87686	765.405	SCOC;C5ORF24;EHMT1;SPINT2;RBPJ;ZFYVE1;NDST1;SCAMP4;ALKBH5;PSMD7;RAVER1;DPYSL5;AKT3;PSMD1;PKNOX1;CSNK2A1;UNC5B;STARD7;DICER1;HSPG2;SCAMP3;SCAMP2;EML4;ZC3H11A;CLNS1A;PSME3;TXNIP;VOPP1;ATF6;SF1;MTMR3;TTYH3;TTYH2;TPRG1L;COPS7B;BAZ2A;COPS7A;BAZ2B;MTMR4;MRPL20;LARP1;RNF213;HSPH1;EPB41L2;JUN;JUP;CADM1;FN1;NR2F6;TBL3;COL1A2;FASN;ZFAT;HYOU1;FAT4;C19ORF48;PIGS;ARF3;MTMR10;ARF1;PIGT;RPLP1;SNX11;ARHGAP5;LITA…
6	Hypothalamus	1918/12937	7.33319e-109	1.63897e-106	0	0	3.29884	821.376	SCOC;SPI1;IFT172;SPINT2;NDST1;ALKBH5;ENDOV;TBK1;SYNGAP1;LURAP1L;DPYSL5;AKT3;BBX;ANKFY1;PKNOX1;PRKAB2;UNC5B;CACNA2D1;PHKA1;FRS2;LDOC1;CD2AP;ZC3H11A;TXNIP;VOPP1;ATF7;ATF6;SF1;RABL6;TPRG1L;BAZ2A;BAZ2B;C12ORF66;DEDD2;LARP1;ADAMTS13;RNF216;EPB41L2;RNF217;JUN;FUCA2;FN1;EIF2AK2;LARP4;NR2F6;C12ORF76;MOV10;PPFIBP1;FASN;PKIA;ZNF30;HYOU1;SFXN1;FAT4;MTMR10;KCNC4;ARHGAP1;ZNF43;SNX11;ARHGAP5;ARHGAP4;BBC3;MED11…
7	Occipital lobe	1621/10045	1.57237e-104	3.0122e-102	0	0	2.75013	657.326	SCOC;SPI1;IFT172;SPINT2;NDST1;ALKBH5;TBK1;SYNGAP1;DPYSL5;AKT3;BBX;PKNOX1;PRKAB2;UNC5B;CACNA2D1;PHKA1;FRS2;LDOC1;ZC3H11A;TXNIP;VOPP1;ATF7;ATF6;SF1;RABL6;TPRG1L;BAZ2A;BAZ2B;C12ORF66;DEDD2;LARP1;ADAMTS13;EPB41L2;JUN;JUP;FUCA2;FN1;EIF2AK2;LARP4;NR2F6;C12ORF76;MOV10;PPFIBP1;FASN;PKIA;ZNF30;HYOU1;SFXN1;FAT4;MTMR10;KCNC4;ARHGAP1;SNX11;ARHGAP5;ARHGAP4;BBC3;MED11;MED14;SMPD1;OLR1;JAK1;CNOT6L;SLC39A10;BAZ1…
8	Parietal lobe	1607/9921	3.11101e-104	5.21483e-102	0	0	2.73627	652.145	SCOC;SPI1;IFT172;SPINT2;NDST1;ALKBH5;TBK1;SYNGAP1;DPYSL5;AKT3;BBX;PKNOX1;PRKAB2;UNC5B;CACNA2D1;PHKA1;FRS2;LDOC1;ZC3H11A;TXNIP;VOPP1;ATF7;ATF6;SF1;RABL6;GATA6;TPRG1L;BAZ2A;BAZ2B;C12ORF66;DEDD2;LARP1;RNF216;EPB41L2;JUN;JUP;FUCA2;FN1;EIF2AK2;LARP4;NR2F6;C12ORF76;PPFIBP1;FASN;PKIA;ZNF30;HYOU1;SFXN1;FAT4;MTMR10;KCNC4;ARHGAP1;SNX11;ARHGAP5;ARHGAP4;BBC3;MED11;MED14;SMPD1;OLR1;SLC18A2;JAK1;CNOT6L;SLC39A1…
9	Brain	1935/13237	1.48405e-103	2.21123e-101	0	0	3.26465	772.976	SCOC;IFT172;PWWP2B;SPINT2;NDST1;ALKBH5;TBK1;SYNGAP1;LURAP1L;RAVER1;DPYSL5;AKT3;BBX;ANKFY1;PKNOX1;GTSE1;PRKAB2;UNC5B;CACNA2D1;PHKA1;FRS2;LDOC1;ZC3H11A;TXNIP;VOPP1;ATF7;ATF6;SF1;RABL6;EXD3;CDCA4;TPRG1L;BAZ2A;BAZ2B;C12ORF66;DEDD2;LARP1;RNF213;RNF216;EPB41L2;JUN;JUP;FUCA2;FN1;EIF2AK2;LARP4;NR2F6;C12ORF76;MOV10;PPFIBP1;TBL3;FASN;PKIA;ZNF30;HYOU1;SFXN1;FAT4;HNRNPA1L2;C19ORF48;MTMR10;KCNC4;ARHGAP1;ZNF43…
10	Temporal lobe	1435/8425	4.92695e-102	6.60704e-100	0	0	2.63374	614.369	C5ORF24;SPI1;PID1;IFT172;SPINT2;RBPJ;ZFYVE1;NDST1;ALKBH5;SYNGAP1;PSMD7;PPP4R2;DPYSL5;AKT3;BBX;SAMD10;PRKAB2;ZNF284;CSNK2A1;UNC5B;STARD7;ZNF282;CACNA2D1;PHKA1;FRS2;LDOC1;DICER1;SCAMP3;SCAMP2;ZC3H11A;CLNS1A;PSME3;TXNIP;VOPP1;TBPL1;ATF7;ATF6;SF1;ZNF275;MTMR2;MTMR3;TTYH3;TTYH2;GATA6;TPRG1L;COPS7B;BAZ2A;COPS7A;BAZ2B;IQGAP1;MTMR4;C12ORF66;DEDD2;MRPL20;GUCD1;LARP1;ADAMTS13;HSPH1;EPB41L2;PRKAR2A;GRPEL2;Z…
11	Spinal cord	1744/11398	1.13651e-96	1.38551e-94	0	0	2.76245	610.28	SPI1;PGLYRP2;IFT172;SPINT2;NDST1;ALKBH5;TBK1;SYNGAP1;DPYSL5;AKT3;BBX;ANKFY1;PKNOX1;PRKAB2;UNC5B;CACNA2D1;PHKA1;FRS2;LDOC1;CD2AP;ZC3H11A;TXNIP;VOPP1;ATF7;ATF6;SF1;RABL6;GATA6;TPRG1L;BAZ2A;BAZ2B;DEDD2;LARP1;RNF213;EPB41L2;JUN;JUP;FUCA2;FN1;EIF2AK2;LARP4;NR2F6;C12ORF76;MOV10;PPFIBP1;FASN;PKIA;HYOU1;SFXN1;FAT4;HNRNPA1L2;MTMR10;KCNC4;ARHGAP1;SNX11;ARHGAP5;ARHGAP4;BBC3;MED11;MED14;SMPD1;OLR1;SLC18A2;JA…
12	Erythroleukemia cell	890/4265	3.21092e-95	3.5882e-93	0	0	2.73874	595.892	USP6NL;PWWP2B;EHMT1;SCAMP4;RABGEF1;ALKBH5;TBK1;LSM11;RAVER1;PPP4R2;BBX;PSMD1;GTSE1;PRKAB2;ZNF282;PHKA1;DICER1;SCAMP3;CD2AP;SCAMP2;EML4;ZC3H11A;CLNS1A;PSME3;TXNIP;ATF7;SF1;ZNF275;PIF1;MTMR3;BAZ2A;COPS7A;BAZ2B;IQGAP1;MTMR4;SLC5A3;LARP1;RNF213;HSPH1;RNF216;EPB41L2;PRKAR2A;JUN;EIF2AK2;LARP4;MOV10;PPFIBP1;TBL3;TDP2;FASN;ARHGAP1;ARHGAP5;ARHGAP4;BBC3;EEA1;IKBKB;MED14;NIPBL;RPLP2;C11ORF24;LRRC47;UPF1;RRA…
13	Corpus callosum	1490/9077	4.36633e-94	4.50404e-92	0	0	2.54677	547.477	USP6NL;C5ORF24;SPI1;PID1;IFT172;SPINT2;RBPJ;ZFYVE1;NDST1;ALKBH5;SYNGAP1;PSMD7;PPP4R2;DPYSL5;AKT3;BBX;PKNOX1;SAMD10;PRKAB2;CSNK2A1;UNC5B;STARD7;ZNF282;CACNA2D1;PHKA1;FRS2;LDOC1;DICER1;SCAMP3;SCAMP2;EML4;ZC3H11A;CLNS1A;PSME3;TXNIP;VOPP1;TBPL1;ATF7;ATF6;SF1;MTMR2;MTMR3;TTYH3;TTYH2;GATA6;TPRG1L;COPS7B;BAZ2A;COPS7A;BAZ2B;IQGAP1;MTMR4;C12ORF66;DEDD2;MRPL20;GUCD1;LARP1;ADAMTS13;HSPH1;EPB41L2;PRKAR2A;GRP…
14	Thyroid gland	1945/13652	8.19637e-90	7.85095e-88	0	0	3.05911	627.512	SCOC;SPI1;PGLYRP2;IFT172;SPINT2;NDST1;ALKBH5;ENDOV;TBK1;LURAP1L;RAVER1;AKT3;BBX;ANKFY1;PKNOX1;PRKAB2;UNC5B;CACNA2D1;PHKA1;FRS2;LDOC1;CD2AP;ZC3H11A;TXNIP;VOPP1;ATF7;ATF6;SF1;RABL6;EXD3;CDCA4;GATA6;TPRG1L;BAZ2A;BAZ2B;C12ORF66;DEDD2;LARP1;ADAMTS13;RNF213;RNF216;EPB41L2;RNF217;JUN;JUP;FUCA2;FN1;EIF2AK2;LARP4;NR2F6;C12ORF76;MOV10;PPFIBP1;TBL3;FASN;PKIA;ZNF30;HYOU1;SFXN1;FAT4;C19ORF48;MTMR10;KCNC4;ARHG…
15	Frontal lobe	1743/11591	8.14666e-88	7.28311e-86	0	0	2.63645	528.687	SPI1;IFT172;SPINT2;NDST1;ALKBH5;TBK1;SYNGAP1;LURAP1L;DPYSL5;AKT3;BBX;ANKFY1;PKNOX1;PRKAB2;UNC5B;CACNA2D1;PHKA1;FRS2;LDOC1;ZC3H11A;TXNIP;VOPP1;ATF7;ATF6;SF1;RABL6;GATA6;TPRG1L;BAZ2A;BAZ2B;C12ORF66;DEDD2;LARP1;ADAMTS13;RNF213;EPB41L2;JUN;JUP;FUCA2;FN1;EIF2AK2;LARP4;NR2F6;C12ORF76;MOV10;PPFIBP1;FASN;PKIA;ZNF30;HYOU1;SFXN1;HNRNPA1L2;MTMR10;KCNC4;ARHGAP1;ZNF43;SNX11;ARHGAP5;ARHGAP4;BBC3;MED11;MED14;SM…
16	B-lymphocyte	1351/8270	3.11736e-76	2.61273e-74	0	0	2.2916	398.416	USP6NL;C5ORF24;EHMT1;RBPJ;SCAMP4;ALKBH5;TBK1;SYNGAP1;PSMD7;RAVER1;PPP4R2;AKT3;BBX;ANKFY1;PSMD1;PKNOX1;PRKAB2;ZNF284;CSNK2A1;UNC5B;STARD7;RFX3;FRS2;DICER1;SCAMP3;CD2AP;SCAMP2;EML4;EML5;ZC3H11A;CLNS1A;PSME3;TXNIP;TBPL1;ATF7;SF1;RABL6;ZNF277;PIF1;MTMR3;TPRG1L;COPS7B;BAZ2A;COPS7A;IQGAP1;MTMR4;LY9;MRPL20;GUCD1;LARP1;RNF213;HSPH1;RNF216;EPB41L2;PRKAR2A;ZNF267;ZNF264;JUN;JUP;EIF2AK2;MOV10;PPFIBP1;TBL3;T…
17	Heart	1966/14216	8.78042e-76	6.9262e-74	0	0	2.87308	496.537	SCOC;SPI1;PGLYRP2;IFT172;PWWP2B;SPINT2;NDST1;ALKBH5;ENDOV;TBK1;SYNGAP1;LURAP1L;RAVER1;DPYSL5;AKT3;BBX;ANKFY1;PKNOX1;GTSE1;PRKAB2;UNC5B;CACNA2D1;PHKA1;FRS2;LDOC1;CD2AP;ZC3H11A;TXNIP;VOPP1;ATF7;ATF6;SF1;RABL6;GATA6;TPRG1L;BAZ2A;BAZ2B;C12ORF66;DEDD2;LARP1;ADAMTS13;RNF213;RNF216;EPB41L2;RNF217;JUN;JUP;FUCA2;FN1;EIF2AK2;LARP4;NR2F6;C12ORF76;MOV10;PPFIBP1;TBL3;FASN;PKIA;ZNF30;HYOU1;SFXN1;FAT4;HNRNPA1L2…
18	Pineal gland	1050/5881	8.34805e-73	6.2193e-71	0	0	2.29388	380.707	USP6NL;SCOC;C5ORF24;SPINT2;RBPJ;NDST1;ALKBH5;TBK1;PSMD7;AKT3;BBX;PSMD1;SAMD10;CSNK2A1;STARD7;LDOC1;DICER1;SCAMP3;SCAMP2;EML4;ZC3H11A;CLNS1A;TXNIP;VOPP1;TBPL1;SF1;RABL6;MTMR2;TTYH2;TPRG1L;BAZ2A;COPS7A;BAZ2B;MTMR4;SLC5A3;MRPL20;LARP1;HSPH1;EPB41L2;PRKAR2A;GRPEL2;JUP;CADM1;FN1;EIF2AK2;LARP4;NR2F6;C12ORF76;COL1A2;TDP2;FASN;PKIA;ZFAT;ZNF30;HYOU1;FAT4;FERMT2;GPR27;ARF3;ARF1;PIGT;RPLP1;ARHGAP1;CTCF;ARHG…
19	Natural killer cell	1482/9530	8.79734e-72	6.20907e-70	0	0	2.25636	369.167	SCOC;C5ORF24;EHMT1;SPINT2;RBPJ;SCAMP4;ALKBH5;TBK1;SYNGAP1;PSMD7;RAVER1;PPP4R2;DPYSL5;AKT3;BBX;ANKFY1;PSMD1;SAMD10;ZNF284;CSNK2A1;UNC5B;STARD7;PHKA1;LDOC1;DICER1;SCAMP3;CD2AP;SCAMP2;EML4;ZC3H11A;CLNS1A;PSME3;TXNIP;VOPP1;TBPL1;ATF7;ATF6;SF1;RABL6;ZNF277;MTMR2;MTMR3;TTYH2;TPRG1L;COPS7B;BAZ2A;COPS7A;BAZ2B;IQGAP1;MTMR4;SLC5A3;DEDD2;MRPL20;GUCD1;LARP1;RNF213;HSPH1;EPB41L2;PRKAR2A;GRPEL2;ZNF267;ZNF264;J…
20	Monocyte	1263/7640	2.29963e-71	1.48965e-69	0	0	2.22808	362.398	USP6NL;SCOC;C5ORF24;SPI1;PGLYRP2;PID1;SPINT2;RBPJ;NDST1;SCAMP4;ALKBH5;TBK1;PSMD7;RAVER1;PPP4R2;AKT3;BBX;ANKFY1;PSMD1;SAMD10;CSNK2A1;STARD7;ZNF282;DICER1;HSPG2;SCAMP3;CD2AP;SCAMP2;EML4;ZC3H11A;CLNS1A;PSME3;TXNIP;VOPP1;TBPL1;SF1;RABL6;ZNF277;MTMR2;MTMR3;TTYH2;BAZ2A;COPS7A;BAZ2B;IQGAP1;MTMR4;DEDD2;MRPL20;GUCD1;LARP1;RNF213;HSPH1;EPB41L2;PRKAR2A;GRPEL2;JUN;JUP;FUCA2;FN1;EIF2AK2;LARP4;C12ORF76;PPFIBP1…
21	Prefrontal cortex	1014/5632	2.33279e-71	1.48965e-69	0	0	2.28826	372.155	SCOC;C5ORF24;PID1;SPINT2;RBPJ;NDST1;ALKBH5;TBK1;PSMD7;AKT3;BBX;PSMD1;SAMD10;CSNK2A1;STARD7;LDOC1;DICER1;SCAMP3;SCAMP2;EML4;ZC3H11A;CLNS1A;TXNIP;VOPP1;TBPL1;SF1;RABL6;TTYH2;BAZ2A;COPS7A;BAZ2B;IQGAP1;MTMR4;SLC5A3;MRPL20;LARP1;HSPH1;RNF216;EPB41L2;PRKAR2A;GRPEL2;JUP;CADM1;FN1;EIF2AK2;LARP4;C12ORF76;COL1A2;TDP2;FASN;PKIA;ZNF30;HYOU1;FAT4;AVL9;FERMT2;GPR27;ARF3;ARF1;PIGT;RPLP1;ARHGAP1;CTCF;ARHGAP5;HOX…
22	Spleen	2016/14937	1.6415e-69	1.00057e-67	0	0	2.92974	464.02	SCOC;SPI1;PGLYRP2;IFT172;PWWP2B;SPINT2;NDST1;ALKBH5;ENDOV;TBK1;SYNGAP1;LURAP1L;RAVER1;AKT3;BBX;ANKFY1;PKNOX1;GTSE1;PRKAB2;UNC5B;CACNA2D1;PHKA1;FRS2;LDOC1;CD2AP;ZC3H11A;TXNIP;VOPP1;ATF7;ATF6;SF1;RABL6;EXD3;CDCA4;GATA6;TPRG1L;BAZ2A;BAZ2B;C12ORF66;DEDD2;LARP1;ADAMTS13;RNF213;RNF216;EPB41L2;RNF217;JUN;JUP;FUCA2;FN1;EIF2AK2;LARP4;NR2F6;C12ORF76;MOV10;PPFIBP1;TBL3;FASN;PKIA;ZNF30;HYOU1;SFXN1;FAT4;C19OR…
23	B-lymphoblastoid cell	1053/5983	3.0581e-69	1.78301e-67	0	0	2.24243	353.768	SCOC;C5ORF24;SPINT2;RBPJ;NDST1;ALKBH5;TBK1;PSMD7;BBX;PSMD1;GTSE1;SAMD10;CSNK2A1;STARD7;ZNF282;DICER1;SCAMP3;CD2AP;SCAMP2;EML4;ZC3H11A;CLNS1A;PSME3;TXNIP;VOPP1;TBPL1;SF1;RABL6;ZNF277;MTMR2;TTYH2;CDCA4;COPS7B;BAZ2A;COPS7A;IQGAP1;MTMR4;SLC5A3;MRPL20;GUCD1;LARP1;HSPH1;RNF216;PRKAR2A;GRPEL2;ZNF267;JUP;EIF2AK2;LARP4;C12ORF76;TBL3;TDP2;FASN;PKIA;ZNF30;HYOU1;FAT4;C19ORF48;ARF3;ARF1;PIGT;RPLP1;ARHGAP1;CTC…
24	Thymus	915/4940	2.45127e-68	1.36965e-66	0	0	2.29557	357.373	SCOC;C5ORF24;SPINT2;RBPJ;ALKBH5;TBK1;PSMD7;BBX;ANKFY1;PSMD1;GTSE1;SAMD10;CSNK2A1;STARD7;LDOC1;DICER1;HSPG2;SCAMP3;SCAMP2;EML4;ZC3H11A;CLNS1A;PSME3;TXNIP;VOPP1;TBPL1;SF1;RABL6;TTYH2;COPS7B;BAZ2A;COPS7A;IQGAP1;MTMR4;LY9;SLC5A3;MRPL20;LARP1;HSPH1;EPB41L2;PRKAR2A;GRPEL2;JUP;CADM1;FN1;LARP4;C12ORF76;MOV10;COL1A2;FASN;PKIA;ZNF30;HYOU1;FAT4;GPR27;ARF3;ARF1;PIGT;RPLP1;ARHGAP1;CTCF;LITAF;ARHGAP4;IKBKB;TME…
25	Dendritic cell	1006/5660	3.07291e-67	1.64831e-65	0	0	2.23227	341.873	SCOC;C5ORF24;SPI1;SPINT2;RBPJ;ALKBH5;TBK1;PSMD7;BBX;PSMD1;SAMD10;CSNK2A1;STARD7;LDOC1;DICER1;SCAMP3;CD2AP;SCAMP2;EML4;ZC3H11A;CLNS1A;TXNIP;VOPP1;TBPL1;SF1;RABL6;MTMR2;TTYH2;TPRG1L;BAZ2A;COPS7A;BAZ2B;IQGAP1;MTMR4;LY9;SLC5A3;DEDD2;MRPL20;GUCD1;LARP1;HSPH1;RNF216;PRKAR2A;GRPEL2;ZNF267;JUN;JUP;EIF2AK2;LARP4;C12ORF76;TDP2;ZFAT;ZNF30;HYOU1;FAT4;ARF3;ARF1;PIGT;RPLP1;ARHGAP1;CTCF;LITAF;ARHGAP4;BBC3;IKBKB…
26	Retina	1638/11092	4.12613e-67	2.12813e-65	0	0	2.26112	345.626	SCOC;IFT172;SPINT2;NDST1;ALKBH5;TBK1;SYNGAP1;RAVER1;DPYSL5;AKT3;BBX;ANKFY1;PRKAB2;UNC5B;CACNA2D1;PHKA1;LDOC1;CD2AP;ZC3H11A;TXNIP;VOPP1;SF1;RABL6;TPRG1L;BAZ2A;BAZ2B;C12ORF66;LARP1;ADAMTS13;RNF213;RNF216;EPB41L2;JUN;JUP;FUCA2;FN1;EIF2AK2;LARP4;NR2F6;C12ORF76;MOV10;PPFIBP1;TBL3;FASN;PKIA;ZNF30;HYOU1;SFXN1;FAT4;HNRNPA1L2;MTMR10;ARHGAP1;ZNF43;SNX11;ARHGAP5;HOXC11;ARHGAP4;BBC3;MED14;SMPD1;DLGAP3;SLC18A…
27	Bronchial epithelial cell	895/4837	4.50061e-66	2.2353e-64	0	0	2.27306	342.019	SCOC;C5ORF24;SPINT2;NDST1;ALKBH5;TBK1;PSMD7;BBX;PSMD1;SAMD10;CSNK2A1;STARD7;LDOC1;SCAMP3;SCAMP2;EML4;ZC3H11A;CLNS1A;PSME3;VOPP1;TBPL1;SF1;RABL6;TTYH2;CDCA4;BAZ2A;COPS7A;IQGAP1;MRPL20;LARP1;HSPH1;PRKAR2A;GRPEL2;JUN;JUP;FN1;LARP4;NR2F6;C12ORF76;TDP2;FASN;ZNF30;HYOU1;FAT4;GPR27;ARF3;ARF1;PIGT;RPLP1;ARHGAP1;LITAF;ARHGAP4;TMEM43;FASTK;RPLP2;JAK1;LRRC47;LYPLA2;ELOVL5;MYOF;RRAS2;NIPA2;TMC6;BAZ1B;SLC39A1…
28	Blood	1044/6006	4.0733e-65	1.95082e-63	0	0	2.18726	324.291	SCOC;C5ORF24;SPI1;PID1;SPINT2;RBPJ;NDST1;ALKBH5;TBK1;PSMD7;BBX;PSMD1;GTSE1;SAMD10;CSNK2A1;STARD7;DICER1;SCAMP3;SCAMP2;EML4;ZC3H11A;CLNS1A;PSME3;TXNIP;VOPP1;TBPL1;SF1;RABL6;ZNF277;MTMR2;MTMR3;TTYH2;COPS7B;BAZ2A;COPS7A;BAZ2B;IQGAP1;LY9;DEDD2;MRPL20;GUCD1;LARP1;RNF213;HSPH1;RNF216;PRKAR2A;GRPEL2;ZNF267;JUN;JUP;FN1;EIF2AK2;LARP4;C12ORF76;TDP2;PKIA;ZNF30;HYOU1;FAT4;GPR27;ARF3;ARF1;PIGT;RPLP1;ARHGAP1;S…
29	Helper T-lymphocyte	949/5270	5.55671e-65	2.5695e-63	0	0	2.22563	329.289	SCOC;C5ORF24;SPINT2;RBPJ;ALKBH5;TBK1;PSMD7;AKT3;BBX;PSMD1;SAMD10;ZNF284;STARD7;DICER1;SCAMP3;SCAMP2;EML4;ZC3H11A;CLNS1A;TXNIP;VOPP1;TBPL1;SF1;RABL6;MTMR2;TTYH2;COPS7B;BAZ2A;COPS7A;IQGAP1;MTMR4;LY9;SLC5A3;DEDD2;MRPL20;LARP1;HSPH1;RNF216;PRKAR2A;GRPEL2;ZNF264;LARP4;C12ORF76;TDP2;PKIA;ZNF30;HYOU1;FAT4;GPR27;ARF3;ARF1;PIGT;RPLP1;ARHGAP1;CTCF;LITAF;ARHGAP4;BBC3;IKBKB;NIPBL;TMEM43;FASTK;RPLP2;JAK1;LRRC…
30	Parenchyma	934/5163	1.2422e-64	5.55262e-63	0	0	2.2282	327.877	USP6NL;SCOC;C5ORF24;PID1;SPINT2;RBPJ;NDST1;ALKBH5;TBK1;PSMD7;PPP4R2;AKT3;BBX;PSMD1;GTSE1;SAMD10;CSNK2A1;UNC5B;STARD7;LDOC1;HSPG2;SCAMP3;SCAMP2;EML4;ZC3H11A;CLNS1A;TXNIP;VOPP1;ATF6;SF1;RABL6;TTYH2;GATA6;BAZ2A;COPS7A;IQGAP1;MRPL20;LARP1;HSPH1;EPB41L2;PRKAR2A;GRPEL2;JUN;JUP;CADM1;FN1;LARP4;NR2F6;C12ORF76;PPFIBP1;COL1A2;PKIA;ZNF30;HYOU1;FAT4;FERMT2;GPR27;ARF3;ARF1;PIGT;RPLP1;ARHGAP1;CTCF;HOXC11;LITAF…
31	Lymph node	1996/14834	1.56973e-64	6.79035e-63	0	0	2.75463	404.695	SCOC;SPI1;PGLYRP2;IFT172;PWWP2B;SPINT2;NDST1;ALKBH5;ENDOV;TBK1;LURAP1L;RAVER1;DPYSL5;AKT3;BBX;ANKFY1;PKNOX1;GTSE1;PRKAB2;UNC5B;CACNA2D1;FRS2;LDOC1;CD2AP;ZC3H11A;TXNIP;VOPP1;ATF7;ATF6;SF1;RABL6;EXD3;CDCA4;GATA6;TPRG1L;BAZ2A;BAZ2B;C12ORF66;DEDD2;LARP1;ADAMTS13;RNF213;RNF216;EPB41L2;RNF217;JUN;JUP;FUCA2;FN1;EIF2AK2;LARP4;C12ORF76;MOV10;PPFIBP1;TBL3;FASN;PKIA;ZNF30;HYOU1;SFXN1;FAT4;C19ORF48;MTMR10;KC…
32	BTO:0004410	1430/9290	3.38386e-63	1.41805e-61	0	0	2.13221	306.706	C5ORF24;EHMT1;RBPJ;SCAMP4;ALKBH5;TBK1;SYNGAP1;PSMD7;RAVER1;PPP4R2;DPYSL5;AKT3;BBX;ANKFY1;PSMD1;PKNOX1;PRKAB2;ZNF284;CSNK2A1;UNC5B;STARD7;RFX3;PHKA1;DICER1;HSPG2;SCAMP3;CD2AP;SCAMP2;EML4;EML5;ZC3H11A;CLNS1A;PSME3;TXNIP;TBPL1;ATF7;SF1;RABL6;MTMR2;MTMR3;TPRG1L;COPS7B;BAZ2A;COPS7A;BAZ2B;IQGAP1;MTMR4;LY9;MRPL20;LARP1;RNF213;HSPH1;RNF216;EPB41L2;PRKAR2A;ZNF267;ZNF264;JUN;JUP;FUCA2;EIF2AK2;LARP4;MOV10;P…
33	Cytotoxic T-lymphocyte	928/5212	2.21818e-60	9.01387e-59	0	0	2.16684	297.634	SCOC;C5ORF24;SPINT2;RBPJ;ALKBH5;TBK1;PSMD7;AKT3;BBX;PSMD1;SAMD10;ZNF284;STARD7;DICER1;SCAMP3;CD2AP;SCAMP2;EML4;ZC3H11A;CLNS1A;TXNIP;VOPP1;TBPL1;SF1;RABL6;ZNF277;MTMR2;TTYH2;COPS7B;BAZ2A;COPS7A;IQGAP1;MTMR4;LY9;SLC5A3;DEDD2;MRPL20;GUCD1;LARP1;HSPH1;RNF216;PRKAR2A;GRPEL2;EIF2AK2;LARP4;C12ORF76;TBL3;TDP2;ZNF30;HYOU1;FAT4;ARF3;ARF1;PIGT;RPLP1;ARHGAP1;CTCF;LITAF;ARHGAP4;BBC3;IKBKB;NIPBL;TMEM43;FASTK;R…
34	BTO:0005453	1171/7164	9.52484e-60	3.75671e-58	0	0	2.08261	283.029	SCOC;C5ORF24;EHMT1;RBPJ;ZFYVE1;SCAMP4;ALKBH5;TBK1;SYNGAP1;PSMD7;RAVER1;PPP4R2;AKT3;ANKFY1;PSMD1;PKNOX1;CSNK2A1;STARD7;RFX3;PHKA1;FRS2;DICER1;SCAMP3;CD2AP;SCAMP2;EML4;EML5;ZC3H11A;CLNS1A;PSME3;TBPL1;ATF7;SF1;RABL6;MTMR2;MTMR3;COPS7B;BAZ2A;COPS7A;IQGAP1;LY9;MRPL20;LARP1;RNF213;HSPH1;EPB41L2;PRKAR2A;JUP;FN1;EIF2AK2;MOV10;TBL3;TDP2;FASN;PKIA;HYOU1;SFXN1;AVL9;HNRNPA1L2;PIGS;ARF3;ARF1;PIGT;RPLP1;ARHGAP…
35	Pancreatic islet	894/4972	1.63079e-59	6.24826e-58	0	0	2.17157	293.951	SCOC;C5ORF24;SPINT2;RBPJ;NDST1;ALKBH5;TBK1;PSMD7;AKT3;BBX;PSMD1;SAMD10;CSNK2A1;STARD7;LDOC1;DICER1;HSPG2;SCAMP3;CD2AP;SCAMP2;EML4;ZC3H11A;CLNS1A;TXNIP;VOPP1;SF1;RABL6;MTMR2;TTYH2;BAZ2A;COPS7A;BAZ2B;IQGAP1;MRPL20;LARP1;HSPH1;RNF216;PRKAR2A;GRPEL2;JUN;JUP;CADM1;FUCA2;FN1;LARP4;NR2F6;C12ORF76;COL1A2;TDP2;PKIA;ZNF30;HYOU1;FAT4;GPR27;ARF3;ARF1;PIGT;RPLP1;ARHGAP1;CTCF;HOXC11;LITAF;ARHGAP4;BBC3;TMEM43;F…
36	T-cell chronic lymphocytic leukemia cell	522/2344	3.78418e-59	1.40961e-57	0	0	2.60402	350.298	USP6NL;PI4K2B;RNH1;MAML1;GPATCH2;HNRNPU;SLC4A2;SMC3;GPATCH8;ELK4;GLE1;RABGEF1;ALKBH5;RAVER1;PPP4R2;STMN1;BBX;PSMD1;ANKS1A;GTSE1;MED1;PRKAB2;NUP210;PRKCD;ANKHD1-EIF4EBP3;PHKA1;SCRIB;GTPBP1;SCAMP3;CD2AP;EML4;ZC3H11A;CLNS1A;PSME3;NUP98;SF1;MTMR2;MTMR3;PRKDC;C1ORF198;COPS7B;BAZ2A;LY9;RIC8A;LARP1;RNF213;PRDX4;POM121C;EPB41L2;PRKAR2A;RREB1;CDK17;JUN;PHC2;CADM1;SETD1B;RAB3IP;IRF2BP1;EIF2AK2;IRF2BP2;PRRC…
37	Embryonic brain	888/4936	4.3406e-59	1.57318e-57	0	0	2.16832	291.388	SCOC;C5ORF24;PID1;SPINT2;RBPJ;NDST1;ALKBH5;TBK1;PSMD7;AKT3;PSMD1;SAMD10;CSNK2A1;STARD7;LDOC1;DICER1;SCAMP3;SCAMP2;EML4;ZC3H11A;CLNS1A;TXNIP;VOPP1;TBPL1;SF1;RABL6;MTMR2;TTYH2;BAZ2A;COPS7A;BAZ2B;MTMR4;SLC5A3;MRPL20;LARP1;HSPH1;EPB41L2;PRKAR2A;GRPEL2;JUP;CADM1;FN1;EIF2AK2;LARP4;C12ORF76;COL1A2;FASN;PKIA;ZNF30;HYOU1;FAT4;FERMT2;GPR27;ARF3;ARF1;PIGT;RPLP1;ARHGAP1;CTCF;ARHGAP5;LITAF;ARHGAP4;BBC3;TMEM43…
38	Muscle	438/1841	3.9396e-57	1.39026e-55	0	0	2.77888	360.911	IPO13;RPL30;RPL3;GPATCH2;HNRNPU;EHMT1;DCAF8;RBPJ;DCAF7;PCMT1;STMN1;PSMD1;RPL38;MBNL1;MBNL2;CSNK2A1;STARD7;RPL23;MED9;FNDC3A;DICER1;HSPG2;DYNC1LI2;ZC3H11A;CLNS1A;PSME3;TXNIP;ASF1B;ANAPC13;RPN2;PRKDC;COPS7B;BAZ2A;BAZ2B;IQGAP1;HIF1A;PRDX3;LARP1;HSPH1;EPB41L2;SERPINH1;ST3GAL1;PHC2;FN1;MOV10;PPFIBP1;COL1A2;NPLOC4;FASN;PKIA;PPT1;OGDH;HYOU1;FARSA;CPEB4;CDK16;PHF3;ARF1;PIGT;RPLP1;CLTC;PEA15;RPLP2;LYPLA2;…
39	Olfactory bulb	791/4257	5.87722e-57	2.02086e-55	0	0	2.19772	284.553	SCOC;C5ORF24;SPINT2;RBPJ;NDST1;ALKBH5;TBK1;PSMD7;BBX;PSMD1;SAMD10;STARD7;LDOC1;DICER1;HSPG2;SCAMP3;SCAMP2;EML4;ZC3H11A;CLNS1A;TXNIP;VOPP1;SF1;RABL6;TTYH2;BAZ2A;COPS7A;BAZ2B;IQGAP1;SLC5A3;MRPL20;LARP1;HSPH1;EPB41L2;PRKAR2A;GRPEL2;JUP;CADM1;FN1;LARP4;C12ORF76;COL1A2;FASN;PKIA;ZNF30;HYOU1;FAT4;FERMT2;ARF3;ARF1;PIGT;RPLP1;ARHGAP1;LITAF;ARHGAP4;TMEM43;FASTK;RPLP2;JAK1;LRRC47;ELOVL5;TMC6;BAZ1B;DUSP6;SU…
40	Bone marrow	1948/14508	8.3818e-57	2.81e-55	0	0	2.47387	319.429	SCOC;SPI1;PGLYRP2;IFT172;SPINT2;NDST1;ALKBH5;ENDOV;TBK1;LURAP1L;RAVER1;AKT3;BBX;ANKFY1;PKNOX1;GTSE1;PRKAB2;UNC5B;FRS2;LDOC1;CD2AP;ZC3H11A;TXNIP;VOPP1;ATF7;ATF6;SF1;RABL6;EXD3;CDCA4;GATA6;TPRG1L;BAZ2A;BAZ2B;C12ORF66;DEDD2;LARP1;RNF213;RNF216;EPB41L2;RNF217;JUN;JUP;FUCA2;FN1;EIF2AK2;LARP4;C12ORF76;MOV10;PPFIBP1;TBL3;FASN;PKIA;ZNF30;HYOU1;SFXN1;FAT4;C19ORF48;MTMR10;KCNC4;ARHGAP1;ZNF43;SNX11;ARHGAP5;…
41	Amygdala	921/5279	3.24965e-55	1.06287e-53	0	0	2.09145	262.402	SCOC;C5ORF24;PID1;SPINT2;RBPJ;NDST1;ALKBH5;TBK1;PSMD7;AKT3;BBX;PSMD1;SAMD10;CSNK2A1;STARD7;LDOC1;DICER1;SCAMP3;SCAMP2;EML4;ZC3H11A;CLNS1A;TXNIP;VOPP1;TBPL1;SF1;RABL6;TTYH2;TPRG1L;BAZ2A;COPS7A;BAZ2B;MTMR4;SLC5A3;MRPL20;LARP1;HSPH1;EPB41L2;PRKAR2A;GRPEL2;CADM1;FN1;EIF2AK2;LARP4;C12ORF76;TDP2;FASN;PKIA;ZNF30;HYOU1;FAT4;AVL9;FERMT2;GPR27;ARF3;ARF1;PIGT;RPLP1;ARHGAP1;CTCF;ARHGAP5;LITAF;ARHGAP4;TMEM43;…
42	Cingulate cortex	863/4839	4.95624e-55	1.58246e-53	0	0	2.11846	264.895	SCOC;C5ORF24;PID1;SPINT2;RBPJ;NDST1;ALKBH5;TBK1;PSMD7;AKT3;BBX;PSMD1;SAMD10;ZNF284;CSNK2A1;STARD7;LDOC1;DICER1;SCAMP3;SCAMP2;EML4;ZC3H11A;CLNS1A;TXNIP;VOPP1;TBPL1;SF1;RABL6;TTYH2;BAZ2A;COPS7A;IQGAP1;MTMR4;MRPL20;LARP1;HSPH1;EPB41L2;PRKAR2A;GRPEL2;JUP;CADM1;LARP4;C12ORF76;FASN;PKIA;ZNF30;HYOU1;FAT4;GPR27;ARF3;ARF1;PIGT;RPLP1;ARHGAP1;CTCF;ARHGAP5;HOXC11;LITAF;ARHGAP4;BBC3;TMEM43;FASTK;RPLP2;SLC18A2…
43	MOLT-4 cell	807/4430	1.7407e-54	5.42855e-53	0	0	2.14457	265.467	SCOC;C5ORF24;SPINT2;RBPJ;NDST1;ALKBH5;TBK1;PSMD7;BBX;PSMD1;GTSE1;SAMD10;CSNK2A1;STARD7;DICER1;SCAMP3;CD2AP;SCAMP2;EML4;ZC3H11A;CLNS1A;TXNIP;VOPP1;TBPL1;SF1;RABL6;ZNF277;MTMR2;TTYH2;CDCA4;BAZ2A;IQGAP1;MTMR4;MRPL20;GUCD1;LARP1;HSPH1;EPB41L2;PRKAR2A;GRPEL2;EIF2AK2;LARP4;C12ORF76;TDP2;FASN;PKIA;ZNF30;HYOU1;FAT4;C19ORF48;GPR27;ARF3;ARF1;PIGT;RPLP1;ARHGAP1;CTCF;ARHGAP4;FASTK;RPLP2;JAK1;LRRC47;ELOVL5;NI…
44	Bone	354/1374	3.90442e-54	1.18996e-52	0	0	3.02328	371.796	EIF4A2;NCKAP1;APP;C5ORF24;RPL30;RNH1;RPL3;SPARC;KDELR1;COL12A1;HNRNPU;ACTB;SCAMP4;PCMT1;RPS14;PSMD7;RNF114;RPS16;PPP2R1A;STMN1;CPNE1;PSMD1;RPL38;MED1;ATP6V1G1;ATP6V0E1;CSNK2A1;RPL23;PAQR3;CIRBP;FNDC3B;HLA-C;HSPG2;TM4SF1;SCAMP2;CCDC80;CLNS1A;ZC3H11A;CDC37;MAP1B;TXNIP;KDELR2;NUP98;AURKAIP1;VPS25;ZNF277;SF1;LRPAP1;RPN2;EPAS1;PRKDC;MAGED1;C1ORF198;COPS7B;COPS7A;PTTG1IP;GNS;HIF1A;MYL12A;PRDX3;RNF213;P…
45	Cerebral peduncle	863/4907	3.73743e-52	1.11375e-50	0	0	2.07253	245.421	USP6NL;SCOC;C5ORF24;PID1;SPINT2;RBPJ;NDST1;ALKBH5;TBK1;AKT3;PSMD1;SAMD10;STARD7;LDOC1;DICER1;SCAMP3;SCAMP2;EML4;ZC3H11A;CLNS1A;TXNIP;VOPP1;SF1;RABL6;TTYH2;BAZ2A;COPS7A;IQGAP1;MTMR4;MRPL20;LARP1;HSPH1;RNF216;PRKAR2A;GRPEL2;JUP;CADM1;LARP4;NR2F6;C12ORF76;FASN;PKIA;ZNF30;HYOU1;FAT4;GPR27;ARF3;ARF1;PIGT;RPLP1;ARHGAP1;CTCF;ARHGAP5;LITAF;ARHGAP4;BBC3;TMEM43;FASTK;RPLP2;JAK1;LRRC47;ELOVL5;NIPA2;TMC6;BAZ…
46	Medulla oblongata	815/4544	4.04425e-52	1.17899e-50	0	0	2.09992	248.498	SCOC;C5ORF24;PID1;SPINT2;RBPJ;NDST1;ALKBH5;TBK1;PSMD7;AKT3;BBX;PSMD1;SAMD10;ZNF284;STARD7;LDOC1;DICER1;SCAMP3;SCAMP2;EML4;ZC3H11A;CLNS1A;TXNIP;VOPP1;SF1;RABL6;TTYH2;BAZ2A;COPS7A;BAZ2B;IQGAP1;MTMR4;MRPL20;LARP1;HSPH1;EPB41L2;PRKAR2A;GRPEL2;CADM1;EIF2AK2;LARP4;C12ORF76;TDP2;FASN;PKIA;ZNF30;HYOU1;FAT4;GPR27;ARF3;ARF1;PIGT;RPLP1;ARHGAP1;ARHGAP5;LITAF;ARHGAP4;BBC3;TMEM43;FASTK;RPLP2;JAK1;LRRC47;ELOVL5…
47	Adrenal cortex	814/4574	1.59859e-50	4.56109e-49	0	0	2.07402	237.808	USP6NL;SCOC;C5ORF24;PID1;SPINT2;NDST1;ALKBH5;TBK1;AKT3;BBX;PSMD1;SAMD10;STARD7;DICER1;HSPG2;SCAMP3;SCAMP2;EML4;ZC3H11A;CLNS1A;TXNIP;VOPP1;SF1;RABL6;TTYH2;GATA6;BAZ2A;IQGAP1;MRPL20;LARP1;HSPH1;EPB41L2;PRKAR2A;GRPEL2;CADM1;LARP4;C12ORF76;COL1A2;FASN;PKIA;ZNF30;HYOU1;FAT4;GPR27;ARF3;ARF1;PIGT;RPLP1;ARHGAP1;LITAF;ARHGAP4;BBC3;EEA1;TMEM43;FASTK;RPLP2;LRRC47;ELOVL5;NIPA2;TMC6;BAZ1B;SLC39A14;SUMF2;DDB1;…
48	Erythroid cell	796/4448	4.02584e-50	1.12472e-48	0	0	2.07862	236.415	USP6NL;SCOC;C5ORF24;SPINT2;NDST1;ALKBH5;TBK1;PSMD7;PSMD1;GTSE1;SAMD10;CSNK2A1;STARD7;SCAMP3;CD2AP;SCAMP2;EML4;ZC3H11A;CLNS1A;TXNIP;VOPP1;TBPL1;SF1;RABL6;MTMR2;MTMR3;TTYH2;CDCA4;BAZ2A;COPS7A;MTMR4;LY9;DEDD2;MRPL20;GUCD1;LARP1;HSPH1;PRKAR2A;GRPEL2;CADM1;LARP4;C12ORF76;PKIA;ZNF30;HYOU1;FAT4;GPR27;ARF1;PIGT;RPLP1;ARHGAP1;CTCF;LITAF;ARHGAP4;BBC3;FASTK;RPLP2;SLC18A2;JAK1;LRRC47;ELOVL5;NIPA2;TMC6;BAZ1B;…
49	Gut	1206/7807	3.6019e-47	9.85745e-46	0	0	1.90703	203.938	USP6NL;SCOC;C5ORF24;PGLYRP2;IFT172;EHMT1;SPINT2;RBPJ;SCAMP4;TBK1;SYNGAP1;PSMD7;LURAP1L;RAVER1;PPP4R2;DPYSL5;AKT3;BBX;ANKFY1;PSMD1;PKNOX1;PRKAB2;ZNF284;CSNK2A1;UNC5B;STARD7;CACNA2D1;HSPG2;SCAMP3;CD2AP;SCAMP2;EML4;CLDN4;ZC3H11A;CLNS1A;PSME3;TBPL1;ATF7;SF1;RABL6;MTMR2;MTMR3;TTYH3;TTYH2;TPRG1L;COPS7B;COPS7A;BAZ2B;IQGAP1;MRPL20;LARP1;RNF213;HSPH1;EPB41L2;PRKAR2A;ZNF267;PRRT2;JUP;CADM1;FUCA2;FN1;EIF2AK…
50	Mouth	287/1073	6.34999e-47	1.70307e-45	0	0	3.11647	331.509	NCKAP1;SPARC;KEAP1;HNRNPU;DCAF8;RPS16;PPP2R1A;PEG10;MYC;CPNE1;ANKFY1;PSMD1;ATXN7L3;SRRM2;EPHA4;MBNL1;CSNK2A1;ENTPD6;CIRBP;HLA-C;CSNK1D;CSNK1E;SCAMP2;CCDC80;PSME3;KDELR2;ATF6;SF1;ZNF275;TMEM87B;DHX8;EPAS1;DHX9;COPS7B;BAZ2A;PTTG1IP;GNS;HIF1A;RIC8A;HSPH1;EPB41L2;SERPINH1;FAM43A;TRAP1;JUP;SURF4;FN1;PRRC2C;IRF2BP2;PUM1;UBAC2;NET1;MOV10;COL1A2;WNK1;OGDH;HYOU1;HBP1;CALM1;PIGS;TOP2A;ARF1;CDKN1A;SLC44A2;C…
51	Subthalamic nucleus	772/4383	2.47546e-45	6.50902e-44	0	0	2.01206	206.659	SCOC;C5ORF24;SPINT2;RBPJ;NDST1;ALKBH5;TBK1;PSMD7;AKT3;PSMD1;SAMD10;ZNF284;STARD7;LDOC1;DICER1;SCAMP3;SCAMP2;EML4;ZC3H11A;TXNIP;VOPP1;SF1;RABL6;TTYH2;BAZ2A;COPS7A;MTMR4;MRPL20;LARP1;HSPH1;EPB41L2;PRKAR2A;GRPEL2;CADM1;LARP4;C12ORF76;FASN;PKIA;ZNF30;HYOU1;FAT4;GPR27;ARF3;ARF1;PIGT;RPLP1;ARHGAP1;LITAF;ARHGAP4;BBC3;FASTK;RPLP2;JAK1;LRRC47;TMC6;BAZ1B;PGM2L1;SUMF2;DDB1;PSMA5;SLC7A5;ZNF236;DLD;PAFAH1B1;S…
52	Thalamus	833/4856	5.41233e-45	1.39576e-43	0	0	1.97203	201.004	SCOC;C5ORF24;PID1;SPINT2;RBPJ;NDST1;ALKBH5;TBK1;PSMD7;AKT3;PSMD1;SAMD10;ZNF284;CSNK2A1;STARD7;LDOC1;DICER1;SCAMP3;SCAMP2;EML4;ZC3H11A;CLNS1A;TXNIP;VOPP1;TBPL1;SF1;RABL6;TTYH2;BAZ2A;COPS7A;IQGAP1;MTMR4;MRPL20;LARP1;HSPH1;EPB41L2;PRKAR2A;GRPEL2;CADM1;FN1;LARP4;C12ORF76;TDP2;FASN;PKIA;ZNF30;HYOU1;FAT4;FERMT2;GPR27;ARF3;PIGT;RPLP1;ARHGAP1;CTCF;ARHGAP5;LITAF;ARHGAP4;BBC3;TMEM43;FASTK;RPLP2;SLC18A2;JAK…
53	Skin	2016/15601	1.10043e-44	2.78428e-43	0	0	2.40163	243.088	SCOC;SPI1;PGLYRP2;IFT172;PWWP2B;SPINT2;NDST1;ALKBH5;ENDOV;TBK1;LURAP1L;RAVER1;DPYSL5;AKT3;BBX;ANKFY1;PKNOX1;GTSE1;PRKAB2;UNC5B;CACNA2D1;PHKA1;FRS2;LDOC1;CD2AP;ZC3H11A;TXNIP;VOPP1;ATF7;ATF6;SF1;RABL6;EXD3;CDCA4;GATA6;TPRG1L;BAZ2A;BAZ2B;C12ORF66;DEDD2;LARP1;ADAMTS13;RNF213;RNF216;EPB41L2;RNF217;JUN;JUP;FUCA2;FN1;EIF2AK2;LARP4;NR2F6;C12ORF76;MOV10;PPFIBP1;TBL3;FASN;PKIA;ZNF30;HYOU1;SFXN1;FAT4;C19ORF…
54	Esophagus	2011/15560	3.4801e-44	8.64225e-43	0	0	2.37649	237.808	SCOC;SPI1;PGLYRP2;IFT172;PWWP2B;NDST1;ALKBH5;ENDOV;TBK1;LURAP1L;RAVER1;DPYSL5;AKT3;BBX;ANKFY1;PKNOX1;GTSE1;PRKAB2;UNC5B;CACNA2D1;PHKA1;FRS2;LDOC1;CD2AP;ZC3H11A;TXNIP;VOPP1;ATF7;ATF6;SF1;RABL6;EXD3;CDCA4;GATA6;TPRG1L;BAZ2A;BAZ2B;C12ORF66;DEDD2;LARP1;ADAMTS13;RNF213;RNF216;EPB41L2;RNF217;JUN;JUP;FUCA2;FN1;EIF2AK2;LARP4;NR2F6;C12ORF76;MOV10;PPFIBP1;TBL3;FASN;PKIA;ZNF30;HYOU1;SFXN1;FAT4;HNRNPA1L2;C19…
55	Caudate nucleus	785/4512	4.13165e-44	1.00737e-42	0	0	1.98316	198.108	SCOC;C5ORF24;PID1;SPINT2;RBPJ;NDST1;ALKBH5;TBK1;PSMD7;AKT3;BBX;PSMD1;SAMD10;STARD7;LDOC1;DICER1;SCAMP3;SCAMP2;EML4;ZC3H11A;CLNS1A;TXNIP;VOPP1;SF1;RABL6;TTYH2;BAZ2A;COPS7A;IQGAP1;MRPL20;LARP1;HSPH1;EPB41L2;PRKAR2A;GRPEL2;CADM1;FN1;EIF2AK2;LARP4;C12ORF76;FASN;PKIA;ZNF30;HYOU1;FAT4;FERMT2;GPR27;ARF3;ARF1;PIGT;RPLP1;ARHGAP1;ARHGAP5;LITAF;ARHGAP4;BBC3;TMEM43;FASTK;RPLP2;JAK1;LRRC47;ELOVL5;TMC6;BAZ1B;S…
56	Skeletal muscle	1981/15243	9.53558e-44	2.28343e-42	0	0	2.29246	227.088	SCOC;SPI1;PGLYRP2;IFT172;PWWP2B;SPINT2;NDST1;ALKBH5;TBK1;LURAP1L;RAVER1;DPYSL5;AKT3;BBX;ANKFY1;PKNOX1;PRKAB2;CACNA2D1;PHKA1;FRS2;LDOC1;CD2AP;ZC3H11A;TXNIP;VOPP1;ATF7;ATF6;SF1;RABL6;GATA6;TPRG1L;BAZ2A;BAZ2B;DEDD2;LARP1;ADAMTS13;RNF213;RNF216;EPB41L2;RNF217;JUN;JUP;FUCA2;FN1;EIF2AK2;LARP4;NR2F6;C12ORF76;MOV10;PPFIBP1;TBL3;FASN;PKIA;ZNF30;HYOU1;SFXN1;FAT4;MTMR10;KCNC4;ARHGAP1;ZNF43;SNX11;ARHGAP5;HOX…
57	Pons	757/4336	1.07544e-42	2.53011e-41	0	0	1.97536	190.891	IPO13;NCKAP1;SCOC;C5ORF24;RPL30;RNH1;MYT1L;HNRNPU;SPINT2;DCAF7;NDST1;PCMT1;ALKBH5;TBK1;PSMD7;MYC;AKT3;STMN1;PSMD1;RPL38;PIP4K2C;SAMD10;IER2;ACOT8;MBNL2;ZNF284;UNC13A;STARD7;RPL23;LDOC1;SCAMP3;SCAMP2;EML4;DYNC1LI2;ZC3H11A;MAP1B;CLNS1A;TXNIP;VOPP1;SF1;RABL6;PRR13;ANAPC13;LRPAP1;TTYH2;RPN2;C1ORF198;BAZ2A;COPS7A;HIF1A;PRDX3;FAM171A1;MRPL20;LARP1;HSPH1;RNF216;POM121C;EPB41L2;PRKAR2A;GRPEL2;CDK17;CADM1…
58	Small intestine	985/6152	1.73465e-41	4.01064e-40	0	0	1.86056	174.623	SCOC;C5ORF24;SPI1;PID1;SPINT2;RBPJ;NDST1;ALKBH5;TBK1;PSMD7;BBX;PSMD1;SAMD10;CSNK2A1;STARD7;PHKA1;DICER1;HSPG2;SCAMP3;CD2AP;SCAMP2;EML4;EML5;CLDN4;ZC3H11A;CLNS1A;TXNIP;VOPP1;SF1;RABL6;MTMR3;TTYH2;GATA6;BAZ2A;COPS7A;IQGAP1;MTMR4;LY9;SLC5A3;MRPL20;GUCD1;LARP1;HSPH1;EPB41L2;PRKAR2A;GRPEL2;JUN;JUP;CADM1;FUCA2;FN1;EIF2AK2;LARP4;NR2F6;C12ORF76;COL1A2;TDP2;PKIA;ZNF30;HYOU1;FAT4;FERMT2;GPR27;ARF3;ARF1;PIG…
59	Salivary gland	1983/15335	1.92307e-41	4.37091e-40	0	0	2.24883	210.832	SCOC;SPI1;PGLYRP2;IFT172;PWWP2B;SPINT2;NDST1;ALKBH5;ENDOV;TBK1;LURAP1L;RAVER1;DPYSL5;AKT3;BBX;ANKFY1;PKNOX1;PRKAB2;UNC5B;CACNA2D1;PHKA1;FRS2;LDOC1;CD2AP;ZC3H11A;TXNIP;VOPP1;ATF7;ATF6;SF1;RABL6;EXD3;CDCA4;GATA6;TPRG1L;BAZ2A;BAZ2B;C12ORF66;DEDD2;LARP1;RNF213;RNF216;EPB41L2;RNF217;JUN;JUP;FUCA2;FN1;EIF2AK2;LARP4;NR2F6;C12ORF76;MOV10;PPFIBP1;TBL3;FASN;PKIA;ZNF30;HYOU1;SFXN1;FAT4;C19ORF48;MTMR10;KCNC4…
60	Ascites	242/884	3.01632e-41	6.74147e-40	0	0	3.17267	296.016	EIF4A2;APP;RPL30;RNH1;RPL3;KEAP1;HNRNPU;SPINT2;ACTB;RPS14;PSMD7;RNF114;RPS16;PPP2R1A;PSMD1;RPL38;GTSE1;PDHX;RPL23;ENTPD6;PAQR3;PRKCD;HLA-C;TM4SF1;CLDN4;CLNS1A;CDC37;TXNIP;PREB;AURKAIP1;MTMR2;RPN2;STXBP1;PTTG1IP;ACTR3B;MYL12A;APH1A;PRDX3;MRPL20;SYNGR2;SERPINH1;KCNN4;TRAP1;JUN;XRCC6;XRCC5;FUCA2;SURF4;PLK1;PAICS;SMARCA4;NET1;RPS25;TBL3;SLC6A8;RPS29;HNRNPF;CCDC88C;CALU;PPT1;RNPS1;CALR;DUS1L;CALM1;FAR…
61	Superior cervical ganglion	803/4740	1.13454e-40	2.49414e-39	0	0	1.9148	176.118	USP6NL;SCOC;C5ORF24;PID1;SPINT2;RBPJ;NDST1;TBK1;AKT3;BBX;PSMD1;SAMD10;ZNF284;STARD7;LDOC1;DICER1;SCAMP3;SCAMP2;EML4;ZC3H11A;CLNS1A;TXNIP;VOPP1;RABL6;TTYH2;BAZ2A;IQGAP1;LARP1;HSPH1;EPB41L2;PRKAR2A;GRPEL2;JUN;JUP;CADM1;FN1;LARP4;C12ORF76;COL1A2;FASN;PKIA;ZNF30;FAT4;GPR27;ARF3;PIGT;RPLP1;ARHGAP1;HOXC11;LITAF;ARHGAP4;BBC3;EEA1;TMEM43;FASTK;RPLP2;SLC39A10;NIPA2;TMC6;BAZ1B;SUMF2;LRRC41;DDB1;PSMA5;SLC7A…
62	Cardiac muscle	1962/15135	1.38129e-40	2.98761e-39	0	0	2.18847	200.859	SCOC;SPI1;PGLYRP2;IFT172;PWWP2B;NDST1;ALKBH5;ENDOV;TBK1;LURAP1L;RAVER1;DPYSL5;AKT3;BBX;ANKFY1;PKNOX1;PRKAB2;UNC5B;CACNA2D1;PHKA1;FRS2;LDOC1;CD2AP;ZC3H11A;TXNIP;VOPP1;ATF7;ATF6;SF1;RABL6;EXD3;GATA6;TPRG1L;BAZ2A;BAZ2B;C12ORF66;DEDD2;LARP1;ADAMTS13;RNF213;RNF216;EPB41L2;RNF217;JUN;JUP;FUCA2;FN1;EIF2AK2;LARP4;NR2F6;C12ORF76;MOV10;PPFIBP1;TBL3;FASN;PKIA;ZNF30;HYOU1;SFXN1;FAT4;C19ORF48;MTMR10;KCNC4;ARH…
63	Globus pallidus	676/3792	3.11412e-40	6.62862e-39	0	0	1.98621	180.681	IPO13;NCKAP1;SCOC;C5ORF24;RPL30;RNH1;MYT1L;HNRNPU;SPINT2;DCAF7;NDST1;PCMT1;ALKBH5;TBK1;PSMD7;MYC;AKT3;PSMD1;RPL38;PIP4K2C;SAMD10;IER2;ACOT8;MBNL2;ZNF284;UNC13A;STARD7;RPL23;LDOC1;ATG12;SCAMP3;SCAMP2;EML4;DYNC1LI2;ZC3H11A;MAP1B;CLNS1A;TXNIP;VOPP1;SF1;RABL6;PRR13;ANAPC13;LRPAP1;TTYH2;C1ORF198;BAZ2A;COPS7A;HIF1A;PRDX3;FAM171A1;MRPL20;LARP1;HSPH1;PRKAR2A;GRPEL2;CADM1;IRF2BP1;PRRC2C;LARP4;PRRC2B;C12OR…
64	Placenta	2029/15885	5.07031e-40	1.06239e-38	0	0	2.33331	211.118	SCOC;SPI1;PGLYRP2;IFT172;PWWP2B;SPINT2;NDST1;ALKBH5;ENDOV;TBK1;LURAP1L;RAVER1;DPYSL5;AKT3;BBX;ANKFY1;PKNOX1;GTSE1;PRKAB2;UNC5B;CACNA2D1;PHKA1;FRS2;CD2AP;ZC3H11A;TXNIP;VOPP1;ATF7;ATF6;SF1;RABL6;EXD3;CDCA4;GATA6;TPRG1L;BAZ2A;BAZ2B;C12ORF66;DEDD2;LARP1;ADAMTS13;RNF213;RNF216;EPB41L2;RNF217;JUN;JUP;FUCA2;FN1;EIF2AK2;LARP4;NR2F6;C12ORF76;MOV10;PPFIBP1;TBL3;FASN;PKIA;ZNF30;HYOU1;SFXN1;FAT4;HNRNPA1L2;C1…
65	Prostate gland	2028/15901	3.95899e-39	8.16769e-38	0	0	2.30958	204.224	SCOC;SPI1;PGLYRP2;IFT172;PWWP2B;SPINT2;NDST1;ALKBH5;ENDOV;TBK1;LURAP1L;RAVER1;DPYSL5;AKT3;BBX;ANKFY1;PKNOX1;PRKAB2;UNC5B;CACNA2D1;PHKA1;FRS2;LDOC1;CD2AP;ZC3H11A;TXNIP;VOPP1;ATF7;ATF6;SF1;RABL6;EXD3;CDCA4;GATA6;TPRG1L;BAZ2A;BAZ2B;C12ORF66;DEDD2;LARP1;ADAMTS13;RNF213;RNF216;EPB41L2;RNF217;JUN;JUP;FUCA2;FN1;EIF2AK2;LARP4;NR2F6;C12ORF76;MOV10;PPFIBP1;TBL3;FASN;PKIA;ZNF30;HYOU1;SFXN1;FAT4;HNRNPA1L2;C1…
66	Trigeminal ganglion	730/4239	1.40868e-38	2.86218e-37	0	0	1.91833	167.193	IPO13;USP6NL;NCKAP1;SCOC;C5ORF24;RPL30;RNH1;HNRNPU;SPINT2;RBPJ;DCAF7;NDST1;PCMT1;TBK1;RNF114;MYC;AKT3;BBX;PSMD1;RPL38;PIP4K2C;ANKS1A;SAMD10;IER2;MBNL1;ACOT8;MBNL2;ZNF284;UNC13A;STARD7;RPL23;LDOC1;FNDC3A;HSPG2;ATG12;SCAMP3;SCAMP2;EML4;DYNC1LI2;ZC3H11A;MAP1B;CLNS1A;TXNIP;VOPP1;RABL6;PRR13;ANAPC13;TTYH2;RPN2;C1ORF198;BAZ2A;IQGAP1;HIF1A;PRDX3;FAM171A1;MRPL20;HSPH1;PRDX4;RNF216;POM121C;EPB41L2;PRKAR2A…
67	Ovary	2039/16042	1.54451e-38	3.09133e-37	0	0	2.32791	202.676	SCOC;SPI1;PGLYRP2;IFT172;PWWP2B;SPINT2;NDST1;ALKBH5;ENDOV;TBK1;SYNGAP1;LURAP1L;RAVER1;DPYSL5;AKT3;BBX;ANKFY1;PKNOX1;GTSE1;PRKAB2;UNC5B;CACNA2D1;PHKA1;FRS2;LDOC1;CD2AP;ZC3H11A;TXNIP;VOPP1;ATF7;ATF6;SF1;RABL6;EXD3;CDCA4;GATA6;TPRG1L;BAZ2A;BAZ2B;C12ORF66;DEDD2;LARP1;ADAMTS13;RNF213;RNF216;EPB41L2;RNF217;JUN;JUP;FUCA2;FN1;EIF2AK2;LARP4;NR2F6;C12ORF76;MOV10;PPFIBP1;TBL3;FASN;PKIA;ZNF30;HYOU1;SFXN1;FAT…
68	Spinal ganglion	646/3623	4.12219e-38	8.1292e-37	0	0	1.96859	169.46	IPO13;USP6NL;NCKAP1;SCOC;C5ORF24;RPL30;HNRNPU;SPINT2;RBPJ;DCAF7;NDST1;PCMT1;TBK1;PSMD7;MYC;PSMD1;RPL38;PIP4K2C;ANKS1A;SAMD10;MBNL1;MBNL2;ZNF284;UNC13A;STARD7;RPL23;LDOC1;HSPG2;SCAMP2;EML4;DYNC1LI2;ZC3H11A;MAP1B;TXNIP;VOPP1;SF1;RABL6;PRR13;TTYH2;RPN2;C1ORF198;BAZ2A;IQGAP1;HIF1A;PRDX3;FAM171A1;MRPL20;LARP1;PRDX4;POM121C;EPB41L2;PRKAR2A;GRPEL2;HOXC8;CADM1;FN1;IRF2BP1;PRRC2C;LARP4;C12ORF76;COL1A2;SLC…
69	Cerebellum	1930/14879	5.47287e-38	1.06364e-36	0	0	2.08273	178.695	SCOC;SPI1;PGLYRP2;IFT172;SPINT2;NDST1;ALKBH5;TBK1;SYNGAP1;LURAP1L;DPYSL5;AKT3;BBX;ANKFY1;PKNOX1;PRKAB2;UNC5B;CACNA2D1;PHKA1;FRS2;LDOC1;CD2AP;ZC3H11A;TXNIP;VOPP1;ATF7;ATF6;SF1;RABL6;GATA6;TPRG1L;BAZ2A;BAZ2B;DEDD2;LARP1;ADAMTS13;RNF213;RNF216;EPB41L2;RNF217;JUN;JUP;FUCA2;FN1;EIF2AK2;LARP4;NR2F6;C12ORF76;TBL3;FASN;PKIA;ZNF30;HYOU1;SFXN1;FAT4;MTMR10;KCNC4;ARHGAP1;SNX11;ARHGAP5;HOXC11;ARHGAP4;BBC3;MED…
70	Vascular system	237/894	6.63121e-38	1.27035e-36	0	0	3.02606	259.05	EIF4A2;NCKAP1;APP;C5ORF24;RPL30;RPL3;SPARC;HNRNPU;ACTB;RPS14;RPS16;PPP2R1B;PPP2R1A;PSMD1;RPL38;SEPHS2;MBNL1;IL1R1;RPL23;PAQR3;HLA-C;TM4SF1;CCDC80;PSME3;MAP1B;PAPPA;KDELR2;KCTD12;ATF6;TMEM87A;RPN2;STC1;IQGAP1;PTTG1IP;HIF1A;MYL12A;PRDX3;PRDX4;SERPINH1;FAM43A;TSPAN3;RBM12;SPTBN1;EGR1;XRCC6;XRCC5;SURF4;FN1;SMARCA5;IGF2;IRF2BP2;GNG12;ANLN;RPS25;RPS29;HNRNPF;CALU;PPT1;HYOU1;CALM3;HBP1;CALM1;CALM2;PIGT;…
71	Blood platelet	895/5583	1.86787e-36	3.52791e-35	0	0	1.80792	148.734	PGLYRP2;NDST1;SCAMP4;TBK1;PSMD7;DPYSL5;AKT3;ANKFY1;PSMD1;PRKAB2;CSNK2A1;PHKA1;DICER1;SCAMP3;CD2AP;SCAMP2;EML4;EML5;CLDN4;ZC3H11A;CLNS1A;TXNIP;RABL6;PIF1;MTMR2;TTYH3;COPS7B;COPS7A;BAZ2B;IQGAP1;LARP1;RNF213;HSPH1;PRKAR2A;RNF217;JUP;FUCA2;FN1;EIF2AK2;MOV10;FASN;HYOU1;SFXN1;AVL9;HNRNPA1L2;FERMT2;ARF3;ARF1;RPLP1;ARHGAP1;ARHGAP4;BBC3;EEA1;IKBKB;TMEM43;RPLP2;SLC18A2;APPL2;JAK1;LRRC47;UPF1;LYPLA2;MYOF;RR…
72	Urinary bladder	2031/16036	7.44162e-36	1.386e-34	0	0	2.24028	181.207	SCOC;SPI1;PGLYRP2;IFT172;PWWP2B;SPINT2;NDST1;ALKBH5;ENDOV;TBK1;LURAP1L;RAVER1;DPYSL5;AKT3;BBX;ANKFY1;PKNOX1;PRKAB2;UNC5B;CACNA2D1;PHKA1;FRS2;LDOC1;CD2AP;ZC3H11A;TXNIP;VOPP1;ATF7;ATF6;SF1;RABL6;EXD3;CDCA4;GATA6;TPRG1L;BAZ2A;BAZ2B;C12ORF66;DEDD2;LARP1;RNF213;RNF216;EPB41L2;RNF217;JUN;JUP;FUCA2;FN1;EIF2AK2;LARP4;NR2F6;C12ORF76;MOV10;PPFIBP1;TBL3;FASN;PKIA;ZNF30;HYOU1;SFXN1;FAT4;HNRNPA1L2;C19ORF48;MT…
73	Pancreas	2023/16051	1.17604e-32	2.16036e-31	0	0	2.1429	157.547	SCOC;SPI1;PGLYRP2;IFT172;PWWP2B;SPINT2;NDST1;ALKBH5;ENDOV;TBK1;LURAP1L;RAVER1;DPYSL5;AKT3;BBX;ANKFY1;PKNOX1;GTSE1;PRKAB2;UNC5B;CACNA2D1;PHKA1;FRS2;LDOC1;CD2AP;ZC3H11A;TXNIP;VOPP1;ATF7;ATF6;SF1;RABL6;EXD3;GATA6;TPRG1L;BAZ2A;BAZ2B;C12ORF66;DEDD2;LARP1;ADAMTS13;RNF213;RNF216;EPB41L2;RNF217;JUN;JUP;FUCA2;FN1;EIF2AK2;LARP4;NR2F6;C12ORF76;MOV10;PPFIBP1;TBL3;FASN;PKIA;ZNF30;HYOU1;SFXN1;FAT4;HNRNPA1L2;C1…
74	Lymph	206/784	2.38191e-32	4.31641e-31	0	0	2.95851	215.423	EIF4A2;RPL30;RNH1;RPL3;EHMT1;KEAP1;HNRNPU;IFI30;ACTB;RPS14;RPS16;RAVER1;PPP2R1A;STMN1;CPNE1;CCDC97;STARD7;RPL23;PRKCD;HLA-C;SCRIB;SCAMP2;PSME3;PREB;TLN1;ASF1B;PRR13;BAZ2A;RIC8A;LARP1;SYNGR2;MLEC;MAP4;TRAP1;XRCC6;PLK1;SMARCA5;PAICS;SMARCA4;UBAC2;RPS25;TBL3;FASN;HNRNPF;CCDC88C;CALM3;CALR;FARSA;CALM2;C19ORF48;ARF1;BTG2;FEN1;RPLP1;GDI2;AP2A1;C1QBP;PEA15;RPLP2;RRP12;BRD2;C1ORF43;SREBF2;DDB1;SLC7A5;TUB…
75	Adrenal gland	2029/16140	5.96514e-32	1.06657e-30	0	0	2.14026	153.878	SCOC;SPI1;PGLYRP2;IFT172;PWWP2B;NDST1;ALKBH5;ENDOV;TBK1;LURAP1L;RAVER1;DPYSL5;AKT3;BBX;ANKFY1;PKNOX1;PRKAB2;UNC5B;CACNA2D1;PHKA1;FRS2;LDOC1;CD2AP;ZC3H11A;TXNIP;VOPP1;ATF7;ATF6;SF1;RABL6;EXD3;GATA6;TPRG1L;BAZ2A;BAZ2B;C12ORF66;DEDD2;LARP1;ADAMTS13;RNF213;RNF216;EPB41L2;RNF217;JUN;JUP;FUCA2;FN1;EIF2AK2;LARP4;NR2F6;C12ORF76;MOV10;PPFIBP1;TBL3;FASN;PKIA;ZNF30;HYOU1;SFXN1;FAT4;HNRNPA1L2;C19ORF48;MTMR10…
76	Stomach	2038/16255	1.82903e-31	3.22728e-30	0	0	2.15086	152.23	SCOC;SPI1;PGLYRP2;IFT172;PWWP2B;SPINT2;NDST1;ALKBH5;ENDOV;TBK1;LURAP1L;RAVER1;DPYSL5;AKT3;BBX;ANKFY1;PKNOX1;GTSE1;PRKAB2;UNC5B;CACNA2D1;PHKA1;FRS2;LDOC1;CD2AP;ZC3H11A;TXNIP;VOPP1;ATF7;ATF6;SF1;RABL6;EXD3;CDCA4;GATA6;TPRG1L;BAZ2A;BAZ2B;C12ORF66;DEDD2;LARP1;ADAMTS13;RNF213;RNF216;EPB41L2;RNF217;JUN;JUP;FUCA2;FN1;EIF2AK2;LARP4;NR2F6;C12ORF76;MOV10;PPFIBP1;TBL3;FASN;PKIA;ZNF30;HYOU1;SFXN1;FAT4;C19ORF…
77	Cerebral cortex	1985/15695	4.75838e-31	8.28699e-30	0	0	2.02699	141.525	SCOC;SPI1;IFT172;PWWP2B;NDST1;ALKBH5;ENDOV;TBK1;LURAP1L;RAVER1;DPYSL5;AKT3;BBX;ANKFY1;PKNOX1;GTSE1;PRKAB2;UNC5B;CACNA2D1;PHKA1;FRS2;LDOC1;CD2AP;ZC3H11A;TXNIP;VOPP1;ATF7;ATF6;SF1;RABL6;EXD3;GATA6;TPRG1L;BAZ2A;BAZ2B;C12ORF66;DEDD2;LARP1;ADAMTS13;RNF213;RNF216;EPB41L2;RNF217;JUN;JUP;FUCA2;FN1;EIF2AK2;LARP4;NR2F6;C12ORF76;MOV10;PPFIBP1;TBL3;FASN;PKIA;ZNF30;HYOU1;SFXN1;FAT4;C19ORF48;MTMR10;KCNC4;ARHGA…
78	Ophthalmic nerve	598/3453	5.19006e-31	8.92291e-30	0	0	1.86096	129.771	IPO13;USP6NL;NCKAP1;SCOC;C5ORF24;RPL30;RNH1;HNRNPU;SPINT2;DCAF7;NDST1;PCMT1;TBK1;MYC;PSMD1;RPL38;ANKS1A;SAMD10;IER2;MBNL1;MBNL2;ZNF284;UNC13A;STARD7;RPL23;LDOC1;HSPG2;ATG12;SCAMP2;EML4;DYNC1LI2;ZC3H11A;MAP1B;TXNIP;VOPP1;RABL6;PRR13;ANAPC13;TTYH2;SRCAP;RPN2;C1ORF198;BAZ2A;IQGAP1;HIF1A;PRDX3;MRPL20;LARP1;HSPH1;POM121C;EPB41L2;PRKAR2A;GRPEL2;CADM1;FN1;IRF2BP1;PRRC2C;LARP4;C12ORF76;COL1A2;NPLOC4;FASN…
79	Duodenum	1993/15789	8.41455e-31	1.42834e-29	0	0	2.03593	140.989	SCOC;SPI1;PGLYRP2;IFT172;PWWP2B;NDST1;ALKBH5;ENDOV;TBK1;LURAP1L;RAVER1;DPYSL5;AKT3;BBX;ANKFY1;PKNOX1;GTSE1;PRKAB2;UNC5B;CACNA2D1;FRS2;LDOC1;CD2AP;ZC3H11A;TXNIP;VOPP1;ATF7;ATF6;SF1;RABL6;EXD3;CDCA4;GATA6;TPRG1L;BAZ2A;BAZ2B;C12ORF66;DEDD2;LARP1;ADAMTS13;RNF213;RNF216;EPB41L2;RNF217;JUN;JUP;FUCA2;FN1;EIF2AK2;LARP4;NR2F6;C12ORF76;MOV10;PPFIBP1;TBL3;FASN;PKIA;ZNF30;HYOU1;SFXN1;FAT4;C19ORF48;MTMR10;KCN…
80	Trachea	217/882	1.13085e-29	1.89558e-28	0	0	2.70945	180.59	EIF4A2;NCKAP1;APP;HNRNPU;ACTB;PPP2R1A;FBXO3;ATXN7L3;SEPHS2;ENTPD6;SLC11A2;CIRBP;CSNK1D;ACSL4;FNDC3A;TM4SF1;UHMK1;DYNC1LI2;SOAT1;PSME3;TXNIP;KDELR2;TMEM87A;MTMR2;EPAS1;DHX9;IQGAP1;PTTG1IP;GNS;HIF1A;RIC8A;HSPH1;EPB41L2;SERPINH1;MAP7;RBM12;XRCC6;XRCC5;SURF4;FZD6;FN1;SMARCA5;IGF2;PUM1;GNG12;PUM2;NET1;MOV10;HNRNPF;CALU;PPT1;OGDH;HYOU1;HBP1;INTS6;CALM1;CDC42SE2;ARF3;PIGT;SLC44A2;CLTC;GDI2;LITAF;PRSS23;…
81	Lung	2062/16585	1.58774e-29	2.62859e-28	0	0	2.16691	143.694	SCOC;SPI1;PGLYRP2;IFT172;PWWP2B;SPINT2;NDST1;ALKBH5;ENDOV;TBK1;SYNGAP1;LURAP1L;RAVER1;DPYSL5;AKT3;BBX;ANKFY1;PKNOX1;GTSE1;PRKAB2;UNC5B;CACNA2D1;PHKA1;FRS2;LDOC1;CD2AP;ZC3H11A;TXNIP;VOPP1;ATF7;ATF6;SF1;RABL6;EXD3;CDCA4;GATA6;TPRG1L;BAZ2A;BAZ2B;C12ORF66;DEDD2;LARP1;ADAMTS13;RNF213;RNF216;EPB41L2;RNF217;JUN;JUP;FUCA2;FN1;EIF2AK2;LARP4;NR2F6;C12ORF76;MOV10;PPFIBP1;TBL3;FASN;PKIA;ZNF30;HYOU1;SFXN1;FAT…
82	Liver	2031/16290	3.63503e-28	5.94461e-27	0	0	2.05026	129.539	SCOC;SPI1;PGLYRP2;IFT172;SPINT2;NDST1;ALKBH5;ENDOV;TBK1;SYNGAP1;LURAP1L;RAVER1;DPYSL5;AKT3;BBX;ANKFY1;PKNOX1;GTSE1;PRKAB2;UNC5B;CACNA2D1;PHKA1;FRS2;LDOC1;CD2AP;ZC3H11A;TXNIP;VOPP1;ATF7;ATF6;SF1;RABL6;EXD3;CDCA4;GATA6;TPRG1L;BAZ2A;BAZ2B;C12ORF66;DEDD2;LARP1;ADAMTS13;RNF213;RNF216;EPB41L2;RNF217;JUN;JUP;FUCA2;FN1;EIF2AK2;LARP4;NR2F6;C12ORF76;MOV10;PPFIBP1;TBL3;FASN;PKIA;ZNF30;HYOU1;SFXN1;FAT4;HNRNP…
83	Gall bladder	2033/16366	1.28501e-26	2.07614e-25	0	0	2.01485	120.118	SCOC;SPI1;PGLYRP2;IFT172;PWWP2B;NDST1;ALKBH5;ENDOV;TBK1;LURAP1L;RAVER1;DPYSL5;AKT3;BBX;ANKFY1;PKNOX1;PRKAB2;UNC5B;CACNA2D1;PHKA1;FRS2;LDOC1;CD2AP;ZC3H11A;TXNIP;VOPP1;ATF7;ATF6;SF1;RABL6;EXD3;CDCA4;GATA6;TPRG1L;BAZ2A;BAZ2B;C12ORF66;DEDD2;LARP1;ADAMTS13;RNF213;RNF216;EPB41L2;RNF217;JUN;JUP;FUCA2;FN1;EIF2AK2;LARP4;NR2F6;C12ORF76;MOV10;PPFIBP1;TBL3;FASN;PKIA;ZNF30;HYOU1;SFXN1;FAT4;HNRNPA1L2;C19ORF48;…
84	Bladder	128/443	2.35617e-24	3.76146e-23	0	0	3.30026	179.551	EIF4A2;RPL3;TMEM167A;CSE1L;ZFAND6;UBE2D3;TNC;HNRNPU;NUCKS1;BZW1;SAT1;ACTB;ACTG1;PPP1CC;LAMP1;PPP2R1A;ARHGDIA;STMN1;SRRM2;MBNL1;ATP6V1G1;IST1;RPS5;IGFBP3;APLP2;RPS6;CIRBP;SHISA5;HLA-C;SYPL1;TBL1XR1;SRSF2;TXNIP;MATR3;SRSF5;UBE2V1;SQSTM1;ANAPC13;CREBL2;HIGD1A;HIF1A;MYL12A;RTN4;PRDX3;TMEM123;ODF2L;SERPINH1;PGK1;DECR1;HSPA9;CD164;HSPA8;XRCC6;XRCC5;NONO;FN1;SMARCA5;IGF2;FOSL2;HNRNPF;GNAS;CALM3;CALR;CAL…
85	Tonsil	1773/13827	7.27978e-24	1.14849e-22	0	0	1.6725	89.1057	SCOC;SPI1;PGLYRP2;SPINT2;NDST1;ALKBH5;TBK1;LURAP1L;RAVER1;AKT3;BBX;PRKAB2;UNC5B;CACNA2D1;PHKA1;LDOC1;CD2AP;ZC3H11A;TXNIP;VOPP1;ATF6;SF1;RABL6;EXD3;GATA6;BAZ2A;BAZ2B;C12ORF66;DEDD2;LARP1;ADAMTS13;RNF213;RNF216;EPB41L2;JUN;JUP;FUCA2;FN1;EIF2AK2;LARP4;C12ORF76;TBL3;FASN;PKIA;ZNF30;HYOU1;SFXN1;FAT4;MTMR10;KCNC4;ARHGAP1;ZNF43;SNX11;HOXC11;ARHGAP4;BBC3;SMPD1;OLR1;SLC18A2;JAK1;CNOT6L;SLC39A10;BAZ1B;SLC3…
86	Colon	2066/16859	6.93355e-23	1.08115e-21	0	0	1.98983	101.527	SCOC;SPI1;PGLYRP2;IFT172;PWWP2B;SPINT2;NDST1;ALKBH5;ENDOV;TBK1;SYNGAP1;LURAP1L;RAVER1;DPYSL5;AKT3;BBX;ANKFY1;PKNOX1;GTSE1;PRKAB2;UNC5B;CACNA2D1;PHKA1;FRS2;LDOC1;CD2AP;ZC3H11A;TXNIP;VOPP1;ATF7;ATF6;SF1;RABL6;EXD3;CDCA4;GATA6;TPRG1L;BAZ2A;BAZ2B;C12ORF66;DEDD2;LARP1;ADAMTS13;RNF213;RNF216;EPB41L2;RNF217;JUN;JUP;FUCA2;FN1;EIF2AK2;LARP4;NR2F6;C12ORF76;MOV10;PPFIBP1;TBL3;FASN;PKIA;ZNF30;HYOU1;SFXN1;FAT…
87	Colonic cancer cell	146/563	1.64862e-22	2.54115e-21	0	0	2.85086	142.99	OTUD4;HNRNPU;DCAF8;IRS2;SLC4A2;PPP1CC;ALKBH5;KIF5B;STMN1;ZNF326;C11ORF68;SRRM2;MBNL2;TPM3;DYRK1B;CASK;LARP4B;DYNC1LI2;CLNS1A;UBE2V1;DENND6A;RIN1;SF1;SNRPB;FKBP2;DHX9;CUL3;IQGAP1;PRPF8;BCL2L12;ORC4;ARHGAP21;BAG4;HSPH1;LARP1;G3BP1;CASKIN1;SYMPK;MAP4;BPTF;HSPA9;HSPA8;PHC2;SMAD3;HSPA5;NONO;VTA1;CBX2;IRF2BP1;ZBTB10;PRRC2C;BRAF;PYCR2;LARP4;PUM1;PRRC2B;QKI;CNOT4;SON;RPS29;HNRNPF;NAPEPLD;GTF2IRD1;CALM3;C…
88	Uterine endometrium	1498/11318	3.36707e-22	5.13095e-21	0	0	1.55857	77.0601	USP6NL;C5ORF24;PGLYRP2;CHIC1;ZFYVE1;SCAMP4;ALKBH5;LSM11;PSMD7;RAVER1;PPP4R2;AKT3;BBX;ANKFY1;PSMD1;SAMD10;PRKAB2;CSNK2A1;UNC5B;STARD7;ZNF282;CACNA2D1;RFX3;PHKA1;LDOC1;DICER1;HSPG2;CD2AP;SCAMP2;EML4;EML5;CLDN4;ZC3H11A;CLNS1A;PSME3;TXNIP;RABL6;ZNF277;ZNF275;PIF1;EXD3;MTMR3;GATA6;COPS7B;COPS7A;BAZ2B;IQGAP1;C12ORF66;DEDD2;MRPL20;ADAMTS13;RNF213;HSPH1;RNF216;EPB41L2;PRKAR2A;GRPEL2;JUN;JUP;CADM1;FUCA2;F…
89	Uterine cervix	1551/11814	5.42284e-22	8.17082e-21	0	0	1.5647	76.6177	PGLYRP2;NDST1;ALKBH5;TBK1;RAVER1;AKT3;BBX;ANKFY1;PKNOX1;GTSE1;PRKAB2;UNC5B;PHKA1;LDOC1;CD2AP;ZC3H11A;TXNIP;ATF7;ATF6;SF1;RABL6;EXD3;GATA6;BAZ2B;C12ORF66;DEDD2;LARP1;ADAMTS13;RNF213;RNF216;EPB41L2;RNF217;JUN;JUP;FUCA2;FN1;EIF2AK2;LARP4;C12ORF76;PPFIBP1;TBL3;FASN;PKIA;ZNF30;SFXN1;FAT4;C19ORF48;MTMR10;KCNC4;ARHGAP1;SNX11;ARHGAP5;HOXC11;BBC3;SMPD1;OLR1;SLC18A2;JAK1;SLC39A10;BAZ1B;SLC39A14;DDB1;SLC7A5…
90	Parathyroid gland	1386/10379	1.13753e-20	1.69493e-19	0	0	1.51945	69.7777	USP6NL;PGLYRP2;CHIC1;SPINT2;ZFYVE1;NDST1;SCAMP4;ALKBH5;TBK1;LSM11;PSMD7;RAVER1;PPP4R2;AKT3;BBX;ANKFY1;PSMD1;SAMD10;PRKAB2;CSNK2A1;UNC5B;STARD7;PHKA1;LDOC1;DICER1;HSPG2;SCAMP3;CD2AP;SCAMP2;EML4;CLDN4;ZC3H11A;CLNS1A;PSME3;TXNIP;ATF6;SF1;RABL6;ZNF277;ZNF275;PIF1;EXD3;MTMR3;GATA6;COPS7B;COPS7A;BAZ2B;IQGAP1;MTMR4;DEDD2;MRPL20;LARP1;RNF213;HSPH1;RNF216;EPB41L2;PRKAR2A;GRPEL2;ZNF267;JUN;JUP;CADM1;FUCA2;…
91	Oral mucosa	1413/10627	1.49201e-20	2.19866e-19	0	0	1.51997	69.3889	USP6NL;C5ORF24;PGLYRP2;ZFYVE1;NDST1;ALKBH5;TBK1;LSM11;PSMD7;RAVER1;PPP4R2;DPYSL5;AKT3;BBX;ANKFY1;PSMD1;SAMD10;PRKAB2;CSNK2A1;STARD7;ZNF282;RFX3;LDOC1;DICER1;HSPG2;CD2AP;SCAMP2;EML4;EML5;CLDN4;ZC3H11A;CLNS1A;PSME3;TXNIP;ATF7;ATF6;SF1;RABL6;ZNF277;ZNF275;PIF1;EXD3;MTMR2;TTYH3;GATA6;COPS7B;BAZ2A;COPS7A;BAZ2B;IQGAP1;C12ORF66;DEDD2;MRPL20;LARP1;ADAMTS13;RNF213;HSPH1;RNF216;EPB41L2;PRKAR2A;GRPEL2;JUN;J…
92	Hippocampus	1486/11325	8.53801e-20	1.24451e-18	0	0	1.51589	66.5584	USP6NL;SPI1;PGLYRP2;IFT172;ZFYVE1;NDST1;SCAMP4;ALKBH5;TBK1;LSM11;PSMD7;RAVER1;PPP4R2;DPYSL5;AKT3;BBX;ANKFY1;PSMD1;PRKAB2;CSNK2A1;STARD7;ZNF282;CACNA2D1;RFX3;DICER1;CD2AP;SCAMP2;EML4;EML5;CLDN4;ZC3H11A;CLNS1A;PSME3;TXNIP;ATF6;SF1;RABL6;ZNF275;PIF1;MTMR3;GATA6;COPS7B;COPS7A;BAZ2B;IQGAP1;LY9;SLC5A3;DEDD2;MRPL20;LARP1;ADAMTS13;RNF213;HSPH1;RNF216;EPB41L2;PRKAR2A;GRPEL2;JUN;JUP;FUCA2;FN1;EIF2AK2;LARP4…
93	Pronephros	164/709	1.20145e-19	1.73241e-18	0	0	2.45288	106.861	RIF1;UBE3C;EHMT1;NUCKS1;UBE3A;CAAP1;SMC3;ARHGAP35;AMOT;EFTUD2;PPP1CC;DOCK11;PSMD7;RIMS3;HERC1;SESN1;AKT3;STMN1;CHEK1;PSMD1;SRRM2;SLC30A7;MED1;PPTC7;FBXW7;ARID5B;FNDC3A;LARP4B;ZBTB33;XRN1;TBL1XR1;CLNS1A;ZC3H11A;PSME3;MAP1B;KAT6A;AKAP9;DNAJB11;ANKS6;ADNP;KCTD12;PPIG;DDX6;TMEM161B;VCP;PSMD11;USP53;PRKDC;DHX9;HSPA4L;BAZ2A;LPAR3;PDS5B;HIGD1A;PRPF8;SLC9A1;RIC8A;LARP1;BCL2L11;G3BP1;INPP5E;ABL2;SLC38A9;M…
94	Vagina	1346/10073	1.21727e-19	1.73656e-18	0	0	1.4992	65.294	USP6NL;C5ORF24;PGLYRP2;CHIC1;NDST1;SCAMP4;ALKBH5;TBK1;LSM11;PSMD7;RAVER1;PPP4R2;AKT3;BBX;ANKFY1;PSMD1;SAMD10;PRKAB2;CSNK2A1;STARD7;ZNF282;RFX3;LDOC1;DICER1;HSPG2;CD2AP;SCAMP2;EML4;EML5;CLDN4;ZC3H11A;CLNS1A;PSME3;TXNIP;ATF6;SF1;RABL6;ZNF277;PIF1;MTMR2;MTMR3;GATA6;COPS7B;BAZ2A;COPS7A;BAZ2B;IQGAP1;MTMR4;C12ORF66;DEDD2;MRPL20;GUCD1;RNF213;HSPH1;EPB41L2;PRKAR2A;GRPEL2;ZNF267;JUN;JUP;FUCA2;EIF2AK2;LARP…
95	Connective tissue	1323/9893	3.68319e-19	5.19912e-18	0	0	1.48975	63.2329	USP6NL;PGLYRP2;CHIC1;PID1;IFT172;ZFYVE1;NDST1;SCAMP4;ALKBH5;TBK1;LSM11;PSMD7;RAVER1;PPP4R2;DPYSL5;AKT3;BBX;PSMD1;GTSE1;SAMD10;PRKAB2;CSNK2A1;STARD7;ZNF282;CACNA2D1;LDOC1;DICER1;HSPG2;CD2AP;SCAMP2;EML4;EML5;ZC3H11A;CLNS1A;PSME3;TXNIP;ATF7;ATF6;RABL6;ZNF277;ZNF275;PIF1;EXD3;MTMR3;GATA6;TPRG1L;COPS7B;BAZ2A;COPS7A;IQGAP1;MTMR4;SLC5A3;C12ORF66;MRPL20;GUCD1;LARP1;ADAMTS13;RNF213;RNF216;EPB41L2;PRKAR2A;…
96	Breast	1564/12084	6.41811e-19	8.9653e-18	0	0	1.51357	63.4034	PGLYRP2;NDST1;ALKBH5;TBK1;RAVER1;AKT3;BBX;ANKFY1;PKNOX1;GTSE1;PRKAB2;PHKA1;LDOC1;CD2AP;ZC3H11A;TXNIP;ATF7;ATF6;SF1;RABL6;EXD3;GATA6;BAZ2B;C12ORF66;DEDD2;LARP1;ADAMTS13;RNF213;RNF216;EPB41L2;RNF217;JUN;JUP;FUCA2;FN1;EIF2AK2;LARP4;C12ORF76;PPFIBP1;TBL3;FASN;PKIA;ZNF30;SFXN1;FAT4;MTMR10;KCNC4;ARHGAP1;SNX11;ARHGAP5;HOXC11;BBC3;MED11;SMPD1;OLR1;SLC18A2;SLC39A10;BAZ1B;SLC39A14;DUSP6;DDB1;SLC7A5;SLC7A6;…
97	Nasopharynx	1588/12374	1.34376e-17	1.85771e-16	0	0	1.49423	58.0487	SPI1;PGLYRP2;NDST1;TBK1;LURAP1L;RAVER1;DPYSL5;AKT3;BBX;ANKFY1;PRKAB2;CACNA2D1;LDOC1;CD2AP;ZC3H11A;TXNIP;ATF6;SF1;RABL6;GATA6;BAZ2A;BAZ2B;C12ORF66;DEDD2;LARP1;ADAMTS13;RNF213;RNF216;EPB41L2;RNF217;JUN;JUP;FUCA2;FN1;EIF2AK2;LARP4;C12ORF76;TBL3;FASN;PKIA;ZNF30;SFXN1;FAT4;MTMR10;KCNC4;ARHGAP1;SNX11;HOXC11;ARHGAP4;BBC3;SMPD1;OLR1;SLC18A2;JAK1;CNOT6L;SLC39A10;BAZ1B;SLC39A14;DUSP6;DDB1;SLC7A5;MMP14;PLSC…
98	Lateral ventricle	1514/11697	1.56999e-17	2.14833e-16	0	0	1.47993	57.2626	USP6NL;SPI1;PGLYRP2;IFT172;NDST1;SCAMP4;ALKBH5;TBK1;LSM11;PSMD7;RAVER1;PPP4R2;DPYSL5;AKT3;BBX;ANKFY1;PSMD1;SAMD10;PRKAB2;CSNK2A1;STARD7;ZNF282;RFX3;DICER1;HSPG2;CD2AP;SCAMP2;EML4;EML5;CLDN4;ZC3H11A;CLNS1A;PSME3;TXNIP;ATF6;SF1;RABL6;ZNF275;PIF1;MTMR3;GATA6;COPS7B;COPS7A;BAZ2B;IQGAP1;MTMR4;SLC5A3;DEDD2;MRPL20;LARP1;ADAMTS13;RNF213;HSPH1;RNF216;EPB41L2;PRKAR2A;GRPEL2;ZNF267;JUN;FUCA2;FN1;EIF2AK2;LAR…
99	Smooth muscle	1263/9462	2.90435e-17	3.93408e-16	0	0	1.45478	55.3949	USP6NL;SPI1;PGLYRP2;SCAMP4;ALKBH5;TBK1;LSM11;PSMD7;RAVER1;PPP4R2;AKT3;BBX;ANKFY1;PSMD1;GTSE1;SAMD10;PRKAB2;STARD7;ZNF282;CACNA2D1;RFX3;HSPG2;CD2AP;EML4;EML5;ZC3H11A;CLNS1A;PSME3;SF1;RABL6;ZNF275;PIF1;EXD3;MTMR3;GATA6;TPRG1L;COPS7B;BAZ2A;COPS7A;BAZ2B;IQGAP1;MTMR4;SLC5A3;RNF213;RNF216;EPB41L2;PRKAR2A;RNF217;GRPEL2;ZNF267;JUN;FUCA2;FN1;EIF2AK2;LARP4;C12ORF76;PPFIBP1;FAM135A;COL1A2;ZNF30;FAT4;AVL9;FE…
100	Rectum	1835/14744	4.66437e-17	6.25492e-16	0	0	1.56754	58.9458	SCOC;SPI1;PGLYRP2;SPINT2;NDST1;ALKBH5;TBK1;LURAP1L;RAVER1;DPYSL5;AKT3;BBX;ANKFY1;PKNOX1;PRKAB2;UNC5B;CACNA2D1;PHKA1;LDOC1;CD2AP;ZC3H11A;TXNIP;SF1;RABL6;EXD3;GATA6;TPRG1L;BAZ2A;BAZ2B;C12ORF66;DEDD2;LARP1;ADAMTS13;RNF213;RNF216;EPB41L2;RNF217;JUN;JUP;FUCA2;FN1;EIF2AK2;LARP4;C12ORF76;MOV10;PPFIBP1;TBL3;FASN;PKIA;ZNF30;HYOU1;SFXN1;FAT4;HNRNPA1L2;C19ORF48;MTMR10;KCNC4;ARHGAP1;ZNF43;SNX11;ARHGAP5;HOXC1…
101	Epididymis	1594/12472	8.46178e-17	1.12349e-15	0	0	1.48047	54.7899	SPI1;PGLYRP2;NDST1;ALKBH5;TBK1;RAVER1;DPYSL5;AKT3;BBX;ANKFY1;PKNOX1;PRKAB2;UNC5B;CACNA2D1;PHKA1;LDOC1;CD2AP;ZC3H11A;TXNIP;ATF6;SF1;RABL6;EXD3;GATA6;TPRG1L;C12ORF66;RNF213;RNF216;EPB41L2;JUN;JUP;FUCA2;FN1;EIF2AK2;LARP4;TBL3;FASN;PKIA;ZNF30;HYOU1;SFXN1;FAT4;C19ORF48;MTMR10;KCNC4;ARHGAP1;SNX11;ARHGAP5;HOXC11;ARHGAP4;BBC3;SMPD1;OLR1;SLC18A2;JAK1;SLC39A10;BAZ1B;SLC39A14;DUSP6;DDB1;SLC7A5;SLC7A6;MMP14;…
102	Kidney	2056/16989	8.96416e-17	1.17852e-15	0	0	1.78157	65.8305	SCOC;SPI1;PGLYRP2;IFT172;PWWP2B;SPINT2;NDST1;ALKBH5;ENDOV;TBK1;SYNGAP1;LURAP1L;RAVER1;DPYSL5;AKT3;BBX;ANKFY1;PKNOX1;GTSE1;PRKAB2;UNC5B;CACNA2D1;PHKA1;FRS2;LDOC1;CD2AP;ZC3H11A;TXNIP;VOPP1;ATF7;ATF6;SF1;RABL6;EXD3;CDCA4;GATA6;TPRG1L;BAZ2A;BAZ2B;C12ORF66;DEDD2;LARP1;ADAMTS13;RNF213;RNF216;EPB41L2;RNF217;JUN;JUP;FUCA2;FN1;EIF2AK2;LARP4;NR2F6;C12ORF76;MOV10;PPFIBP1;TBL3;FASN;PKIA;ZNF30;HYOU1;SFXN1;FAT…
103	Seminal vesicle	1501/11672	8.14489e-16	1.06042e-14	0	0	1.44648	50.2564	USP6NL;C5ORF24;PGLYRP2;CHIC1;ZFYVE1;NDST1;SCAMP4;ALKBH5;TBK1;LSM11;PSMD7;RAVER1;PPP4R2;AKT3;BBX;ANKFY1;PSMD1;SAMD10;PRKAB2;CSNK2A1;UNC5B;STARD7;ZNF282;CACNA2D1;RFX3;PHKA1;FRS2;LDOC1;DICER1;HSPG2;SCAMP3;CD2AP;SCAMP2;EML4;EML5;CLDN4;ZC3H11A;CLNS1A;PSME3;TXNIP;ATF6;SF1;RABL6;ZNF275;PIF1;EXD3;MTMR3;GATA6;COPS7B;COPS7A;BAZ2B;IQGAP1;MTMR4;C12ORF66;DEDD2;MRPL20;ADAMTS13;RNF213;HSPH1;RNF216;EPB41L2;PRKAR…
104	Oviduct	1559/12240	3.70718e-15	4.78012e-14	0	0	1.44261	47.9358	SPI1;PGLYRP2;NDST1;ALKBH5;TBK1;RAVER1;DPYSL5;AKT3;BBX;ANKFY1;PRKAB2;PHKA1;LDOC1;CD2AP;ZC3H11A;TXNIP;ATF6;SF1;RABL6;EXD3;GATA6;TPRG1L;BAZ2B;C12ORF66;DEDD2;ADAMTS13;RNF213;RNF216;EPB41L2;JUN;JUP;FUCA2;FN1;EIF2AK2;LARP4;C12ORF76;TBL3;FASN;PKIA;ZNF30;HYOU1;SFXN1;FAT4;MTMR10;KCNC4;ARHGAP1;SNX11;ARHGAP5;HOXC11;ARHGAP4;BBC3;SMPD1;OLR1;SLC18A2;JAK1;CNOT6L;SLC39A10;BAZ1B;SLC39A14;DUSP6;PGM2L1;DDB1;SLC7A5;…
105	Breast cancer cell line	63/227	8.25953e-12	1.05486e-10	0	0	3.05439	77.947	TOP2A;CDKN1A;BRCA2;FGF2;ETS1;IGF1R;CCND1;MYC;CHEK1;KDR;TIMP2;CA9;PELP1;MAP2K1;HSP90AA1;IGFBP5;MMP1;IGFBP3;MMP2;ITGA2;PLAUR;CDC25A;NCOR2;MMP14;ZEB1;CCNE2;TMX2;CCNE1;PPIG;TOP1;BECN1;PRKDC;GSTP1;ODC1;PTGS2;HIF1A;CDC42;MUC1;MAPK8;BCL2L11;PMAIP1;MAPK1;HEATR6;MCL1;SMAD2;JUN;SMAD3;HSPA5;PLK1;STAT3;IGF2;TNFRSF10B;MTOR;VEGFA;CDK6;RPS6KB1;SP1;CDK4;FASN;MDM2;CDK1;CTNNB1;GRB2
106	Testis	2081/17517	7.64629e-11	9.67327e-10	0	0	1.61778	37.6848	SCOC;SPI1;PGLYRP2;IFT172;PWWP2B;SPINT2;NDST1;ALKBH5;ENDOV;TBK1;SYNGAP1;LURAP1L;RAVER1;DPYSL5;AKT3;BBX;ANKFY1;PKNOX1;GTSE1;PRKAB2;UNC5B;CACNA2D1;PHKA1;FRS2;LDOC1;CD2AP;ZC3H11A;TXNIP;VOPP1;ATF7;ATF6;SF1;RABL6;EXD3;CDCA4;GATA6;TPRG1L;BAZ2A;BAZ2B;C12ORF66;DEDD2;LARP1;ADAMTS13;RNF213;RNF216;EPB41L2;RNF217;JUN;JUP;FUCA2;FN1;EIF2AK2;LARP4;NR2F6;C12ORF76;MOV10;PPFIBP1;TBL3;FASN;PKIA;ZNF30;HYOU1;SFXN1;FAT…
107	Larynx	69/275	1.26791e-10	1.57807e-09	0	0	2.6641	60.7109	APP;HSP90AB1;TNC;KIAA0100;CLU;ACTB;ACTG1;EPM2AIP1;HMGN4;IPO9;CCND1;FLOT1;FLOT2;KPNA4;JAK1;SRRM2;PNISR;HSP90AA1;PCYT1A;ANXA2;TPM3;RPL23;TPM2;RPS5;RPS6;HLA-C;ENAH;NCOR2;MMP14;SFPQ;PKM;CLNS1A;VOPP1;MYH9;PABPC1;UBE2V1;TLN1;ALDOA;SNRNP200;ANKRD17;AHNAK;SLC20A2;ODC1;UBR4;PRPF8;HSP90B1;IGFBP7;RPL18;RPL19;HSPA8;PHC2;JUP;SMARCA5;FN1;GATC;HUWE1;PRRC2C;MSN;GATAD2B;SMARCA4;COL1A2;NACA;HNRNPA2B1;GNAS;RNPS1;CA…
108	Ear	53/186	1.27093e-10	1.57807e-09	0	0	3.15978	71.999	APP;RPL3;SPARC;SAT1;LITAF;ACTB;ACTG1;RPL7A;EFEMP1;SESN3;DHX15;TIMP2;RPLP2;MAP3K7;PNISR;HSP90AA1;ANXA2;TSC22D1;RPL23;RPS6;SERPINB6;TBL1XR1;KCTD12;PABPC1;PAFAH1B2;STAU1;COPS7B;RTN4;HSP90B1;HNRNPA1;SPTBN1;RPL19;MICB;EGR1;MON2;NPM1;SMARCA5;FN1;GATC;NAP1L1;QKI;RPS25;MARCKS;COL1A2;NACA;SERBP1;TTC3;HNRNPA2B1;GNAS;BCOR;CALM2;EIF4G2;HSPA1A
109	Nerve	39/118	3.07005e-10	3.77701e-09	0	0	3.90183	85.4664	RPL3;SPARC;HSP90AB1;NDRG2;CLU;ACTB;ACTG1;AKAP12;RPL7A;ARHGDIA;MBP;RPL15;HSPA8;JUN;HSP90AA1;ANXA2;TSC22D1;RPS6;SMARCA5;IGF2;FN1;HLA-C;GNG12;HSPG2;QKI;COL1A2;TUBB2A;COL4A2;CSDE1;COL6A1;GNAS;TXNIP;UBE2V1;P4HB;ALDOA;CALM2;EIF4G2;PLEC;HSPA1A
110	B-cell lymphoma cell	43/138	3.23349e-10	3.94191e-09	0	0	3.58064	78.2452	PSMD11;CSE1L;RAB1B;SLC7A1;ACTB;ACTG1;TIMM50;IPO9;SYNGR2;XPO1;YWHAQ;RBBP4;PABPN1;NTMT1;MLEC;POLR2H;SF3A3;TMED9;NPM1;POU2F1;TPM3;RPS5;CD180;XPO7;POU2F2;PDIA6;PAICS;RAB11A;PKM;RAB14;EEF1D;HNRNPF;FASN;GNB1;CANX;SERBP1;SRSF2;SFXN1;LAMTOR1;FARSA;MAPRE1;KPNB1;ARL8B
111	Bronchus	1565/12644	1.09467e-09	1.32249e-08	0	0	1.32847	27.41	SPI1;PGLYRP2;NDST1;ALKBH5;TBK1;LURAP1L;RAVER1;DPYSL5;AKT3;BBX;ANKFY1;GTSE1;PRKAB2;PHKA1;LDOC1;CD2AP;ZC3H11A;TXNIP;SF1;RABL6;EXD3;GATA6;BAZ2A;BAZ2B;DEDD2;ADAMTS13;RNF213;RNF216;EPB41L2;JUN;JUP;FUCA2;FN1;EIF2AK2;LARP4;C12ORF76;PPFIBP1;TBL3;FASN;PKIA;ZNF30;SFXN1;FAT4;MTMR10;ARHGAP1;SNX11;ARHGAP5;HOXC11;ARHGAP4;BBC3;SMPD1;OLR1;SLC18A2;JAK1;CNOT6L;SLC39A10;BAZ1B;DUSP6;PGM2L1;DDB1;SLC7A5;MMP14;PLSCR4;M…
112	Pharynx	108/541	2.8152e-09	3.3707e-08	0	0	1.99342	39.247	EIF4A2;APP;RPL30;RPL3;UBE3C;RBPJ;IFI30;SAT1;ACTB;TXN2;ACTG1;LAPTM4A;STMN1;CCNL2;ATP6V1G1;ATP6V0E1;FBXW7;IST1;RPL23;RPS5;RPS6;ATP1B3;PDIA6;TM4SF1;TMX2;TXNIP;MATR3;UBE2V1;PRR13;TMEM87A;TMED10;PSMD11;PRKDC;IQGAP1;ADIPOR1;HIGD1A;MYL12A;HSP90B1;PRDX3;PGK1;RBM12;SPTBN1;CD164;FDPS;HSPA8;XRCC6;XRCC5;NONO;VTA1;SMARCA5;ZFHX4;RPS25;LRFN4;NACA;HNRNPF;PPT1;CALU;GNAS;STT3A;CALR;CALM2;HSP90AB1;RPLP1;PLEK;LITAF;…
113	Melanoma cell line	75/347	2.56407e-08	3.04285e-07	0	0	2.19082	38.2936	MCFD2;HSP90AB1;PODXL2;CLTC;TNC;ZFYVE1;IFIH1;ADAMTS1;PPP6R3;FLOT1;CCNL2;RAB8B;ATP6V1G1;USP48;HSP90AA1;ANXA2;TSC22D3;MMP2;NCOA4;LIX1L;FNDC3B;HLA-C;ATP1B3;SENP2;PDIA6;PDIA4;MMP14;ILF3;RALGAPB;SYPL1;DNAJC5;CANX;RAB35;ATP6V1B2;STK40;RAB7A;KLHL18;RAB5B;TMED10;MRPS35;CAPG;SLC1A4;BAZ2B;SLC1A5;HSP90B1;VCPIP1;RAI1;RNF213;DHX33;RPRD1B;RBM12;EPS15;ABCF1;HSPA8;YTHDF1;SLC16A1;HSPA5;FEM1A;AHNAK2;HUWE1;NAP1L1;TM…
114	Cervical cancer cell line	31/96	3.66149e-08	4.30707e-07	0	0	3.75899	64.3644	BECN1;CDKN1A;MCM7;SRSF1;UBE3A;HIF1A;ACTB;STK11;CCND1;LAMP1;MYC;CA9;EMD;MCL1;HSPA8;HSP90AA1;JUN;XRCC6;HSPA5;MMP2;STAT3;EIF2AK2;SMARCA4;IRF1;MDM2;CTNNB1;CALM3;TOP1;TCF3;CALM1;CALM2
115	Finger	87/437	1.1072e-07	1.29109e-06	0	0	1.97697	31.6636	PHF3;CDKN1A;MYT1L;PHF20;PHF23;ZFAND6;UBE2D3;ZNF43;PRDM2;CTCF;PRDM1;CHD3;GLI2;EEA1;RABGEF1;RNF114;LSM11;SALL1;MYC;CHAMP1;TRIM25;ZNF367;ZNF202;MBNL1;ZFP1;ZBTB38;ZFR;ZNF75D;BAZ1B;PIAS2;PIAS1;NCOR2;RNF168;ZNF91;ZEB1;AEBP2;TRAF3;MTF1;KAT6A;ZNF711;PLAG1;MAZ;CUL2;RNF38;GATA6;RNF8;RTN4;ZNRF1;ZMAT3;NT5DC3;ZNF503;RBBP6;ZNF346;RREB1;ZNF224;RUNX1T1;BPTF;SF3A3;EGR1;ZFHX3;SF3A2;UBE2I;CBX5;YIPF2;BCL11A;YIPF3;ZB…
116	Brain cortex cell line	51/211	1.15938e-07	1.34028e-06	0	0	2.5213	40.2656	ARF1;ACTB;LMNB1;EEA1;PCMT1;DPYSL5;ARHGDIA;STMN1;PEA15;HSP90AA1;TUBB;SFPQ;TUBB2A;DDAH1;MAP1B;COL6A1;CHMP4B;ALDOA;VCP;ECHS1;PCNA;GSTP1;SRSF1;PDXP;RBM4B;CAPG;SRI;PRDX3;CDC42;HSPH1;PRDX4;PGK1;CKB;HNRNPA1;HSPA9;HSPA8;CBX5;HSPA5;NONO;NACA;HNRNPA2B1;CAPZA2;GNB1;CALM3;HYOU1;GRB2;CALR;P4HB;CALM1;CALM2;HSPA1A
117	HeLa cell	33/123	1.67984e-06	1.92536e-05	0	0	2.88846	38.4073	EIF4A2;ARF1;CCNT1;PRKDC;AURKB;CENPB;EEA1;CDC42;XPO1;PUF60;CHEK1;HNRNPA1;EPS15;UPF1;NPM1;CSNK2A1;XRCC5;PLK1;RPA2;RAB11A;CDC25B;DDB1;WEE1;SP1;SRSF2;CDK1;NF1;REL;RNPS1;NUP98;PABPC1;EIF4G1;RAB7A
[truncated: 1,224 more rows]
